# Supplementary material for: Complete Connectomic Reconstruction of Olfactory Projection Neurons in the Fly Brain
Source: Curr Biol. 2020 Aug 17;30(16):3183–3199.e6. doi: 10.1016/j.cub.2020.06.042 (PMC7443706; doi:10.1016/j.cub.2020.06.042)
Supplement: Data S1 — Reconstruction Data, Related to Figures 1, 2, 3, 4, 5, and 6 Zip archive containing raw data from reconstruction efforts: zipped skeletons for reconstructed neurons in SWC format (individual .swc files are named by the neuron’s unique skeleton ID); a CSV file containing the normalized PN-by-glomerulus innervation matrix; a CSV file containing the connections between neurons (PNs and LHNs) broken down by compartment (axon/dendrite); a CSV file containing the adjacency matrix between MBONs and LH centrifugal neurons; a CSV file containing the x/y/z locations (in nanometers, FAFB space) of synapses for all sampled LHNs (skid column refers to the unique skeleton id, prepost indicates whether a synapse is a “pre”- or a “post”-synapse for the given neuron); a CSV file containing the axonal synapses’ x/y/z locations (in nanometers, FAFB space) for all right-hand PNs (same columns as for LHN synapses); a zip archive containing meshes for AL glomeruli as Wavefront .obj files (in FAFB14 space). [file mmc2.zip]

Archive with 7 entries (7 files):
- pn_glomerulus_innervation_matrix.csv
- skeletons_swc.zip
- pn_axon_synapses.csv
- mbon_cent_adj_matrix.csv
- lh_neurons_edgelist.csv
- lh_neurons_synapses.csv
- glomeruli_meshes.zip
