# Supplementary material for: Complete Connectomic Reconstruction of Olfactory Projection Neurons in the Fly Brain
Source: Curr Biol. 2020 Aug 17;30(16):3183–3199.e6. doi: 10.1016/j.cub.2020.06.042 (PMC7443706; doi:10.1016/j.cub.2020.06.042)
Supplement: Data S1 — Reconstruction Data, Related to Figures 1, 2, 3, 4, 5, and 6 Zip archive containing raw data from reconstruction efforts: zipped skeletons for reconstructed neurons in SWC format (individual .swc files are named by the neuron’s unique skeleton ID); a CSV file containing the normalized PN-by-glomerulus innervation matrix; a CSV file containing the connections between neurons (PNs and LHNs) broken down by compartment (axon/dendrite); a CSV file containing the adjacency matrix between MBONs and LH centrifugal neurons; a CSV file containing the x/y/z locations (in nanometers, FAFB space) of synapses for all sampled LHNs (skid column refers to the unique skeleton id, prepost indicates whether a synapse is a “pre”- or a “post”-synapse for the given neuron); a CSV file containing the axonal synapses’ x/y/z locations (in nanometers, FAFB space) for all right-hand PNs (same columns as for LHN synapses); a zip archive containing meshes for AL glomeruli as Wavefront .obj files (in FAFB14 space). [file mmc2.zip › pn_glomerulus_innervation_matrix.csv]

	2863104	57349	57353	16	57361	57365	3813399	11524119	32793	3813403	5672990	32801	192547	57381	57385	4927529	57389	24622	3813424	57394	67637	3813430	57402	3813434	3813438	22594	57410	3813442	4671556	57414	30791	3813447	8566851	57418	3813451	8777795	12070989	57422	3813455	57426	57430	57434	1775706	1724508	57442	57446	57450	1724523	3813483
D	0.0	0.00082	0.0	0.0	0.0	0.0	0.0	0.0	0.04511	0.0	0.0	0.09985	0.0	0.0	0.0	0.0	0.0	0.90471	0.0	0.04842	0.0	0.0	0.0	0.0	0.0	0.0	0.0	0.0	0.0	0.0	0.0	0.0	0.01001	0.0	0.0	0.01093	0.04158	0.00331	0.0	0.0	0.0	0.0	0.00232	0.01011	0.0059	0.0	0.0	0.0	0.0
DA1	0.85787	0.0	0.98275	0.0	0.0	0.0	0.0	0.0	0.00217	0.0	0.0	0.00034	0.0	0.78918	0.0	0.0	0.0	0.0	0.0	0.0	0.0	0.0	0.0	0.0	0.0	0.0	0.0	0.0	0.0	0.0	0.0	0.0	0.00048	0.0	0.0	0.0	0.0	0.0	0.0	0.0	0.0	0.0	0.0	0.0	0.0	0.0	0.02578	0.0	0.0
DA2	0.0	0.0	0.0	0.00828	0.0	0.0	0.0	0.0	0.00365	0.0	0.0	0.00639	0.0	0.0	0.0	0.0	0.05128	0.00363	0.0	0.0401	0.0	0.0	0.04558	0.0	0.0	0.0	0.0	0.0	0.0	0.0	0.0	0.0	0.00229	0.90064	0.0	0.0	0.00678	0.90572	0.0	0.00366	0.0	0.0	0.0	0.31766	0.0	0.0	0.2178	0.0	0.37189
DA3	0.02356	0.94504	0.00137	0.0	0.0	0.0	0.0	0.0	0.00061	0.0	0.0	0.01143	0.0	0.09908	0.0	0.0	0.0	0.00101	0.0	0.0	0.0	0.0	0.0	0.0	0.0	0.0	0.0	0.0	0.0	0.0	0.0	0.0	0.0	0.0	0.0	0.0	0.00259	0.0	0.0	0.0	0.0	0.0	0.0	0.03753	0.0	0.0	0.0	0.0	0.0
DA4l	0.0	0.01469	0.0	0.03611	0.0	0.0	0.0	0.0	0.04771	0.0	0.0	0.02622	0.0	0.0	0.0	0.0	0.00812	0.0	0.0	0.1552	0.0	0.0	0.0	0.0	0.0	0.0	0.0	0.0	0.0	0.00305	0.0	0.0	0.09524	0.0	0.0	0.0	0.04594	0.00319	0.0	0.0	0.0	0.0	0.0	0.03037	0.0	0.05645	0.00386	0.0	0.0
DA4m	0.0	0.0114	0.0	0.0	0.0	0.0	0.0	0.0	0.0065	0.0	0.0	0.02307	0.0	0.0	0.0	0.0	0.0885	0.06892	0.0	0.01126	0.0	0.0	0.0	0.0	0.0	0.0	0.0	0.0	0.0	0.0	0.0	0.0	0.00286	0.0	0.0	0.0	0.00825	0.05196	0.0	0.0	0.0	0.0	0.0	0.29551	0.00596	0.0	0.0	0.0	0.01002
DC1	0.0	0.0	0.0	0.0	0.0	0.0	0.0	0.0	0.00937	0.0	0.0	0.01788	0.0	0.0	0.0	0.0	0.00752	0.01769	0.0	0.00738	0.0	0.0	0.00864	0.0	0.0	0.0	0.0	0.0	0.0	0.0	0.0	0.0	0.0	0.03288	0.0	0.0	0.03273	0.01284	0.0	0.04865	0.0	0.0	0.00082	0.1211	0.03154	0.0	0.03443	0.0	0.0231
DC2	0.0	0.0	0.0	0.03704	0.0	0.0	0.0	0.0	0.00639	0.01645	0.0	0.00924	0.0	0.0	0.03358	0.0	0.0	0.0	0.0	0.0	0.0	0.0	0.91553	0.02043	0.0	0.0	0.0	0.0	0.0	0.0	0.0	0.0	0.0	0.06648	0.13409	0.05498	0.03824	0.02297	0.0	0.07637	0.0	0.0	0.0	0.01023	0.0	0.04532	0.0	0.0	0.01718
DC3	0.0641	0.0	0.0	0.00561	0.0	0.0	0.0	0.0	0.00889	0.0	0.0	0.01464	0.0	0.00675	0.0	0.0	0.0	0.0	0.0	0.0	0.0	0.0	0.0	0.0	0.0	0.0	0.0	0.0	0.0	0.97858	0.0	0.0	0.11065	0.0	0.0	0.0	0.00386	0.0	0.04561	0.0	0.0	0.0	0.0	0.0	0.0	0.07959	0.00308	0.17875	0.0
DC4	0.0	0.0	0.0	0.0	0.0	0.0	0.0	0.0	0.02045	0.68101	0.0	0.0087	0.0	0.0	0.0	0.09956	0.10228	0.0	0.0	0.01684	0.0	0.0	0.0	0.04799	0.0	0.0	0.0	0.00729	0.0	0.0	0.0	0.0	0.0	0.0	0.07695	0.0	0.0	0.0	0.0	0.06732	0.0	0.0	0.0	0.07044	0.10937	0.00682	0.03275	0.0	0.06891
DL1	0.0	0.0	0.0	0.0	0.0	0.0	0.0	0.0	0.01585	0.0	0.0	0.01266	0.0	0.0	0.0	0.0	0.0	0.0	0.0	0.0	0.01217	0.0	0.0	0.0	0.0	0.0	0.0	0.0	0.0	0.0	0.01301	0.0	0.0043	0.0	0.0	0.0	0.03484	0.0	0.0	0.03061	0.0	0.0	0.87908	0.03451	0.0	0.01115	0.0	0.0	0.0
DL2d	0.0	0.0	0.0	0.0	0.0	0.0	0.01666	0.0	0.0	0.0	0.0	0.01198	0.0	0.0	0.0	0.0	0.0	0.0	0.0	0.0	0.07852	0.0	0.0	0.0	0.0	0.0	0.0	0.0	0.0	0.0	0.95848	0.0	0.0	0.0	0.0	0.0	0.07446	0.0	0.0	0.0	0.0	0.0	0.00804	0.0	0.0	0.0	0.0	0.00685	0.0
DL2v	0.0	0.0	0.0	0.0	0.0	0.0	0.00931	0.0	0.0008	0.0	0.0	0.0	0.0	0.0	0.0	0.0	0.0	0.0	0.0	0.0	0.88953	0.0	0.0	0.0	0.0	0.0	0.0	0.0	0.0	0.0	0.02751	0.0	0.0	0.0	0.0	0.0	0.02803	0.0	0.0012	0.0044	0.0	0.00114	0.00115	0.0	0.0	0.0043	0.0	0.09329	0.0
DL3	0.05046	0.00107	0.0	0.0	0.0	0.0	0.0	0.0	0.00077	0.0	0.0	0.01709	0.0	0.10499	0.0	0.0	0.0	0.0	0.0	0.0	0.0	0.0	0.0	0.0	0.0	0.0	0.0	0.0	0.0	0.0	0.0	0.0	0.0	0.0	0.0	0.0	0.0	0.0	0.0	0.0	0.0	0.0	0.02075	0.0	0.0	0.0	0.0	0.0	0.0
DL4	0.0	0.02698	0.0	0.0	0.0	0.0	0.0	0.0	0.00531	0.0	0.0	0.01165	0.0	0.0	0.0	0.0	0.0	0.00405	0.0	0.0	0.0	0.0	0.0	0.0	0.0	0.0	0.0	0.0	0.0	0.0	0.0	0.0	0.00806	0.0	0.0	0.0	0.00949	0.0	0.0	0.0	0.0	0.0	0.07211	0.0	0.0	0.00661	0.0	0.0	0.0
DL5	0.0	0.0	0.0	0.0	0.0	0.0	0.0	0.0	0.01872	0.0	0.0	0.02797	0.0	0.0	0.0	0.04537	0.0	0.0	0.0	0.0	0.0	0.0	0.0	0.0	0.0	0.0	0.0	0.0	0.0	0.0	0.0	0.0	0.00046	0.0	0.0	0.0	0.03115	0.0	0.0	0.00625	0.0	0.0	0.01572	0.0	0.0962	0.03803	0.00495	0.0	0.0
DM1	0.0	0.0	0.0	0.0	0.0	0.0	0.08377	0.0	0.0	0.0	0.0	0.0	0.0	0.0	0.0	0.0	0.0	0.0	0.0	0.0	0.0	0.0	0.0	0.0	0.0	0.0	0.0	0.0	0.0	0.0	0.0	0.0	0.0	0.0	0.0	0.0333	0.00671	0.0	0.0	0.0	0.0	0.0	0.0	0.0	0.0	0.0	0.0	0.0	0.0
DM2	0.0	0.0	0.0	0.0	0.0	0.0	0.0	0.0	0.0	0.0	0.0	0.0	0.0	0.0	0.02776	0.0	0.03077	0.0	0.0	0.0	0.0	0.0	0.0	0.00898	0.0	0.01001	0.0	0.0	0.0	0.0	0.0	0.0	0.0	0.0	0.0	0.049	0.00091	0.0	0.0	0.0	0.0	0.0	0.0	0.0	0.0	0.0	0.0	0.0	0.0
DM3	0.0	0.0	0.0	0.0	0.0	0.0	0.21177	0.0	0.0	0.08876	0.0	0.00036	0.0	0.0	0.0	0.20929	0.0	0.0	0.0	0.0	0.0	0.0	0.0	0.0	0.0	0.0	0.0	0.0	0.0	0.0	0.0	0.0	0.0	0.0	0.0	0.03029	0.0	0.0	0.0	0.0	0.0	0.0	0.0	0.0	0.0563	0.0	0.0	0.0	0.0
DM4	0.0	0.0	0.0	0.0	0.0	0.0	0.04239	0.0	0.0336	0.0	0.0	0.00066	0.0	0.0	0.0	0.0	0.0	0.0	0.0	0.0	0.0	0.0	0.0	0.01447	0.0	0.0	0.0	0.0	0.0	0.0	0.0	0.01467	0.0	0.0	0.0	0.16158	0.01499	0.0	0.0	0.09028	0.0	0.0	0.0	0.0	0.03836	0.02866	0.0	0.0	0.0
DM5	0.0	0.0	0.0	0.0	0.0	0.0	0.0	0.0	0.0	0.0	0.0	0.0	0.0	0.0	0.90394	0.0044	0.0	0.0	0.0	0.0	0.0	0.02884	0.00162	0.05779	0.0	0.76209	0.0	0.0	0.0	0.0	0.0	0.0	0.0	0.0	0.0	0.0052	0.00383	0.0	0.0	0.00365	0.0	0.0	0.0	0.0	0.0	0.0	0.0	0.0	0.0
DM6	0.0	0.0	0.0	0.0	0.0	0.0	0.0	0.0	0.0	0.0	0.0	0.0144	0.0	0.0	0.01248	0.0	0.0	0.0	0.0	0.0	0.0	0.0	0.01321	0.0	0.0	0.00736	0.0	0.0	0.0	0.0	0.0	0.0	0.0	0.0	0.0	0.0	0.02643	0.0	0.0	0.01707	0.0	0.0	0.0	0.0	0.00352	0.0	0.0	0.0	0.0
DP1l	0.0	0.0	0.0	0.0	0.0	0.0	0.10468	0.0	0.01473	0.0	0.0	0.00513	0.0	0.0	0.0	0.0	0.00427	0.0	0.0	0.0	0.01893	0.0	0.0	0.0	0.0	0.0	0.0	0.01151	0.0	0.0	0.0	0.00235	0.0	0.0	0.0	0.0	0.00387	0.0	0.0	0.0	0.0	0.02449	0.0	0.0	0.01516	0.0	0.0	0.0	0.0
DP1m	0.0	0.0	0.0	0.0	0.0	0.0	0.52264	0.0	0.0	0.0	0.0	0.0	0.0	0.0	0.0	0.0	0.0	0.0	0.0	0.0	0.0	0.0	0.0	0.0	0.0	0.0	0.0	0.0	0.0	0.0	0.0	0.0	0.0	0.0	0.0	0.05498	0.02687	0.0	0.0	0.0	0.0	0.0	0.0	0.0	0.0116	0.0	0.0	0.0	0.0
V	0.0	0.0	0.0	0.0	0.0	0.0	0.0	0.02133	0.00841	0.0	0.00229	0.0	0.86468	0.0	0.0	0.0	0.0	0.0	0.00405	0.03204	0.0	0.0	0.0	0.0	0.0	0.0	0.0	0.0	0.00528	0.0	0.0	0.0	0.00046	0.0	0.0	0.12042	0.0	0.0	0.0	0.0	0.0	0.03123	0.0	0.0	0.08773	0.0	0.0222	0.0	0.0
VA1d	0.004	0.0	0.00771	0.0	0.0	0.0	0.0	0.0	0.03968	0.0	0.0	0.00301	0.0	0.0	0.0	0.0	0.0	0.0	0.0	0.0	0.0	0.0	0.0	0.0	0.0	0.0	0.0	0.0	0.0	0.0145	0.0	0.0	0.37106	0.0	0.0	0.0	0.00106	0.0	0.0	0.0	0.0	0.0	0.0	0.0	0.0	0.0	0.0	0.0	0.0
VA1v	0.0	0.0	0.0041	0.0	0.0	0.0	0.0	0.0	0.03599	0.0	0.0	0.03966	0.0	0.0	0.0	0.0	0.0	0.0	0.0	0.0	0.0	0.0	0.0	0.0	0.0	0.0	0.00038	0.0	0.0	0.0	0.0	0.0	0.12675	0.0	0.0	0.0	0.01151	0.0	0.0	0.0	0.0	0.0	0.0	0.0	0.0	0.00956	0.00773	0.0011	0.0
VA2	0.0	0.0	0.0	0.0	0.0	0.0	0.0	0.0	0.0	0.0	0.0	0.00034	0.0	0.0	0.0	0.02834	0.0	0.0	0.0	0.0	0.0	0.0	0.0	0.0	0.0	0.00039	0.0	0.0	0.0	0.0	0.0	0.0	0.0	0.0	0.0	0.0	0.0	0.0	0.0	0.0	0.0	0.0	0.0	0.0	0.0	0.0	0.0	0.0	0.0
VA3	0.0	0.0	0.0	0.0	0.00831	0.006	0.0	0.0	0.0	0.0	0.0	0.0	0.0	0.0	0.0	0.0	0.0	0.0	0.0	0.0	0.0	0.0	0.0	0.0	0.0	0.0	0.0042	0.0	0.0	0.0	0.0	0.0	0.0	0.0	0.00474	0.0	0.03809	0.0	0.0	0.0	0.0	0.0	0.0	0.0	0.0	0.0	0.00584	0.0	0.0
VA4	0.0	0.0	0.0	0.0	0.0	0.0	0.0	0.0	0.00373	0.0	0.0	0.0	0.0	0.0	0.0	0.0	0.0	0.0	0.0	0.01876	0.0	0.0	0.0	0.0	0.0	0.0	0.0	0.0	0.0	0.0	0.0	0.0	0.0	0.0	0.0	0.0	0.00791	0.0	0.0	0.00365	0.0	0.0	0.0	0.0	0.0	0.00249	0.00995	0.0	0.0
VA5	0.0	0.0	0.0	0.0	0.95108	0.93497	0.0	0.0	0.01695	0.0	0.0	0.02169	0.0	0.0	0.0	0.0	0.1423	0.0	0.0	0.07148	0.0	0.0	0.0	0.0	0.0	0.0	0.0239	0.0	0.0	0.0	0.0	0.0	0.00516	0.0	0.0	0.0	0.00359	0.0	0.0	0.0	0.0	0.0	0.0	0.0	0.0	0.00335	0.04204	0.0	0.0
VA6	0.0	0.0	0.0	0.8924	0.0	0.0	0.0	0.0	0.02886	0.0	0.0	0.04302	0.0	0.0	0.0	0.0	0.00391	0.0	0.0	0.05236	0.0	0.0	0.00436	0.0	0.0	0.0	0.00527	0.0	0.0	0.00387	0.0	0.0	0.04556	0.0	0.01938	0.02433	0.02007	0.0	0.0	0.0	0.0	0.0	0.0	0.0	0.0	0.0	0.00704	0.0	0.0
VA7l	0.0	0.0	0.0	0.00634	0.04061	0.05903	0.0	0.0	0.01197	0.0	0.0	0.03386	0.0	0.0	0.0	0.0	0.0	0.0	0.0	0.27497	0.0	0.0	0.0	0.0	0.0	0.0	0.91779	0.0	0.0	0.0	0.0	0.0	0.0061	0.0	0.0	0.0	0.05705	0.0	0.0	0.0	0.0	0.0	0.0	0.0	0.0	0.0	0.23178	0.0	0.0
VA7m	0.0	0.0	0.0	0.00879	0.0	0.0	0.0	0.0	0.03047	0.0	0.0	0.07325	0.0	0.0	0.0	0.0	0.0	0.0	0.0	0.01902	0.0	0.01137	0.0	0.00902	0.0	0.0	0.0325	0.0	0.0	0.0	0.0	0.0	0.0	0.0	0.16021	0.0	0.04748	0.0	0.0	0.0	0.0	0.0	0.0	0.0	0.0	0.0	0.00137	0.0	0.0
VC1	0.0	0.0	0.00407	0.00363	0.0	0.0	0.0	0.0	0.01242	0.0578	0.0	0.01108	0.0	0.0	0.0	0.0	0.00407	0.0	0.0	0.04587	0.0	0.21425	0.0	0.04072	0.0	0.0	0.00096	0.0	0.0	0.0	0.0	0.0	0.0	0.0	0.09256	0.13958	0.02032	0.0	0.0	0.08683	0.0	0.0	0.0	0.0	0.0	0.11424	0.0	0.0	0.08144
VC2	0.0	0.0	0.0	0.0	0.0	0.0	0.0	0.0	0.0086	0.0	0.0	0.02237	0.0	0.0	0.0	0.0	0.0	0.0	0.0	0.02019	0.0	0.0	0.0	0.0	0.0	0.0	0.01501	0.0	0.0	0.0	0.0	0.0	0.0	0.0	0.08151	0.0	0.02603	0.0	0.0	0.00188	0.0	0.0	0.0	0.0	0.0	0.0	0.0056	0.0	0.0
VC3l	0.0	0.0	0.0	0.0	0.0	0.0	0.0	0.0	0.00273	0.01283	0.0	0.0	0.0	0.0	0.0	0.01555	0.0	0.0	0.0	0.0	0.0	0.09455	0.0	0.04591	0.0	0.0	0.0	0.0	0.0	0.0	0.0	0.0	0.00053	0.0	0.0	0.01688	0.0339	0.0	0.0	0.0	0.0	0.0	0.0	0.0	0.0	0.02757	0.0	0.0	0.0
VC3m	0.0	0.0	0.0	0.0	0.0	0.0	0.0	0.0	0.04156	0.0	0.0	0.01798	0.00535	0.0	0.0	0.0	0.0	0.0	0.0	0.0	0.0	0.0	0.0	0.0	0.0	0.0	0.0	0.0	0.0	0.0	0.0	0.0	0.0	0.0	0.0	0.0	0.0201	0.0	0.0	0.00345	0.0	0.0	0.0	0.0	0.0	0.01879	0.0	0.0	0.0
VC4	0.0	0.0	0.0	0.0	0.0	0.0	0.0	0.0	0.0	0.00304	0.0	0.0	0.0	0.0	0.0	0.13314	0.0	0.0	0.0	0.0	0.0	0.0028	0.0	0.01269	0.0	0.0125	0.0	0.0	0.0	0.0	0.0	0.0	0.0	0.0	0.04309	0.01913	0.0003	0.0	0.0	0.00858	0.0	0.0	0.0	0.0	0.00219	0.03355	0.0	0.0	0.0
VC5	0.0	0.0	0.0	0.0	0.0	0.0	0.0	0.0	0.02106	0.0	0.00121	0.01744	0.0	0.0	0.0	0.0	0.0	0.0	0.00648	0.0	0.0	0.0	0.0	0.0	0.05467	0.0	0.0	0.012	0.0	0.0	0.0	0.03583	0.00121	0.0	0.0	0.0	0.01704	0.0	0.0	0.0	0.00452	0.00766	0.0	0.0	0.0	0.0	0.0	0.0	0.0
VL1	0.0	0.0	0.0	0.0	0.0	0.0	0.0	0.0	0.04575	0.0	0.0	0.02525	0.0	0.0	0.0	0.0	0.16285	0.0	0.00209	0.12513	0.0	0.0	0.0	0.0	0.0	0.0	0.0	0.05271	0.0044	0.0	0.0	0.03093	0.00895	0.0	0.0	0.01042	0.00342	0.0	0.00674	0.0	0.2436	0.08717	0.0	0.0	0.02079	0.0	0.24121	0.0	0.0
VL2a	0.0	0.0	0.0	0.0	0.0	0.0	0.00878	0.0	0.05363	0.0	0.0	0.03572	0.0	0.0	0.0	0.0	0.0	0.0	0.0	0.00851	0.00086	0.0	0.0	0.0	0.0	0.0	0.0	0.0	0.0	0.0	0.00101	0.0	0.02025	0.0	0.0	0.0	0.00023	0.0	0.9422	0.0	0.0	0.0	0.0	0.0	0.0	0.0	0.0	0.66234	0.0
VL2p	0.0	0.0	0.0	0.0	0.0	0.0	0.0	0.00067	0.05232	0.0	0.0	0.04925	0.0	0.0	0.0	0.0	0.00763	0.0	0.00427	0.03071	0.0	0.0	0.0	0.0	0.00625	0.0	0.0	0.08065	0.0	0.0	0.0	0.03864	0.01132	0.0	0.0	0.0	0.0	0.0	0.00426	0.0	0.00385	0.01496	0.0	0.0	0.05435	0.0	0.00584	0.05767	0.0
VM1	0.0	0.0	0.0	0.0	0.0	0.0	0.0	0.0	0.08017	0.0	0.0	0.05112	0.0	0.0	0.0	0.0	0.0	0.0	0.00797	0.0	0.0	0.0	0.0	0.0	0.1011	0.0	0.0	0.01762	0.0	0.0	0.0	0.02894	0.0	0.0	0.0	0.0	0.05332	0.0	0.0	0.0	0.0	0.0	0.0	0.0	0.0	0.0	0.0	0.0	0.0
VM2	0.0	0.0	0.0	0.0	0.0	0.0	0.0	0.0	0.0	0.0	0.0	0.0	0.0	0.0	0.0	0.0	0.0	0.0	0.0	0.0	0.0	0.11104	0.0	0.07961	0.0	0.16379	0.0	0.0	0.0	0.0	0.0	0.0	0.0	0.0	0.0	0.0	0.0055	0.0	0.0	0.0	0.0	0.0	0.0	0.0	0.0	0.0	0.0	0.0	0.0
VM3	0.0	0.0	0.0	0.0	0.0	0.0	0.0	0.0	0.0	0.0	0.0	0.0	0.0	0.0	0.0	0.41409	0.0	0.0	0.0	0.0	0.0	0.0	0.0	0.00573	0.0	0.0	0.0	0.0	0.0	0.0	0.0	0.0	0.0	0.0	0.0	0.0	0.0	0.0	0.0	0.0	0.0	0.0	0.0	0.0	0.0	0.0	0.0	0.0	0.0
VM4	0.0	0.0	0.0	0.0	0.0	0.0	0.0	0.00107	0.04346	0.0	0.0	0.00212	0.0	0.0	0.0	0.0	0.00131	0.0	0.03205	0.0	0.0	0.0	0.0	0.0	0.04271	0.0	0.0	0.01604	0.0	0.0	0.0	0.03143	0.01571	0.0	0.0	0.01311	0.01432	0.0	0.0	0.0	0.0	0.00117	0.0	0.0	0.0	0.00532	0.0	0.0	0.0
VM5d	0.0	0.0	0.0	0.0	0.0	0.0	0.0	0.0	0.0	0.0	0.0	0.0	0.0	0.0	0.02164	0.0	0.0	0.0	0.0	0.0	0.0	0.03338	0.00489	0.30079	0.0	0.04119	0.0	0.0	0.0	0.0	0.0	0.0	0.0	0.0	0.00746	0.0	0.03323	0.0	0.0	0.01446	0.0	0.0	0.0	0.0	0.0	0.00938	0.0	0.0	0.0
VM5v	0.0	0.0	0.0	0.0018	0.0	0.0	0.0	0.0	0.01242	0.0	0.0	0.00925	0.0	0.0	0.0	0.0	0.0	0.0	0.0	0.0	0.0	0.33511	0.0	0.00309	0.0	0.0018	0.0	0.0	0.0	0.0	0.0	0.0	0.0	0.0	0.15063	0.0	0.0805	0.0	0.0	0.0	0.0	0.0	0.0	0.0	0.0	0.01645	0.0	0.0	0.0
VM7d	0.0	0.0	0.0	0.0	0.0	0.0	0.0	0.0	0.00073	0.04612	0.0	0.0	0.0	0.0	0.00031	0.01375	0.08301	0.0	0.0	0.0	0.0	0.16865	0.0	0.32277	0.0	0.0	0.0	0.0	0.0	0.0	0.0	0.0	0.0	0.0	0.01952	0.01837	0.00497	0.0	0.0	0.0	0.0	0.0	0.0	0.0	0.00367	0.02054	0.0	0.0	0.0
VM7v	0.0	0.0	0.0	0.0	0.0	0.0	0.0	0.0	0.0	0.08449	0.0	0.0	0.0	0.0	0.00028	0.03652	0.1566	0.0	0.0	0.0	0.0	0.0	0.00618	0.03002	0.0	0.0	0.0	0.0	0.0	0.0	0.0	0.0	0.0	0.0	0.20556	0.0	0.0203	0.0	0.0	0.01843	0.0	0.0	0.0	0.02963	0.0	0.11075	0.0	0.0	0.24351
VP2	0.0	0.0	0.0	0.0	0.0	0.0	0.0	0.0256	0.06596	0.0	0.97518	0.05341	0.01223	0.0	0.0	0.0	0.0115	0.0	0.02673	0.0	0.0	0.0	0.0	0.0	0.03015	0.0	0.0	0.06563	0.00972	0.0	0.0	0.01971	0.0	0.0	0.0	0.12339	0.00035	0.0	0.0	0.0	0.27913	0.28385	0.0	0.0	0.09147	0.0	0.01724	0.0	0.0
VP3	0.0	0.0	0.0	0.0	0.0	0.0	0.0	0.0	0.05528	0.0	0.0	0.09043	0.0	0.0	0.0	0.0	0.00387	0.0	0.08191	0.0	0.0	0.0	0.0	0.0	0.01111	0.0	0.0	0.0	0.50908	0.0	0.0	0.02878	0.11101	0.0	0.0	0.0	0.00573	0.0	0.0	0.0	0.23637	0.13606	0.0	0.0	0.0	0.0	0.0	0.0	0.0
VP4	0.0	0.0	0.0	0.0	0.0	0.0	0.0	0.0	0.00159	0.0	0.00273	0.0	0.0	0.0	0.0	0.0	0.00125	0.0	0.0	0.0	0.0	0.0	0.0	0.0	0.0	0.0	0.0	0.0	0.0	0.0	0.0	0.0	0.0	0.0	0.0	0.0	0.0	0.0	0.0	0.0	0.12065	0.07254	0.0	0.03352	0.0115	0.0	0.01562	0.0	0.0
VP5	0.0	0.0	0.0	0.0	0.0	0.0	0.0	0.09385	0.03372	0.0	0.00986	0.02871	0.09696	0.0	0.0	0.0	0.00188	0.0	0.08831	0.0	0.0	0.0	0.0	0.0	0.0	0.0	0.0	0.0	0.43954	0.0	0.0	0.0	0.03007	0.0	0.0	0.00605	0.01575	0.0	0.0	0.0	0.02372	0.22862	0.0	0.0	0.0301	0.0	0.0	0.0	0.0
VP1d	0.0	0.0	0.0	0.0	0.0	0.0	0.0	0.01011	0.0149	0.0	0.0	0.01172	0.0	0.0	0.0	0.0	0.00511	0.0	0.04117	0.00893	0.0	0.0	0.0	0.0	0.26543	0.00087	0.0	0.29613	0.0	0.0	0.0	0.34991	0.0	0.0	0.0043	0.0	0.0	0.0	0.0	0.44361	0.0	0.00361	0.0	0.0	0.01248	0.23334	0.00755	0.0	0.03452
VP1m	0.0	0.0	0.0	0.0	0.0	0.0	0.0	0.82489	0.01921	0.0	0.00873	0.01259	0.02078	0.0	0.0	0.0	0.01092	0.0	0.558	0.0	0.0	0.0	0.0	0.0	0.09141	0.0	0.0	0.22533	0.00337	0.0	0.0	0.22122	0.0	0.0	0.0	0.09453	0.00078	0.0	0.0	0.00969	0.00658	0.0202	0.0	0.0	0.05907	0.07524	0.01289	0.0	0.07994
VP1l	0.0	0.0	0.0	0.0	0.0	0.0	0.0	0.02248	0.01781	0.0095	0.0	0.02711	0.0	0.0	0.0	0.0	0.11106	0.0	0.14696	0.01281	0.0	0.0	0.0	0.0	0.39717	0.0	0.0	0.21508	0.02862	0.0	0.0	0.19759	0.01152	0.0	0.0	0.01351	0.01559	0.0	0.0	0.06116	0.08159	0.08731	0.0	0.00938	0.25274	0.04251	0.04345	0.0	0.0695
[truncated: 298 more columns]
