# Supplementary material for: Complete Connectomic Reconstruction of Olfactory Projection Neurons in the Fly Brain
Source: Curr Biol. 2020 Aug 17;30(16):3183–3199.e6. doi: 10.1016/j.cub.2020.06.042 (PMC7443706; doi:10.1016/j.cub.2020.06.042)
Supplement: Data S1 — Reconstruction Data, Related to Figures 1, 2, 3, 4, 5, and 6 Zip archive containing raw data from reconstruction efforts: zipped skeletons for reconstructed neurons in SWC format (individual .swc files are named by the neuron’s unique skeleton ID); a CSV file containing the normalized PN-by-glomerulus innervation matrix; a CSV file containing the connections between neurons (PNs and LHNs) broken down by compartment (axon/dendrite); a CSV file containing the adjacency matrix between MBONs and LH centrifugal neurons; a CSV file containing the x/y/z locations (in nanometers, FAFB space) of synapses for all sampled LHNs (skid column refers to the unique skeleton id, prepost indicates whether a synapse is a “pre”- or a “post”-synapse for the given neuron); a CSV file containing the axonal synapses’ x/y/z locations (in nanometers, FAFB space) for all right-hand PNs (same columns as for LHN synapses); a zip archive containing meshes for AL glomeruli as Wavefront .obj files (in FAFB14 space). [file mmc2.zip › pn_axon_synapses.csv]

skid	prepost	x	y	z
3003322	pre	467384	133357	80760
3003322	pre	472532	123854	78560
3003322	pre	463460	122701	93400
3003322	post	440716	108842	108640
3003322	post	424516	99190	95480
3003322	post	468421	130515	68480
3003322	pre	469178	130750	67720
3003322	pre	470649	126737	85400
3003322	post	470133	126981	85360
3003322	pre	471023	125946	85360
3003322	post	470658	125790	85080
3003322	post	441729	109608	106520
3003322	pre	482266	143702	82400
3003322	pre	482212	144210	82000
3003322	pre	454534	117440	78200
3003322	post	467653	128032	80800
3003322	pre	447241	120615	113040
3003322	pre	429457	106974	101920
3003322	pre	444554	109477	117560
3003322	pre	444306	109085	116760
3003322	pre	438920	107647	108320
3003322	pre	439326	107743	109000
3003322	pre	470619	132028	86200
3003322	pre	470837	131454	85920
3003322	pre	471143	132116	85760
3003322	pre	471317	131405	85680
3003322	pre	470265	131958	85400
3003322	post	448432	116987	119840
3003322	pre	446693	118075	121320
3003322	post	446744	117699	121760
3003322	pre	460168	124594	91080
3003322	post	432780	114171	109120
3003322	post	464554	135388	78800
3003322	pre	460332	126047	78240
3003322	post	459887	126462	77160
3003322	pre	432359	120444	118040
3003322	pre	432405	122019	118160
3003322	pre	478029	136651	82880
3003322	post	410642	137244	143960
3003322	pre	413827	134075	140840
3003322	pre	414869	133055	137320
3003322	post	473865	134805	69960
3003322	post	465507	130267	73000
3003322	pre	465153	128876	73240
3003322	pre	463978	130379	73080
3003322	pre	463604	130417	72480
3003322	pre	436801	117254	108680
3003322	pre	433688	113353	107480
3003322	post	433910	111536	107120
3003322	post	430801	110079	103640
3003322	post	428230	106926	101880
3003322	pre	438566	117290	115560
3003322	post	443592	115283	118120
3003322	pre	444688	112208	120200
3003322	pre	445584	114011	121480
3003322	pre	445196	113385	121160
3003322	pre	445745	113701	121040
3003322	pre	445576	113928	122440
3003322	pre	445291	113818	123040
3003322	post	446002	116999	131320
3003322	post	442006	125071	120160
3003322	post	446558	122641	114280
3003322	post	446710	120625	111880
3003322	post	456699	126186	95040
3003322	post	458567	126606	92840
3003322	post	459294	124460	92160
3003322	post	460491	126083	90320
3003322	pre	467267	128048	81640
3003322	pre	472958	139786	81920
3003322	pre	472367	138719	81800
3003322	pre	473608	139299	81480
3003322	pre	474065	125857	74520
3003322	post	475703	128555	74200
3003322	post	460886	118597	77800
3003322	pre	466722	134591	81360
3003322	pre	464260	122376	92280
3003322	pre	459931	124095	90880
3003322	pre	438372	116275	116200
3003322	pre	445677	112333	119280
3003322	pre	470883	130699	68280
3003322	pre	467391	133542	81680
3003322	post	461084	118184	76400
3003322	pre	386690	155363	161680
3003322	pre	400621	150237	157000
3003322	pre	459549	126088	77840
3003322	post	471328	122240	77560
3003322	pre	383068	161156	163160
3003322	post	437083	113297	104680
3003322	post	441620	109405	106880
3003322	post	353892	175561	173880
3003322	post	353960	175601	173160
3003322	post	441606	108260	107400
3003322	post	425909	132104	130400
3003322	post	468301	127395	70000
3003322	post	469490	127417	68360
3003322	pre	468160	128445	70440
3003322	pre	468016	128921	70720
3003322	pre	467436	128565	70720
3003322	pre	467398	128557	71520
3003322	post	358178	163627	160200
3003322	post	359582	162069	160840
3003322	pre	386840	158799	162040
3003322	pre	387028	158708	162600
3003322	pre	411352	137438	144480
3003322	pre	362418	160518	162200
3003322	pre	360826	160677	162200
3003322	post	366812	159822	162040
3003322	post	367019	160252	161920
3003322	pre	363425	160002	161480
3003322	pre	363238	160699	161160
3003322	post	359569	162162	161160
3003322	pre	464405	129668	73600
3003322	pre	470331	130979	68280
3003322	post	373896	172619	165400
3003322	pre	464109	121188	92560
3003322	post	464066	120818	92360
3003322	post	432008	103996	103400
3003322	post	466135	125596	92080
3003322	post	460188	124294	97320
3003322	post	466117	124496	92480
3003322	post	476273	133010	82240
3003322	post	476759	133302	81800
3003322	post	476962	134985	82040
3003322	post	477381	135622	82160
3003322	pre	469943	131430	88400
3003322	post	469054	130606	88120
3003322	pre	469698	131734	87600
3003322	pre	468618	130522	87680
3003322	post	470719	130677	87640
3003322	pre	467274	132702	81960
3003322	post	466271	134650	81680
3003322	pre	466406	132854	81320
3003322	pre	467148	132880	80840
3003322	pre	468680	137580	80960
3003322	post	458391	121197	90280
3003322	post	458342	122418	90040
3003322	post	458621	123062	90480
3003322	post	459509	124864	91480
3003322	pre	459833	125692	91560
3003322	pre	460293	124952	91280
3003322	pre	459952	124690	92400
3003322	post	451472	124625	105360
3003322	pre	452180	124217	105120
3003322	post	451122	124799	105040
3003322	pre	450870	124239	105000
3003322	pre	447172	116770	131560
3003322	post	447361	117260	131480
3003322	pre	447177	116944	130800
3003322	post	447365	117508	130640
3003322	pre	448035	116194	129760
3003322	post	442293	110745	117560
3003322	post	442410	110084	117240
3003322	post	441405	115171	117800
3003322	post	436999	118233	114600
3003322	post	430758	122206	116360
3003322	post	471239	128676	67600
3003322	pre	464890	126292	74800
3003322	pre	465243	126716	74760
3003322	post	464545	127125	74520
3003322	pre	465448	126984	74120
3003322	post	464689	127899	73480
3003322	post	432582	109574	104560
3003322	pre	473307	125401	74920
3003322	post	473047	139587	82360
3003322	pre	471487	133861	87000
3003322	pre	473420	134107	70160
3003322	post	473321	134684	69320
3003322	post	430780	122002	116920
3003322	post	432280	121464	116360
3003322	post	432376	120985	116360
3003322	post	432276	121553	116800
3003322	post	428408	123992	124120
3003322	pre	427332	125248	123640
3003322	pre	427186	124506	123320
3003322	pre	427510	124301	122640
3003322	pre	428218	125514	122600
3003322	pre	428606	125162	122080
3003322	pre	428164	124640	121880
3003322	pre	432272	121432	118040
3003322	pre	433158	120682	117680
3003322	post	432080	121088	119080
3003322	pre	432700	121152	118800
3003322	post	444798	110668	118000
3003322	pre	445168	114141	122240
3003322	pre	445381	113989	121000
3003322	pre	445500	112841	120640
3003322	pre	445742	112467	119960
3003322	post	443648	111997	119640
3003322	pre	445414	112047	119560
3003322	post	444028	110877	119360
3003322	post	437559	115561	116200
3003322	post	447586	120921	112280
3003322	pre	455685	117338	78200
3003322	post	468709	130459	68160
3003322	pre	468701	130875	68240
3003322	post	482086	143716	81840
3003322	post	479294	138868	82160
3003322	post	475515	130495	73280
3003322	post	473125	135161	71520
3003322	post	474087	137471	73600
3003322	post	473689	139365	79720
3003322	pre	473717	135025	71520
3003322	pre	475660	131142	73000
3003322	pre	474524	130570	73440
3003322	pre	476137	129025	74200
3003322	pre	476015	127873	74560
3003322	pre	474999	129113	74600
3003322	pre	476387	127661	75520
3003322	post	473292	124910	77440
3003322	post	471553	122348	78040
3003322	post	471130	122137	77800
3003322	pre	460653	118833	78440
3003322	pre	459753	118982	78520
3003322	pre	465015	130063	72880
3003322	pre	464319	128875	72720
3003322	pre	459943	118707	79120
3003322	pre	471967	123871	77960
3003322	pre	460475	119359	79120
3003322	pre	476107	128803	75120
3003322	pre	473215	133615	70640
3003322	pre	474251	131195	72720
3003322	pre	473335	134515	70640
3003322	pre	471949	123793	78120
3003322	pre	474007	136979	73360
3003322	pre	465751	129151	72880
3003322	pre	470135	131111	67360
3003322	pre	470175	131075	67200
3003322	pre	470663	130904	67440
3003322	pre	474684	130293	73800
3003322	pre	465110	131877	70720
3003322	pre	481382	143993	82480
3003322	pre	482494	144072	82480
3003322	pre	481037	143427	82880
3003322	pre	481825	143195	82880
3003322	pre	480111	140639	82720
3003322	pre	479880	140427	82720
3003322	pre	479710	140244	82920
3003322	pre	479328	138256	82760
3003322	pre	479678	138295	83080
3003322	pre	478771	138344	83080
3003322	pre	479678	138970	83160
3003322	pre	478289	138591	83520
3003322	pre	479559	138847	84280
3003322	pre	471258	125590	85680
3003322	pre	470494	125658	85760
3003322	pre	471190	134075	87640
3003322	pre	469548	132326	88600
3003322	pre	468323	129184	86800
3003322	post	468151	129405	87000
3003322	pre	469026	129160	87000
3003322	pre	469550	130580	87000
3003322	pre	470589	125513	86240
3003322	pre	470989	127370	86280
3003322	pre	468644	129245	85800
3003322	post	473429	128744	85480
3003322	pre	470953	132275	84800
3003322	post	467444	128003	79720
3003322	post	467197	128396	80440
3003322	pre	459780	126446	77720
3003322	pre	460300	126094	77880
3003322	post	460020	125610	77760
3003322	pre	462900	122836	92480
3003322	pre	464653	123540	92560
3003322	pre	463429	124120	92840
3003322	pre	462993	124023	93160
3003322	pre	463243	122330	93120
3003322	pre	463829	123500	93720
3003322	post	462796	123844	94360
3003322	post	465634	124428	92840
3003322	pre	463091	125518	89560
3003322	pre	464944	136132	78760
3003322	pre	465891	136114	79600
3003322	pre	465595	135926	80080
3003322	post	465429	136383	80520
3003322	pre	464741	136514	78080
3003322	pre	464921	136018	78080
3003322	post	464369	135978	78080
3003322	pre	464941	136478	77480
3003322	pre	374217	172994	164680
3003322	pre	360279	175132	167520
3003322	pre	428605	107158	101400
3003322	pre	427579	103921	96600
3003322	pre	387699	156975	161400
3003322	pre	369306	163798	161880
3003322	pre	387921	157894	162520
3003322	pre	386769	156594	161880
3003322	pre	391489	152597	164720
3003322	pre	391289	153921	164840
3003322	pre	392177	153861	164240
3003322	pre	387349	156054	161560
3003322	pre	387853	157830	161600
3003322	pre	386849	158718	161880
3003322	post	361556	170088	159160
3003322	post	390850	152960	164360
3003322	pre	391089	153449	164600
3003322	pre	391693	153817	164480
3003322	post	391073	153949	164120
3003322	post	391289	154693	164680
3003322	pre	390877	153181	165040
3003322	pre	391509	153933	165320
3003322	pre	386611	155309	161720
3003322	post	386025	155659	161680
3003322	pre	410876	137681	144040
3003322	pre	425552	100410	97200
3003322	pre	425275	99142	97560
3003322	post	441862	108356	108120
3003322	post	437879	116176	116320
3003322	post	430742	110072	104760
3003322	pre	430033	106827	102080
3003322	pre	387016	158493	162640
3003322	pre	434014	114477	109040
3003322	pre	440496	108605	108120
3003322	pre	440204	108126	108920
3003322	pre	433670	114697	108440
3003322	pre	433796	113540	108280
3003322	pre	432954	114204	108440
3003322	pre	433165	113749	108920
3003322	pre	411468	137829	144120
3003322	pre	411238	137815	144800
3003322	pre	419785	134769	138360
3003322	pre	412612	138067	144400
3003322	post	410911	137206	144520
3003322	pre	410617	138364	145000
3003322	pre	448707	119755	112240
3003322	pre	448720	120331	112240
3003322	pre	451795	121643	105600
3003322	pre	428558	106483	101640
3003322	pre	375748	158227	179200
3003322	pre	459484	125104	91800
3003322	pre	460261	124284	91800
3003322	pre	457195	125958	95000
3003322	post	459408	124467	92200
3003322	pre	439971	108686	108360
3003322	pre	439806	108291	108520
3003322	pre	439858	107852	109040
3003322	post	386092	165853	171440
3003322	post	387262	166117	171640
3003322	pre	387417	165556	171720
3003322	post	378876	170141	169080
3003322	pre	383374	163791	176200
3003322	pre	385433	162915	175360
3003322	pre	385113	163213	175280
3003322	pre	383913	163361	175200
3003322	post	382792	163905	176480
3003322	pre	383208	163405	176480
3003322	pre	384595	163804	176200
3003322	pre	383484	163250	175560
3003322	pre	384493	164010	175680
3003322	pre	383440	162872	175960
3003322	pre	385893	163258	175760
3003322	pre	383627	164191	176200
3003322	post	385677	163230	175120
3003322	pre	386157	165640	172080
3003322	post	384976	160468	179680
3003322	post	388895	154408	180400
3003322	post	386788	156729	181120
3003322	pre	365740	158826	179880
3003322	pre	386575	157758	179680
3003322	pre	371820	165666	180320
3003322	pre	379069	164501	179440
3003322	pre	374774	172224	177240
3003322	pre	386377	158548	179480
3003322	pre	380298	163319	179880
3003322	pre	378902	166920	174360
3003322	post	371867	175517	174600
3003322	post	371364	176416	174480
3003322	pre	385924	157902	180200
3003322	pre	378314	163640	179880
3003322	pre	369772	173224	174840
3003322	post	375087	171898	177560
3003322	post	377056	172086	176920
3003322	pre	371528	172071	174840
3003322	pre	371545	172903	174840
3003322	pre	370806	171363	175880
3003322	pre	371272	171389	175200
3003322	pre	378235	166259	175200
3003322	pre	377045	167392	174600
3003322	pre	375289	170571	176640
3003322	pre	371298	173286	175200
3003322	pre	379047	164397	180280
3003322	pre	377431	166676	174400
3003322	pre	374404	171942	177040
3003322	post	371812	176572	174320
3003322	pre	378442	168036	174840
3003322	pre	378954	167596	174360
3003322	pre	378970	164807	179880
3003322	pre	375120	170966	177040
3003322	pre	374347	171612	176320
3003322	pre	370671	172985	175640
3003322	post	353708	175449	172440
3003322	pre	360326	174997	167240
3003322	pre	360700	175113	167400
3003322	pre	377013	170370	167000
3003322	pre	376919	170340	167520
3003322	pre	377047	169385	169120
3003322	pre	377643	170473	169120
3003322	pre	370502	172285	175640
3003322	post	354638	175281	171840
3003322	pre	376295	169614	169600
3003322	pre	374432	173069	165120
3003322	pre	376182	170316	168240
3003322	pre	376588	157999	178080
3003322	pre	376794	157497	178360
3003322	pre	375064	172918	164880
3003322	pre	375633	172574	166000
3003322	pre	377061	157875	178880
3003322	pre	359904	175592	166840
3003322	pre	361034	175017	166560
3003322	pre	375047	172754	165760
3003322	pre	377667	170789	166840
3003322	pre	376666	170851	167960
3003322	post	379138	170359	168840
3003322	pre	375629	172522	165280
3003322	post	374594	172270	165760
3003322	pre	376149	170951	167480
3003322	pre	378270	169993	168880
3003322	pre	375876	157600	177920
3003322	pre	382608	160610	163160
3003322	post	439202	106430	108800
3003322	pre	383011	161312	163640
3003322	pre	382755	161340	163920
3003322	post	360301	168654	158400
3003322	pre	360684	168880	159080
3003322	pre	361749	168678	158600
3003322	pre	361586	168908	159040
3003322	pre	362414	168385	158480
3003322	pre	361390	169209	158200
3003322	pre	360338	169477	159200
3003322	post	434838	115854	108680
3003322	pre	431846	110120	104560
3003322	pre	430202	106815	101360
3003322	post	432486	110947	104640
3003322	post	430813	106959	100520
3003322	pre	428747	107064	101880
3003322	pre	431414	104902	102600
3003322	pre	385264	163792	175840
3003322	pre	433818	111926	107720
3003322	pre	431906	110217	105120
3003322	pre	432589	111328	106960
3003322	pre	433485	114401	109440
3003322	pre	432796	113738	107920
3003322	pre	433033	114084	113160
3003322	pre	433185	113803	113680
3003322	pre	430606	109572	103960
3003322	pre	433889	114317	113160
3003322	pre	433093	113903	114240
3003322	pre	432048	110468	105400
3003322	pre	431948	111247	104720
3003322	pre	433180	114329	113920
3003322	pre	433803	112225	106840
3003322	pre	427287	103172	96720
3003322	pre	434034	112314	107720
3003322	pre	433324	111330	107400
3003322	pre	433426	111564	107200
3003322	pre	432528	111222	105600
3003322	pre	426354	102110	98560
3003322	pre	426418	103795	96560
3003322	pre	430669	110335	104080
3003322	pre	426958	102684	96560
3003322	post	431570	104270	102760
3003322	pre	428607	107635	101920
3003322	pre	429312	107012	101120
3003322	pre	425313	102463	97560
3003322	pre	426281	102227	97880
3003322	pre	424500	100159	98560
3003322	post	427434	102965	95880
3003322	post	424553	99819	98440
3003322	pre	426930	104326	97480
3003322	pre	426380	103293	96280
3003322	pre	427084	102474	95760
3003322	post	427163	102681	93840
3003322	pre	442089	109691	122440
3003322	pre	443543	113844	117440
3003322	post	427197	102599	94840
3003322	pre	443307	115010	117520
3003322	pre	444083	110863	118840
3003322	pre	443294	109394	117120
3003322	post	443351	108222	119280
3003322	post	426856	102873	93480
3003322	post	442951	114203	116680
3003322	pre	442421	114838	117440
3003322	pre	444707	111436	118720
3003322	pre	442535	115250	117200
3003322	pre	443771	109886	118200
3003322	pre	442695	114466	117520
3003322	post	440823	111123	122400
3003322	pre	443639	110011	117600
3003322	pre	447314	117125	120200
3003322	pre	444352	109938	117600
3003322	pre	444200	109612	117040
3003322	pre	446951	118305	121800
3003322	pre	443723	109230	116680
3003322	pre	442003	109811	121920
3003322	pre	447762	118273	122400
3003322	pre	448489	120986	112800
3003322	pre	447295	120071	113720
3003322	pre	360316	169198	158480
3003322	pre	375959	156470	179840
3003322	pre	375249	156938	179840
3003322	pre	386782	157056	180360
3003322	pre	361464	169269	159560
3003322	pre	443384	108642	120680
3003322	pre	447132	119557	113240
3003322	pre	447555	120571	113720
3003322	pre	442683	109010	121360
3003322	pre	447537	118193	121640
3003322	pre	446733	119461	112600
3003322	pre	442905	109444	121520
3003322	pre	447322	117937	122400
3003322	pre	447440	117916	120720
3003322	pre	374159	161666	165520
3003322	pre	374859	161756	165600
3003322	pre	447685	120731	112800
3003322	pre	448166	120127	113560
3003322	pre	412555	138067	144480
3003322	pre	370993	162933	163600
3003322	pre	373091	161201	164680
3003322	pre	375882	162934	165880
3003322	post	369563	164084	163200
3003322	pre	368988	164258	162840
3003322	post	369940	164538	161040
3003322	pre	368675	164227	162000
3003322	post	369242	164588	160760
3003322	pre	369892	163968	161520
3003322	pre	368713	164458	161880
3003322	pre	369172	163683	162600
3003322	pre	371713	162591	162400
3003322	pre	372084	162714	162920
3003322	pre	370777	163088	163080
3003322	pre	371958	163445	163400
3003322	pre	373737	161826	164880
3003322	pre	373177	162274	165000
3003322	pre	372283	161862	165200
3003322	pre	375290	162226	165880
3003322	pre	373521	161571	165440
3003322	pre	376171	162639	165240
3003322	pre	376071	162402	165640
3003322	post	373746	161314	164560
3003322	pre	435572	116150	108560
3003322	pre	438898	109853	107160
3003322	pre	440890	108276	108640
3003322	pre	439012	109222	107600
3003322	pre	438854	106424	108560
3003322	pre	437797	117760	109400
3003322	pre	437650	116910	109600
3003322	pre	437917	118502	114560
3003322	pre	439221	108952	108040
3003322	pre	437292	117148	108880
3003322	pre	438172	117737	115400
3003322	pre	439964	110031	108040
3003322	pre	437083	116376	109160
3003322	pre	439771	107183	109200
3003322	pre	434905	116383	108880
3003322	pre	439172	117936	115200
3003322	pre	443006	114578	116480
3003322	pre	442367	114434	116280
3003322	post	439096	118748	115520
3003322	pre	442583	114873	116280
3003322	pre	465000	136074	79360
3003322	post	424488	131449	131240
3003322	pre	415679	133153	137360
3003322	pre	414891	133629	137640
3003322	pre	414771	132985	137960
3003322	pre	414599	133765	138680
3003322	pre	413327	134129	140120
3003322	post	412603	134306	140560
3003322	pre	413195	134122	141080
3003322	pre	412439	134579	141120
3003322	post	382567	165478	165080
3003322	post	382491	165500	165400
3003322	post	384438	161684	166000
3003322	post	383767	161418	165560
3003322	post	400741	150906	157000
3003322	pre	400217	150464	157200
3003322	pre	400301	150148	157320
3003322	pre	399989	150886	157800
3003322	pre	400293	150220	159640
3003322	pre	399597	149828	160080
3003322	pre	400453	149958	160280
3003322	pre	400229	149817	160680
3003322	pre	399197	149361	160880
3003322	pre	399737	150793	161240
3003322	post	385782	153771	161520
3003322	post	382486	164117	177000
3003322	pre	388704	162638	173520
3003322	pre	389539	161500	173600
3003322	pre	388613	161325	174520
3003322	pre	389162	161542	174320
3003322	pre	388305	162337	173680
3003322	pre	389327	161983	173960
3003322	pre	388004	161488	174040
3003322	post	387722	162187	174920
3003322	post	383447	166098	175080
3003322	post	383619	165425	175640
3003322	post	373944	174201	175520
3003322	post	374123	172989	176040
3003322	post	379690	168487	167320
3003322	post	380156	168967	167800
3003322	post	379374	168543	168040
3003322	post	374497	169641	168560
3003322	post	374472	169992	169000
3003322	post	386051	157353	181680
3003322	post	366038	164990	184280
3003322	post	366047	164592	184320
3003322	pre	366066	164387	182640
3003322	pre	366311	164921	182640
3003322	pre	365802	165243	182160
3003322	post	380071	166657	181080
3003322	post	379228	166515	180720
3003322	post	374633	167057	175960
3003322	post	375519	167635	176080
3003322	post	386798	169322	174480
3003322	post	387238	169530	174360
3003322	post	384233	168839	175400
3003322	post	385245	169097	174440
3003322	post	385826	168448	174000
3003322	pre	369857	173657	175040
3003322	pre	376189	157132	179720
3003322	pre	374183	171402	176840
3003322	pre	380412	162967	179720
3003322	pre	380128	163427	179600
3003322	pre	386502	158398	180240
3003322	post	383428	163219	177160
3003322	pre	372114	165859	180680
3003322	pre	361600	167188	179400
3003322	post	358617	168877	176800
3003322	pre	358832	167509	176680
3003322	pre	464283	122890	92240
3003322	pre	463803	122726	91840
3003322	pre	438360	118609	115480
3003322	pre	387287	165148	172040
3003322	pre	455987	125462	96560
3003322	pre	451418	124611	104120
3003322	pre	455744	124855	96920
3003322	pre	456416	125511	95720
3003322	pre	452222	124415	104120
3003322	post	456616	125622	96160
3003322	pre	457151	125934	94600
3003322	pre	456533	124331	95960
3003322	post	458965	126187	94560
3003322	pre	456592	125444	94720
3003322	pre	456865	124557	95480
3003322	pre	457232	125958	94720
3003322	pre	377302	167816	175080
3003322	pre	382369	161578	163200
3003322	pre	370619	172851	174560
3003322	pre	467656	132973	81000
3003322	pre	371165	173682	175080
3003322	pre	375859	172542	165560
3003322	pre	375967	171847	166400
3003322	pre	362455	167506	178880
3003322	post	365951	164743	179480
3003322	pre	358615	167731	177320
3003322	post	365354	165013	179600
3003322	pre	362570	167398	179320
3003322	pre	432621	111319	106880
3003322	post	354348	175421	171520
3003322	pre	433019	111454	106720
3003322	post	387269	156414	181400
3003322	post	441581	112675	126240
3003322	pre	361046	167683	179240
3003322	post	441156	112952	126440
3003322	pre	361884	167242	178440
3003322	pre	358858	167081	177760
3003322	pre	472229	139530	81640
3003322	pre	473086	139194	81640
3003322	pre	362847	168627	157840
3003322	post	461769	122148	86640
3003322	pre	374367	171952	176440
3003322	post	360481	168597	159520
3003322	post	371212	162367	162640
3003322	post	391835	153835	160200
3003322	pre	387712	156828	161280
3003322	post	388277	156495	161080
3003322	post	370566	171299	175560
3003322	post	378677	166376	174040
3003322	post	383549	164025	175760
3003322	post	383604	164638	175360
3003322	post	375812	171100	167640
3003322	pre	388045	157305	162160
3003322	pre	386495	155257	161160
3003322	pre	410643	137819	144720
3003322	pre	377968	167406	174560
3003322	pre	387525	155533	160680
3003322	pre	387281	156635	161080
3003322	pre	387789	156299	160920
3003322	pre	387237	155271	160920
3003322	post	376690	170097	166440
3003322	post	386458	167880	173720
177545	pre	457306	116713	89560
177545	pre	460912	103025	92920
177545	pre	461824	103616	93080
177545	pre	462046	103262	93080
177545	pre	460892	103452	93120
177545	pre	462009	103754	94080
177545	pre	460780	103750	94200
177545	post	457593	101727	91440
177545	pre	458262	102659	92760
177545	pre	458367	102299	91920
177545	pre	459817	127149	72400
177545	pre	460429	127440	72600
177545	pre	466143	125527	70160
177545	pre	460838	121958	67880
177545	pre	460778	122803	67480
177545	pre	460800	122734	67280
177545	pre	461665	122746	67160
177545	pre	462008	123233	67280
177545	pre	462986	123876	67120
177545	pre	462591	122414	66760
177545	pre	464741	124731	66440
177545	pre	465105	124556	66760
177545	pre	465246	125455	67800
177545	pre	466169	124556	68120
177545	pre	467834	124681	69160
177545	pre	468193	125102	69560
177545	pre	467601	125481	69840
177545	pre	466531	125197	70040
177545	pre	468613	125069	70080
177545	pre	466968	125404	70120
177545	pre	467406	124738	70320
177545	pre	475270	121007	67880
177545	pre	474769	121146	67880
177545	post	473103	121587	68160
177545	pre	475069	121514	68480
177545	pre	474387	121260	68600
177545	pre	474744	120826	69120
177545	pre	473902	120883	69120
177545	post	473027	120717	72200
177545	pre	471974	121824	75600
177545	pre	472071	122475	76200
177545	pre	472114	122864	76800
177545	pre	472715	122620	76840
177545	pre	472966	123165	77120
177545	pre	472789	123714	77160
177545	pre	473641	125238	77040
177545	pre	471760	122253	77040
177545	pre	471998	122644	77200
177545	pre	474096	125222	77360
177545	pre	473292	124910	77440
177545	pre	474193	125513	78120
177545	pre	473752	125058	78040
177545	pre	473695	125892	78000
177545	pre	471918	126212	83240
177545	post	470494	125658	85760
177545	pre	452647	134399	91640
177545	pre	452770	134963	91680
177545	pre	458695	102065	92800
177545	pre	457672	102341	93160
177545	pre	458504	102135	93960
177545	pre	457929	102843	94240
177545	pre	454462	104114	98800
177545	pre	454517	103663	99480
177545	pre	454237	104369	99640
177545	pre	453951	103967	100040
177545	pre	454576	103910	100120
177545	pre	454963	102374	101000
177545	pre	454517	103014	101120
177545	post	454255	103174	102120
177545	post	453705	102783	102240
177545	pre	452455	98743	106760
177545	pre	452201	98435	106600
177545	pre	451447	100585	106560
177545	pre	452830	99813	106080
177545	pre	451801	100917	105640
177545	pre	452574	100799	105640
177545	pre	448829	106319	109440
177545	pre	449426	105898	109320
177545	pre	449912	106029	109160
177545	pre	448551	106377	109040
177545	pre	464855	107909	104800
177545	pre	465649	108288	104680
177545	pre	464524	107984	104200
177545	pre	463806	107607	104160
177545	pre	460874	105518	103560
177545	pre	460667	105787	103840
177545	pre	459989	105711	104120
177545	pre	459887	105811	104520
177545	pre	460664	106416	104640
177545	pre	459011	106008	104720
177545	pre	459589	105854	104920
177545	pre	460515	106508	105040
177545	pre	458125	106261	105080
177545	pre	458653	106637	105160
177545	pre	455944	108482	107680
177545	pre	456545	107882	107880
177545	pre	457017	108421	108280
177545	pre	456370	108386	108200
177545	pre	453347	108085	107200
177545	pre	453586	108436	107480
177545	pre	453208	108472	107480
177545	pre	452718	108357	107680
177545	pre	454471	108540	108240
177545	pre	453990	108752	108000
177545	pre	450138	110205	110560
177545	pre	449265	110989	110480
177545	pre	451401	110154	123320
177545	pre	451528	109703	123000
177545	pre	450879	109755	122880
177545	pre	451294	110716	122920
177545	pre	451805	110530	122800
177545	pre	451093	109680	122360
177545	pre	450762	109562	121040
177545	pre	451000	108837	120960
177545	pre	451233	109188	120680
177545	pre	450312	108425	120520
177545	post	449789	107484	117240
177545	pre	411142	123507	98440
177545	pre	410247	123669	98520
177545	pre	411271	123328	98120
177545	pre	410218	123537	97920
177545	pre	421094	117551	94760
177545	pre	422140	117514	95080
177545	pre	420439	117548	95160
177545	pre	420940	116894	95240
177545	pre	421824	117500	95480
177545	pre	420776	117756	95720
177545	pre	420929	116775	95800
177545	pre	421084	117112	95880
177545	pre	421811	116020	96160
177545	pre	421291	116680	96440
177545	pre	421457	116072	97200
177545	pre	443763	125713	135720
177545	pre	412208	131562	118440
177545	pre	411691	131347	118600
177545	pre	420068	134333	122680
177545	pre	420338	134209	123320
177545	pre	419686	134368	123240
177545	pre	420036	134630	123040
177545	pre	421040	134500	122640
177545	pre	433858	136523	122440
177545	pre	434639	136284	122640
177545	pre	434809	136683	122440
177545	pre	434261	136833	123040
177545	pre	434672	136589	123040
177545	pre	458696	116754	70200
177545	pre	459141	116826	70320
177545	pre	458741	116368	70360
177545	pre	458833	117075	70680
177545	pre	458138	116583	70840
177545	post	459343	116325	73400
177545	post	461975	115333	80400
177545	pre	463954	115109	82120
177545	pre	464508	115478	82360
177545	pre	464301	114896	82440
177545	pre	463056	114651	82680
177545	pre	464305	115109	83000
177545	pre	464535	115528	82800
177545	pre	463500	114692	82880
177545	pre	449350	125917	74320
177545	pre	448513	124647	73280
177545	pre	449186	124745	73440
177545	pre	449584	125399	73800
177545	post	452249	122820	75080
177545	post	453733	121799	75840
177545	pre	459268	119750	79600
177545	pre	458932	119097	80040
177545	pre	458540	119261	80320
177545	pre	458876	118930	80760
177545	pre	459508	119597	80840
177545	pre	458918	119277	81120
177545	pre	456663	116074	84320
177545	pre	456492	115607	84440
177545	pre	457667	115317	85920
177545	pre	457045	114878	86280
177545	pre	457749	115868	86400
177545	pre	457345	116544	87160
177545	pre	457691	116677	89480
177545	pre	457840	117197	89640
177545	pre	457780	117743	90040
177545	pre	457306	116837	90200
177545	pre	457853	125917	92120
177545	pre	458570	125670	92680
177545	pre	458567	126606	92840
177545	pre	451401	162970	85440
177545	pre	451815	163676	85080
177545	pre	451782	163023	84920
177545	pre	451443	163932	84800
177545	pre	451710	162010	84680
177545	pre	451605	149148	82320
177545	pre	479706	135832	81760
177545	pre	477994	134482	83080
177545	pre	477738	134622	83600
177545	pre	476944	134875	83520
177545	pre	476898	134568	84240
177545	pre	476921	134113	84320
177545	pre	476896	132445	84440
177545	pre	475972	133271	84480
177545	pre	476362	133206	85000
177545	pre	475725	132975	84840
177545	pre	477029	132635	84840
177545	pre	476363	132014	85200
177545	pre	466456	135567	76400
177545	pre	466101	135790	76640
177545	pre	466854	136363	76920
177545	pre	466616	136409	77160
177545	pre	466043	135247	77480
177545	pre	466060	136023	77560
177545	pre	466583	135301	77640
177545	pre	467280	136779	80320
177545	pre	466883	136427	80800
177545	pre	467596	134867	82840
177545	pre	467045	135344	83360
177545	pre	472264	131364	86440
177545	pre	472106	130653	86440
177545	pre	471381	131161	86720
177545	pre	470865	130279	86800
177545	pre	471632	131080	87160
177545	pre	471249	130391	87280
177545	pre	471570	130608	87440
177545	pre	470719	130677	87640
177545	pre	470979	131083	88600
177545	pre	470481	126902	88040
177545	pre	469978	126710	88280
177545	pre	469455	127077	88440
177545	pre	470718	127317	88520
177545	pre	469156	126755	88640
177545	pre	470244	127245	88680
177545	pre	471232	128420	88840
177545	pre	469384	126350	88800
177545	pre	468918	126288	88840
177545	pre	470544	128294	89200
177545	pre	470881	127765	89040
177545	pre	469216	127120	88960
177545	pre	466221	125907	90760
177545	pre	459816	122112	97520
177545	pre	459204	120079	98240
177545	pre	459436	120281	98560
177545	pre	458360	120310	98480
177545	pre	458602	120538	98600
177545	pre	458263	120242	99160
177545	pre	458889	119569	99160
177545	pre	458658	118683	98880
177545	pre	458579	119839	99560
177545	pre	455600	111666	99520
177545	pre	457603	120364	149480
177545	pre	456409	118601	147360
177545	pre	453424	118763	144360
177545	pre	453402	118436	143440
177545	pre	451717	119182	143160
177545	post	452354	118398	142240
177545	pre	449223	118214	137640
177545	pre	443540	122522	128720
177545	pre	446827	116316	138080
177545	pre	447348	116137	138240
177545	pre	447313	116511	138600
177545	pre	448454	116450	138000
177545	pre	446848	116801	137880
177545	pre	448322	116431	137200
177545	pre	447249	116635	137480
177545	pre	447312	116083	137000
177545	pre	447632	115702	137080
177545	pre	448219	115580	137000
177545	pre	448038	116024	136840
177545	pre	442186	133354	120240
177545	pre	441352	132739	119800
177545	pre	445504	133100	121040
177545	post	446395	133544	121280
177545	pre	446749	132712	121280
177545	pre	446234	132522	121120
177545	pre	446666	132350	120880
177545	pre	445694	132432	120640
177545	pre	445174	127770	127000
177545	post	444048	127314	126960
177545	pre	445790	127870	127080
177545	pre	444831	128269	127120
177545	pre	443845	131278	124760
177545	pre	444488	131769	124640
177545	pre	443887	131676	124240
177545	pre	444923	131324	124080
177545	pre	444434	131113	123800
177545	pre	444366	132056	124200
177545	pre	444501	131914	123720
177545	pre	442459	133755	120520
177545	pre	442374	133618	121000
177545	pre	442016	134110	120800
177545	pre	442371	134092	121680
177545	pre	436806	134155	122400
177545	pre	436993	134360	122720
177545	pre	445862	128393	127360
177545	pre	444966	128834	126920
177545	pre	445244	127518	127400
177545	pre	453630	134657	127560
177545	pre	452672	134023	127320
177545	pre	454032	135438	127000
177545	pre	453500	135163	126760
177545	pre	452856	137377	125520
177545	pre	453229	137327	124800
177545	pre	453667	136623	124800
177545	pre	444655	127133	135080
177545	pre	440813	126144	132560
177545	pre	443655	128201	135080
177545	pre	444730	126344	135160
177545	post	443102	125979	136400
177545	pre	439582	130052	130840
177545	pre	439576	129722	129680
177545	post	440950	128234	129000
177545	pre	439031	130051	130440
177545	pre	435202	131944	136840
177545	pre	412859	133760	137280
177545	pre	413219	133360	136680
177545	pre	413653	131946	134920
177545	pre	420878	126599	129760
177545	pre	423106	129892	125800
177545	pre	424224	129490	125560
177545	pre	425044	130020	124800
177545	pre	424089	130037	124240
177545	pre	450496	113169	116960
177545	pre	455388	111281	99000
177545	post	455747	110736	99200
177545	pre	431815	119264	110760
177545	pre	433089	111962	101680
177545	pre	431955	111362	101400
177545	pre	432804	111466	101400
177545	pre	432424	111017	101400
177545	pre	434626	120738	101800
177545	pre	447421	105676	114520
177545	pre	434274	120050	109600
177545	pre	434512	120510	109800
177545	pre	434837	120161	109320
177545	pre	434516	120646	109200
177545	pre	434674	120101	109040
177545	pre	450759	113150	117480
177545	pre	451518	114047	117720
177545	pre	450716	113878	117760
177545	pre	432681	111935	102720
177545	pre	432118	112065	102520
177545	pre	432751	111291	102080
177545	pre	431716	111340	101920
177545	pre	433348	111813	101800
177545	pre	436074	113761	102160
177545	pre	435514	113064	101800
177545	pre	435971	113191	101800
177545	pre	436419	113770	102680
177545	pre	436254	114220	102840
177545	pre	431579	104524	85480
177545	pre	430946	104579	85400
177545	pre	430435	104209	84960
177545	pre	431777	103726	84880
177545	pre	431897	104529	84440
177545	post	418715	108591	95400
177545	pre	428786	119803	107640
177545	pre	428305	120141	107080
177545	pre	428612	119603	107040
177545	pre	429047	120364	106840
177545	pre	428526	120348	106080
177545	pre	428476	120834	105880
177545	pre	434155	120336	101400
177545	pre	434957	120671	101400
177545	pre	431715	119870	101400
177545	pre	430894	119677	100600
177545	post	430381	119796	100080
177545	pre	430561	118915	100120
177545	pre	430345	118919	99320
177545	pre	430350	119484	98480
177545	pre	430950	119528	98600
177545	pre	430509	119306	98360
177545	post	432519	117611	110920
177545	pre	432043	119573	110640
177545	pre	431448	119512	110440
177545	pre	432311	118584	109480
177545	pre	432898	119676	110000
177545	pre	432274	119374	109760
177545	pre	430824	122900	115200
177545	pre	430574	122220	115120
177545	pre	430211	121853	115480
177545	pre	430747	122625	115560
177545	pre	430231	122352	115480
177545	pre	429900	121955	116160
177545	pre	430613	122477	116600
177545	pre	429442	122216	116800
177545	pre	430305	122504	116960
177545	pre	448186	114104	115040
177545	pre	449459	114309	113040
177545	pre	448800	113953	112160
177545	pre	449084	114105	111800
177545	pre	451611	114716	110120
177545	pre	452191	114475	109640
177545	post	454242	113781	107320
177545	pre	453711	114669	107320
177545	post	455573	115342	103400
177545	pre	454363	113446	100720
177545	pre	454650	112794	99840
177545	pre	455425	113948	98520
177545	pre	456132	113867	98280
177545	pre	435703	118492	113960
177545	pre	436091	118017	114040
177545	pre	436573	118104	113880
177545	pre	436322	118696	113320
177545	pre	436990	118306	113120
177545	pre	429800	105581	89120
177545	pre	429084	106018	89160
177545	pre	430787	104439	85880
177545	pre	451363	99663	77600
177545	pre	452959	99226	77240
177545	pre	453404	98609	76840
177545	pre	457247	98174	77160
177545	pre	457749	97965	77200
177545	pre	459466	97545	77600
177545	pre	459534	97305	77800
177545	pre	460710	96930	77880
177545	pre	460668	97316	78120
177545	pre	461073	96796	78680
177545	pre	418353	109475	93320
177545	pre	461083	120125	153720
177545	pre	459707	119958	151440
177545	pre	464993	120470	157120
177545	pre	452418	148739	82480
177545	pre	452072	149820	82480
177545	pre	452287	149721	83040
177545	pre	451868	148545	83040
177545	pre	452197	149402	83240
177545	pre	452293	148557	83360
177545	pre	451913	142009	82520
177545	pre	452042	141742	82680
177545	pre	451963	142332	82760
177545	pre	451834	141759	83120
177545	pre	452534	142712	83120
177545	pre	452400	142274	83280
177545	pre	452300	141330	83360
177545	pre	452536	141654	83200
177545	pre	452132	141534	83760
177545	pre	453017	135102	91320
177545	pre	452705	133997	91160
177545	post	452663	135169	91920
177545	pre	453152	135178	91880
177545	pre	452910	134641	92080
177545	pre	452861	134084	92240
177545	pre	467952	122184	98200
177545	pre	467607	121788	98000
177545	pre	468027	122366	97440
177545	post	469862	122620	93680
177545	pre	467070	124987	92840
177545	pre	467488	125300	91880
177545	pre	467093	125057	91880
177545	pre	465395	126465	93240
177545	pre	466170	126582	92360
177545	pre	466135	125596	92080
177545	pre	466400	126282	91720
177545	pre	467489	125068	91600
177545	pre	482714	137623	82240
177545	pre	482440	137075	81600
177545	pre	483276	137081	81240
177545	pre	482195	136892	81120
177545	pre	482574	137479	80840
177545	pre	482864	136849	80840
177545	pre	479868	135606	80880
177545	pre	480375	135715	81400
177545	pre	479773	135333	81720
177545	pre	367466	160817	156960
177545	pre	421360	109027	97000
177545	pre	452585	136816	124920
177545	pre	449951	110663	110600
177545	pre	424462	130613	124400
177545	pre	424006	130973	124680
177545	pre	424450	129625	124920
177545	pre	423398	129473	125480
177545	pre	421926	127781	127000
177545	pre	422558	127801	127000
177545	pre	420554	125835	129600
177545	pre	420741	125759	129960
177545	pre	420377	126431	130000
177545	pre	420309	126267	130400
177545	pre	413745	133547	124000
177545	pre	413473	134099	124520
177545	pre	416037	132347	130640
177545	pre	416433	132527	131000
177545	pre	415681	132739	131280
177545	pre	415901	132575	131720
177545	pre	414749	131451	134000
177545	pre	414453	130987	134360
177545	pre	414113	131767	134520
177545	pre	413713	131255	134920
177545	pre	412701	131367	135640
177545	pre	412245	131911	135640
177545	pre	412089	134223	137640
177545	pre	412325	133623	137760
177545	pre	411317	133871	138040
177545	pre	389281	153452	164040
177545	pre	402107	134511	149000
177545	pre	443439	133311	128320
177545	pre	396509	138450	154680
177545	pre	440907	126249	131960
177545	pre	443452	128104	135800
177545	pre	394574	145568	158120
177545	pre	394690	145747	158600
177545	pre	394962	145982	158800
177545	pre	396974	146348	161920
177545	post	439847	129262	130760
177545	pre	435305	130985	137240
177545	pre	434868	131626	137640
177545	pre	417330	132721	140240
177545	pre	403638	137621	146600
177545	pre	383071	155646	160000
177545	pre	383741	155142	160200
177545	pre	376001	157606	160000
177545	pre	371845	160154	157600
177545	pre	452058	137462	125280
177545	pre	413419	121851	98640
177545	pre	455468	113108	98560
177545	pre	455717	113892	97960
177545	pre	454845	113732	98680
177545	pre	456397	111504	99280
177545	pre	454529	113742	99440
177545	pre	456713	115980	104440
177545	pre	455773	115344	104880
177545	pre	453669	114590	107800
177545	pre	453753	113890	107920
177545	pre	453977	114372	108320
177545	pre	453325	113916	108560
177545	pre	453473	114776	108560
177545	pre	453167	115089	108600
177545	pre	452299	114563	108800
177545	pre	451739	114727	109440
177545	pre	452711	114855	109440
177545	pre	452779	114447	109560
177545	pre	451823	115095	109920
177545	pre	451467	113907	110000
177545	pre	449695	113795	112080
177545	pre	449395	114215	112520
177545	pre	448519	114247	114440
177545	pre	447967	113611	115400
177545	pre	448599	113655	115760
177545	pre	448411	113183	116200
177545	pre	448379	112349	116400
177545	pre	448149	116483	138480
177545	pre	440389	120407	104120
177545	pre	383591	155298	160880
177545	pre	385235	154904	161320
177545	pre	385347	154740	160720
177545	pre	441405	115171	117800
177545	pre	430758	122206	116360
177545	pre	385037	154668	161600
177545	pre	395468	145510	157880
177545	pre	395858	146596	162480
177545	pre	396354	146264	162360
177545	pre	396818	146596	162280
177545	pre	395218	145648	158400
177545	pre	395106	145128	157760
177545	pre	395506	144876	154000
177545	pre	386065	154296	160960
177545	pre	350559	156652	153080
177545	pre	367627	160516	156680
177545	pre	385412	154314	161680
177545	pre	386156	154474	160640
177545	pre	399199	141370	149680
177545	pre	398867	140328	149480
177545	pre	443747	125759	136840
177545	pre	443683	126203	136400
177545	pre	444391	127219	135880
177545	pre	444467	125779	136160
177545	pre	443855	125215	136200
177545	pre	443019	128475	135520
177545	pre	442967	128103	135520
177545	pre	444195	128059	135440
177545	pre	444331	126082	135560
177545	pre	445219	126335	135480
177545	pre	445211	127075	135240
177545	pre	440523	130383	130120
177545	pre	440031	130279	129880
177545	pre	439355	130503	130200
177545	pre	441459	126563	132680
177545	pre	442891	133503	128640
177545	pre	442491	133067	128840
177545	pre	443119	132819	129080
177545	pre	442827	133523	129240
177545	pre	441975	132891	129320
177545	pre	442925	132858	129560
177545	pre	441519	132651	129840
177545	pre	435623	131043	136600
177545	pre	434847	131867	137320
177545	pre	435815	131243	136840
177545	pre	435171	130939	136960
177545	pre	439055	129709	130280
177545	pre	440191	129605	130320
177545	pre	439447	129425	130840
177545	pre	397753	137918	152160
177545	pre	396433	138770	154240
177545	pre	397545	138554	154280
177545	pre	396893	138266	153960
177545	pre	397839	138395	153520
177545	pre	397938	138250	152960
177545	pre	398011	138231	152720
177545	pre	397034	138627	152200
177545	pre	397803	138243	152160
177545	pre	402572	134972	149040
177545	pre	403067	134423	148560
177545	pre	376765	156760	159520
177545	pre	440311	126381	132440
177545	pre	440791	126977	132200
177545	pre	350652	157018	153880
177545	pre	350698	156693	154080
177545	pre	436486	117934	112960
177545	pre	436184	118088	112600
177545	pre	435179	118718	112000
177545	pre	439943	121022	104720
177545	pre	440454	121438	104600
177545	pre	439813	120519	103360
177545	pre	438930	119166	103000
177545	pre	439461	119467	102640
177545	pre	439089	119380	102480
177545	pre	439386	118895	102200
177545	post	426803	107379	98960
177545	pre	421441	108970	97080
177545	pre	419870	109682	96560
177545	pre	419211	109961	96440
177545	pre	419833	109610	96120
177545	pre	421053	109731	95440
177545	pre	419158	109865	95800
177545	pre	420170	110066	95280
177545	pre	419754	109590	95440
177545	pre	419884	109953	94880
177545	pre	418905	110585	94640
177545	pre	419049	110390	92600
177545	pre	418293	110797	93400
177545	pre	418430	110067	94000
177545	pre	418955	110428	93800
177545	post	413788	117643	95680
177545	post	412770	119765	96720
177545	post	413354	120340	98440
177545	pre	412414	121793	98760
177545	pre	412740	121939	99240
177545	pre	448413	112622	117160
177545	pre	448717	112925	116640
177545	pre	448171	113619	116400
177545	pre	447558	105051	114640
177545	pre	447423	105664	115200
177545	pre	447921	105454	115400
177545	pre	447283	104866	115320
177545	pre	443183	99224	113440
177545	pre	443128	98409	113520
177545	pre	443464	98209	112560
177545	pre	442828	98397	112520
177545	pre	441270	114542	117760
177545	pre	440468	114416	117200
177545	post	429309	106598	99320
177545	pre	429077	106531	91800
177545	pre	429524	106878	90800
177545	pre	428495	106501	90680
177545	pre	428731	105760	90440
177545	pre	429236	106401	90120
177545	pre	428824	105507	89720
177545	pre	350298	156338	153560
177545	pre	351060	157070	153560
177545	pre	351218	156730	153080
177545	pre	350784	155870	153000
177545	post	350001	156418	151040
177545	post	356243	160301	155000
177545	pre	367112	160953	156200
177545	pre	367936	160637	156440
177545	pre	369672	160433	156760
177545	pre	370662	159905	156680
177545	pre	371072	159741	157000
177545	pre	370565	160247	157280
177545	pre	369490	160161	157280
177545	pre	372537	159822	157680
177545	pre	374837	158134	159360
177545	pre	376695	156978	159040
177545	pre	377521	156322	159240
177545	pre	377427	156102	158720
177545	pre	378185	155854	158240
177545	pre	378801	155670	158080
177545	pre	375933	157430	159800
177545	pre	382593	155714	160400
177545	pre	385493	154210	160560
177545	pre	386485	154042	160560
177545	pre	385083	154106	161280
177545	pre	385790	154785	161680
177545	post	386781	154688	162680
177545	pre	385669	153270	164440
177545	pre	385391	153498	165000
177545	pre	388703	153634	163760
177545	pre	389483	153678	163480
177545	pre	391581	153626	163440
177545	pre	391699	154222	163680
177545	pre	388631	153714	164480
177545	pre	380095	154613	169320
177545	pre	379273	155068	169920
177545	pre	379803	155088	170320
177545	pre	378931	155364	170320
177545	pre	379406	155647	170960
177545	pre	394843	145054	153640
177545	pre	397371	145422	153680
177545	pre	395367	144922	153280
177545	pre	399221	142402	150240
177545	pre	403283	138841	148000
177545	pre	403019	138461	147480
177545	pre	403979	137685	147000
177545	pre	403877	138097	146480
177545	pre	406161	136945	145640
177545	pre	420031	130581	139120
177545	pre	430604	121977	115720
177545	pre	412464	121030	99200
177545	pre	460126	96937	78680
177545	post	434932	109102	103960
177545	pre	441643	133048	120480
177545	pre	449007	112486	116920
177545	post	437514	117809	116320
177545	pre	430958	119178	98360
177545	pre	457893	97542	78200
57479	post	371766	144487	156240
57479	pre	416915	137578	206720
57479	pre	417516	137538	207080
57479	pre	418698	138482	207880
57479	pre	432248	166426	207600
57479	pre	430796	165908	207080
57479	pre	430791	166086	206760
57479	pre	430468	165848	206120
57479	pre	427314	163185	203920
57479	pre	426367	162952	203920
57479	pre	427033	163311	203720
57479	pre	425994	162290	202600
57479	pre	426212	161278	201960
57479	pre	425822	162194	202840
57479	pre	422678	142370	188920
57479	pre	423135	142341	188720
57479	post	423500	142222	188640
57479	pre	435158	148909	186160
57479	post	430081	152985	185560
57479	pre	431149	148808	184200
57479	pre	432132	151541	184800
57479	post	431997	153364	185280
57479	pre	432646	152661	186280
57479	pre	416482	151676	196840
57479	post	416986	151751	196360
57479	pre	417188	151324	196160
57479	post	417701	150136	195560
57479	pre	419757	149890	195120
57479	pre	419270	149421	195120
57479	pre	424009	146904	191800
57479	pre	427521	145205	188960
57479	pre	436375	147011	188360
57479	post	444332	149600	182120
57479	post	449280	142680	173200
57479	post	448850	142675	172960
57479	pre	449033	142803	173440
57479	pre	445918	141304	177960
57479	pre	446323	141260	177400
57479	post	455863	140222	175480
57479	pre	455198	140507	175680
57479	post	451921	138569	174720
57479	pre	454987	140628	175560
57479	post	453042	140309	175600
57479	post	453796	139669	176280
57479	post	453042	140973	175920
57479	post	452672	141238	176520
57479	post	405998	127075	166680
57479	post	403911	126200	168560
57479	post	402514	125847	170440
57479	pre	401261	126451	171000
57479	pre	401685	126056	171520
57479	post	401086	125442	173080
57479	post	399503	124055	174600
57479	pre	399816	127014	175440
57479	pre	399805	127915	175560
57479	post	394121	130510	184880
57479	post	394722	126273	182360
57479	pre	393818	126604	181160
57479	post	393546	126287	180040
57479	pre	393602	126174	179240
57479	post	393044	124365	178600
57479	post	392668	124306	176320
57479	pre	392773	124452	176520
57479	post	392364	124187	177160
57479	pre	391553	127605	178280
57479	pre	390884	129277	179120
57479	pre	449455	126158	196560
57479	post	449824	126467	197000
57479	pre	450208	127125	197720
57479	post	451667	129624	201320
57479	pre	452261	131048	201840
57479	pre	462835	134893	196160
57479	pre	463241	134613	196240
57479	post	462838	135056	197560
57479	pre	463083	135725	198120
57479	post	462538	136090	198640
57479	pre	460754	134861	199600
57479	pre	458005	135388	201440
57479	post	454940	133278	201360
57479	pre	454898	133548	202480
57479	pre	454287	133505	203320
57479	pre	453620	132931	203760
57479	post	453407	132687	203920
57479	pre	452842	135336	206720
57479	post	452792	136754	207320
57479	post	449424	142458	211280
57479	post	450394	142949	212280
57479	post	450442	142558	211920
57479	pre	450911	140952	209920
57479	pre	451055	140368	209640
57479	pre	453308	143393	209960
57479	post	457740	148244	204520
57479	pre	459719	147450	183800
57479	post	457400	146930	182680
57479	post	456673	147335	183000
57479	post	458012	147630	184040
57479	post	460139	148646	184080
57479	post	459227	148640	183960
57479	pre	461437	151419	188880
57479	pre	461905	151786	190040
57479	pre	460378	151835	195280
57479	pre	460870	153302	198320
57479	pre	461450	152240	199560
57479	pre	458443	148665	203320
57479	pre	458704	147522	204240
57479	pre	457400	145628	204720
57479	pre	457781	144727	205480
57479	post	458508	145514	206440
57479	pre	457320	144171	206640
57479	pre	457459	144730	206920
57479	pre	456596	144557	207520
57479	pre	455160	145365	206440
57479	pre	452715	148486	204080
57479	pre	450461	149996	203720
57479	pre	450249	150493	203080
57479	pre	446507	149579	196880
57479	pre	446323	150059	196880
57479	pre	447015	147586	193040
57479	pre	445603	145277	187960
57479	pre	444358	145272	186680
57479	pre	444093	142126	184000
57479	post	438792	142335	184240
57479	post	440446	142072	182520
57479	pre	440834	140946	183120
57479	pre	441270	140375	183520
57479	pre	441260	141205	182880
57479	post	366887	163735	185360
57479	pre	351197	129867	164600
57479	pre	351823	128646	164560
57479	pre	372575	132572	184080
57479	pre	350607	150171	191040
57479	post	352682	153599	189120
57479	post	354770	151606	188680
57479	post	355093	151011	189560
57479	pre	354072	150809	190040
57479	pre	353664	151070	190160
57479	post	358579	145721	197320
57479	pre	357234	148361	195960
57479	pre	357226	147766	195880
57479	pre	356906	148403	195680
57479	pre	356745	149526	195480
57479	pre	355833	149494	194360
57479	pre	354466	150403	193440
57479	pre	353978	149152	191760
57479	post	353592	138627	186800
57479	pre	356733	138683	184880
57479	pre	353966	140587	192680
57479	post	356337	140325	189840
57479	post	372517	143435	192680
57479	post	365026	172050	189200
57479	pre	364281	169817	190040
57479	post	364589	169285	190120
57479	pre	364157	169010	190520
57479	post	365306	167745	192080
57479	pre	364275	167469	191400
57479	pre	363786	167692	190960
57479	pre	365214	165742	191760
57479	pre	366219	161548	193200
57479	post	371968	175585	178040
57479	post	372831	175011	179080
57479	pre	374120	174732	177720
57479	pre	374172	174752	178200
57479	pre	375685	173187	177640
57479	post	374495	172058	179320
57479	pre	373573	170763	179560
57479	post	371110	169583	181400
57479	post	370213	171457	184400
57479	post	370706	170211	183920
57479	pre	370065	169181	182080
57479	pre	368593	168526	182280
57479	pre	369083	168189	182680
57479	pre	356640	171523	185400
57479	post	362354	172420	184640
57479	post	360664	170431	183360
57479	pre	360609	171036	184160
57479	post	361252	168117	184000
57479	post	348448	157320	186600
57479	pre	349384	157595	185960
57479	pre	349515	158320	185560
57479	pre	348867	160332	185360
57479	pre	349808	160745	184680
57479	pre	349881	160258	184080
57479	pre	349648	163135	183560
57479	pre	349457	163114	183200
57479	post	350158	163722	182760
57479	pre	349270	164125	182920
57479	pre	349533	169583	182400
57479	pre	352051	171621	181480
57479	pre	352597	171420	180960
57479	post	353488	171196	179760
57479	post	353834	171129	179120
57479	pre	353556	171762	179000
57479	pre	354986	172460	178000
57479	post	366129	179679	178360
57479	pre	365832	179765	178000
57479	post	366135	180245	177800
57479	pre	365982	180102	177800
57479	post	365601	180578	176720
57479	pre	363857	182082	175920
57479	post	362210	181296	174840
57479	pre	359753	179627	172760
57479	pre	357773	178266	170800
57479	post	354868	176228	166440
57479	pre	355174	175898	166840
57479	pre	354623	175613	168440
57479	pre	354073	175627	169120
57479	pre	356132	176389	172920
57479	pre	356395	175308	174440
57479	post	355959	173275	176240
57479	pre	356609	173062	176080
57479	pre	356847	173876	176280
57479	pre	356151	172791	176840
57479	pre	361580	170444	178000
57479	pre	361681	169417	180640
57479	post	361316	168687	182080
57479	pre	361341	167601	183600
57479	pre	367906	162858	187480
57479	post	371693	159594	186880
57479	pre	372298	155368	185360
57479	pre	374042	153525	185560
57479	pre	338305	150946	186760
57479	pre	338537	148630	185440
57479	pre	338484	149140	185240
57479	post	345217	144991	197200
57479	pre	345531	147647	197720
57479	post	343875	144108	198160
57479	pre	344379	144600	196960
57479	pre	341125	147293	193280
57479	pre	339680	147319	191840
57479	post	338153	147145	190640
57479	pre	338525	146654	189800
57479	pre	340531	146846	186320
57479	pre	341145	146570	185280
57479	pre	342895	147558	183000
57479	pre	342879	150161	180720
57479	pre	342572	159702	183480
57479	pre	342504	156184	179280
57479	post	349401	150464	180400
57479	post	346719	152229	179800
57479	pre	346185	152194	179640
57479	post	348653	151306	167960
57479	post	340108	136716	184400
57479	pre	339006	136475	183760
57479	pre	338276	136616	183400
57479	pre	323700	140369	178840
57479	pre	323893	140272	176520
57479	post	324758	138711	174840
57479	pre	326125	138461	181240
57479	pre	326722	139690	180560
57479	post	331266	145419	175520
57479	post	334403	145801	177880
57479	pre	354566	120451	157440
57479	pre	348649	122531	159520
57479	pre	346972	122652	159640
57479	pre	343825	124007	160560
57479	pre	341862	126605	160640
57479	pre	341183	127021	161040
57479	pre	348890	126807	155560
57479	post	347544	126147	153280
57479	pre	348089	125827	153120
57479	post	325936	133752	173000
57479	pre	328656	133586	172800
57479	pre	328645	133012	173040
57479	pre	329108	132307	173760
57479	pre	337402	131892	168800
57479	pre	341799	132484	165160
57479	pre	349621	124301	161520
57479	pre	349197	125400	159360
57479	pre	348348	126197	157240
57479	pre	342110	132372	160520
57479	pre	340060	133129	162880
57479	pre	340175	134635	163920
57479	pre	340373	137807	164840
57479	pre	341182	138591	165840
57479	post	341956	137532	167520
57479	pre	341411	138066	166960
57479	pre	340820	138159	166680
57479	post	340019	131858	167000
57479	pre	339002	132030	167040
57479	post	342249	131387	161600
57479	post	343169	132103	161000
57479	pre	343677	132158	161200
57479	pre	341940	132352	165560
57479	pre	346653	129154	158280
57479	post	343584	131990	161520
57479	pre	348732	126842	156800
57479	post	342172	131334	161600
57479	pre	343673	132080	161120
57479	pre	342582	131770	160960
57479	pre	343162	131879	160720
57479	post	343563	131626	161400
57479	pre	344844	130913	159360
57479	pre	340925	135837	163480
57479	pre	340355	138581	166000
57479	post	340686	136237	164800
57479	pre	336146	139765	169400
57479	pre	335428	140821	170440
57479	pre	335662	142235	173360
57479	post	345533	169366	164800
57479	pre	344597	169478	164560
57479	post	343597	168536	163360
57479	pre	343424	168227	163560
57479	pre	343977	168663	163840
57479	post	343993	168054	165520
57479	pre	342948	167226	165000
57479	pre	342540	165878	163960
57479	pre	342310	162976	161720
57479	pre	342243	161767	160600
57479	pre	342749	161402	160040
57479	post	343111	159137	159440
57479	pre	343271	158922	159120
57479	pre	346060	159690	155760
57479	post	344583	158440	158400
57479	pre	345075	158714	158960
57479	pre	347270	159447	159160
57479	pre	348301	158760	159120
57479	pre	353801	155700	160960
57479	pre	356683	155912	161800
57479	pre	376456	163741	157320
57479	pre	376269	163373	158200
57479	post	370548	163954	160120
57479	pre	372898	162796	159440
57479	pre	369659	161936	158680
57479	pre	422448	139443	210320
57479	pre	422303	139055	210560
57479	pre	424320	138534	211440
57479	post	426588	163472	204880
57479	pre	448045	123911	191560
57479	pre	448310	123396	189160
57479	pre	443317	123674	187280
57479	post	442815	124582	186160
57479	pre	442064	124701	185320
57479	post	441420	123910	182920
57479	post	441536	124694	180680
57479	post	443207	157883	202960
57479	post	434182	165750	204240
57479	pre	439167	166830	206240
57479	pre	439935	164688	206360
57479	pre	439666	162645	207320
57479	pre	439061	160422	206680
57479	pre	432974	158383	212000
57479	pre	433285	158181	212480
57479	pre	428129	157693	213000
57479	pre	427427	157842	212800
57479	pre	426157	157980	212080
57479	pre	422345	159038	207280
57479	pre	423316	158936	206760
57479	pre	422685	159227	206720
57479	pre	422761	158705	206560
57479	pre	424188	159653	206040
57479	pre	426701	157312	203760
57479	post	426278	157274	203160
57479	pre	426337	157739	204200
57479	pre	427739	159006	204200
57479	post	435148	148680	202200
57479	pre	434804	147780	200200
57479	pre	434548	148038	201040
57479	pre	434703	149953	203200
57479	pre	434372	151293	205680
57479	pre	434300	152413	207920
57479	pre	432862	154936	207000
57479	pre	436969	157798	205160
57479	pre	441557	157275	204960
57479	pre	442316	156642	203800
57479	pre	442276	156533	203640
57479	pre	443194	155620	202360
57479	pre	444244	153857	201720
57479	pre	433216	167395	208560
57479	post	365284	160182	162640
57479	post	365911	160360	162440
57479	post	366698	161157	160360
57479	pre	367714	161466	159200
57479	pre	362706	159558	159560
57479	post	361808	156837	161240
57479	pre	360821	158207	160600
57479	pre	360580	157202	160840
57479	pre	359306	156392	163520
57479	pre	358079	153316	166040
57479	post	344353	150908	163680
57479	pre	369948	122776	166600
57479	pre	366236	123795	167440
57479	pre	363608	124578	167640
57479	pre	362829	124937	167720
57479	pre	355530	129129	167360
57479	pre	354269	130327	166640
57479	pre	351300	133128	166360
57479	pre	350112	133621	166360
57479	pre	348361	134930	166880
57479	pre	348734	135337	166640
57479	pre	344466	140947	161800
57479	post	344444	140340	162360
57479	pre	341838	138776	163000
57479	post	333031	145986	162640
57479	pre	335383	144597	162760
57479	pre	337198	142899	163000
57479	post	338279	137225	159240
57479	pre	338915	137902	159560
57479	post	339472	138256	158960
57479	pre	347516	130027	152280
57479	pre	346161	130998	152320
57479	pre	345105	131600	153400
57479	pre	340254	133259	156280
57479	pre	339650	133110	156600
57479	pre	340501	136079	157280
57479	pre	339637	140223	159160
57479	pre	338855	142940	161640
57479	post	343165	150433	153160
57479	post	343651	150517	153480
57479	pre	342973	150126	153600
57479	post	342285	149827	154200
57479	pre	341658	148489	157000
57479	pre	339987	146720	160760
57479	post	339607	146811	161200
57479	pre	340024	145895	161240
57479	post	340147	146571	161360
57479	post	339163	145993	161640
57479	pre	356621	127458	167920
57479	pre	371693	122147	166480
57479	pre	371364	121487	166400
57479	pre	339542	145838	161720
57479	post	340368	146571	160720
57479	pre	340142	146423	160920
57479	pre	339818	138311	157960
57479	pre	355951	128375	167880
57479	pre	340960	147587	162320
57479	post	341829	149045	163240
57479	pre	342296	149074	163240
57479	pre	342871	150020	163400
57479	pre	344829	150907	164640
57479	pre	348132	150833	165960
57479	pre	346418	151220	165720
57479	pre	350423	151036	166840
57479	post	353856	150396	152600
57479	pre	352478	151055	153560
57479	pre	347462	150845	157360
57479	post	391761	164276	186080
57479	post	397135	155226	181360
57479	post	396733	154822	181040
57479	post	392227	168379	175880
57479	pre	393042	166746	176920
57479	pre	394680	164823	179040
57479	post	393786	164309	179240
57479	post	395919	159626	178160
57479	post	396543	158990	177640
57479	pre	396920	158130	177400
57479	post	396393	155930	176920
57479	post	383132	146726	176840
57479	pre	383827	146280	176520
57479	post	341515	167098	172400
57479	pre	345254	162713	171200
57479	pre	346131	161791	170160
57479	pre	346707	161387	169720
57479	pre	355540	157484	171400
57479	pre	354392	158997	170560
57479	pre	353040	160280	169680
57479	pre	351267	162181	169200
57479	post	355110	157695	171640
57479	pre	355416	157632	171440
57479	pre	357087	156604	170760
57479	post	350391	166437	167040
57479	post	349749	163535	166880
57479	post	349637	164315	167040
57479	pre	349796	164145	167600
57479	pre	349761	165048	168600
57479	pre	349606	163734	169000
57479	pre	348957	164591	169040
57479	pre	348847	164349	169520
57479	pre	347502	169126	173080
57479	pre	347787	169266	172160
57479	pre	347378	167842	172400
57479	pre	348301	165246	170960
57479	pre	350719	159092	169520
57479	pre	348905	160041	169440
57479	post	364926	159439	167360
57479	pre	370337	155073	158480
57479	post	370176	155630	158760
57479	pre	372441	154708	161840
57479	pre	371909	155949	164080
57479	pre	371086	156587	165000
57479	pre	370178	157337	166120
57479	pre	364269	155950	163800
57479	pre	367182	156580	165680
57479	pre	367436	156622	165800
57479	post	368638	157155	168240
57479	pre	371189	152386	168320
57479	post	371851	153688	168760
57479	pre	377841	161407	174480
57479	pre	375383	159880	173160
57479	pre	376913	159378	169280
57479	pre	378004	159037	168000
57479	post	378691	159373	165880
57479	pre	378714	159124	165880
57479	post	380570	156830	163080
57479	pre	378676	156008	164360
57479	post	367617	160638	162440
57479	post	370027	158729	161400
57479	pre	370496	158001	161040
57479	post	370030	158507	160920
57479	pre	361227	163966	154040
57479	pre	359880	169795	156000
57479	post	358439	170298	157200
57479	pre	358887	170176	157080
57479	post	356084	167331	161040
57479	pre	355791	164595	154440
57479	pre	358182	166589	156840
57479	pre	357855	166952	157040
57479	pre	358096	169109	159640
57479	pre	360413	170495	158600
57479	pre	362241	171222	157840
57479	post	363474	171128	157760
57479	post	367581	170973	156840
57479	pre	367352	171779	157720
57479	pre	367558	171192	157200
57479	pre	367904	169684	157880
57479	pre	366766	168173	160120
57479	post	374961	161780	167160
57479	pre	370953	161869	167920
57479	pre	369792	163819	166720
57479	post	371265	164176	161800
57479	pre	370108	164869	161680
57479	pre	370966	164572	161600
57479	post	370011	165086	160760
57479	pre	373355	164280	160760
57479	pre	374169	163629	160160
57479	post	377593	163156	159840
57479	post	375743	162455	160280
57479	pre	375027	162069	160440
57479	pre	375647	160123	160240
57479	pre	375695	156244	163360
57479	pre	376589	155481	164920
57479	pre	385859	155230	161880
57479	post	386769	156594	161880
57479	pre	386414	156139	162040
57479	pre	392045	156862	160360
57479	post	392695	156784	160520
57479	pre	392318	157007	160520
57479	post	388410	157096	163840
57479	post	387013	156961	164080
57479	pre	386160	154096	164080
57479	post	393116	142340	155360
57479	post	391961	143158	156160
57479	post	387866	135800	164760
57479	pre	388912	136947	163280
57479	pre	388780	137153	162840
57479	pre	387667	135884	161240
57479	pre	386760	137022	161000
57479	pre	387234	138676	159600
57479	pre	387159	139786	159760
57479	pre	388057	141393	158320
57479	pre	391342	144447	156760
57479	post	389387	147790	158680
57479	pre	389083	147327	158400
57479	post	386820	148648	160480
57479	post	384243	149491	162240
57479	pre	384211	149894	162720
57479	post	383820	149496	163120
57479	post	378806	146107	168200
57479	post	391649	166490	165200
57479	pre	393261	168023	164040
57479	post	395719	140577	168920
57479	post	395772	150959	182760
57479	pre	396559	149291	179080
57479	pre	396280	149234	178040
57479	pre	396405	149461	173200
57479	post	397765	149710	172080
57479	post	391801	152542	169240
57479	post	394468	153328	171440
57479	pre	392770	151909	170160
57479	pre	394028	152105	168640
57479	post	377047	169385	169120
57479	post	373851	174837	160720
57479	pre	373022	173355	163120
57479	pre	372692	172787	163600
57479	pre	373266	173216	163640
57479	post	376385	174297	160840
57479	pre	375065	172849	162720
57479	pre	374626	172776	164520
57479	post	374625	172352	164920
57479	post	375047	172754	165760
57479	pre	373870	171784	166640
57479	post	373646	172012	166720
57479	post	374745	171021	167760
57479	pre	375725	169685	167720
57479	post	378325	167814	168760
57479	pre	374044	153617	185720
57479	pre	380578	151724	186400
57479	pre	367565	148396	166040
57479	pre	371606	147168	167360
57479	pre	373254	146430	168000
57479	pre	376682	144378	171160
57479	pre	388535	140443	175280
57479	pre	393655	138078	177920
57479	post	327908	132634	171280
57479	post	333280	153440	187320
57479	post	326126	148195	178760
57479	post	326750	148623	177920
57479	pre	331086	151731	170360
57479	post	339703	153562	190920
57479	post	338808	153420	190040
57479	pre	338390	152009	188160
[truncated: 174,544 more rows]
