# Supplementary material for: Complete Connectomic Reconstruction of Olfactory Projection Neurons in the Fly Brain
Source: Curr Biol. 2020 Aug 17;30(16):3183–3199.e6. doi: 10.1016/j.cub.2020.06.042 (PMC7443706; doi:10.1016/j.cub.2020.06.042)
Supplement: Data S1 — Reconstruction Data, Related to Figures 1, 2, 3, 4, 5, and 6 Zip archive containing raw data from reconstruction efforts: zipped skeletons for reconstructed neurons in SWC format (individual .swc files are named by the neuron’s unique skeleton ID); a CSV file containing the normalized PN-by-glomerulus innervation matrix; a CSV file containing the connections between neurons (PNs and LHNs) broken down by compartment (axon/dendrite); a CSV file containing the adjacency matrix between MBONs and LH centrifugal neurons; a CSV file containing the x/y/z locations (in nanometers, FAFB space) of synapses for all sampled LHNs (skid column refers to the unique skeleton id, prepost indicates whether a synapse is a “pre”- or a “post”-synapse for the given neuron); a CSV file containing the axonal synapses’ x/y/z locations (in nanometers, FAFB space) for all right-hand PNs (same columns as for LHN synapses); a zip archive containing meshes for AL glomeruli as Wavefront .obj files (in FAFB14 space). [file mmc2.zip › mbon_cent_adj_matrix.csv]

	CENT1-a'b'#1	CENT1-a'b'#2	CENT1-aa'b'g#1	CENT1-a#1	LHON-aa'#1	CENT2-a#1	CENT1-agpedc#1	CENT1-ab'gpedc#1	CENT1-a'bb'g#1	CENT2-aa'b'g#1	CENT2-agpedc#1
MBON	0	0	35	0	0	0	0	0	0	1	0
MBON-a'1	0	0	1	0	4	0	0	0	0	0	0
MBON-a'2	3	1	63	0	3	0	0	0	1	2	0
MBON-a'3	2	0	6	0	0	0	0	0	0	6	0
MBON-a'3ap	1	0	35	0	0	0	0	0	0	1	1
MBON-a'3m	25	27	7	0	2	0	0	0	0	44	2
MBON-a1	0	0	0	0	1	0	1	1	0	0	0
MBON-a2p3p	0	0	0	2	0	3	0	1	0	0	2
MBON-a2sc	1	0	47	36	23	1	211	92	0	43	4
MBON-a2sp	2	0	1	1	0	0	7	0	0	0	0
MBON-a3	0	0	0	0	0	0	0	4	0	0	0
MBON-b'2mp	0	3	6	0	18	0	0	0	30	0	0
MBON-b2b'2a	0	0	3	0	7	0	0	2	5	0	0
MBON-calyx	0	1	0	0	0	0	0	0	0	0	0
MBON-g1pedc-ab	0	0	0	0	3	0	5	6	0	1	6
MBON-g2	1	0	0	0	0	0	0	0	1	0	0
MBON-g2a'1	1	0	94	0	5	0	0	0	6	77	3
MBON-g3	0	0	0	0	0	0	0	0	2	3	0
MBON-g3b'1	3	0	1	0	0	0	0	0	13	6	0
MBON-g4-g1g2	0	0	0	0	0	0	0	0	5	0	0
MBON-g4b'2	0	1	0	0	0	0	0	0	4	0	0
MBON-g4g5	0	0	0	0	0	0	0	0	1	0	0
MBON-g5b'2a	0	0	3	0	3	0	0	42	85	618	0
