# Supplementary material for: Complete Connectomic Reconstruction of Olfactory Projection Neurons in the Fly Brain
Source: Curr Biol. 2020 Aug 17;30(16):3183–3199.e6. doi: 10.1016/j.cub.2020.06.042 (PMC7443706; doi:10.1016/j.cub.2020.06.042)
Supplement: Data S1 — Reconstruction Data, Related to Figures 1, 2, 3, 4, 5, and 6 Zip archive containing raw data from reconstruction efforts: zipped skeletons for reconstructed neurons in SWC format (individual .swc files are named by the neuron’s unique skeleton ID); a CSV file containing the normalized PN-by-glomerulus innervation matrix; a CSV file containing the connections between neurons (PNs and LHNs) broken down by compartment (axon/dendrite); a CSV file containing the adjacency matrix between MBONs and LH centrifugal neurons; a CSV file containing the x/y/z locations (in nanometers, FAFB space) of synapses for all sampled LHNs (skid column refers to the unique skeleton id, prepost indicates whether a synapse is a “pre”- or a “post”-synapse for the given neuron); a CSV file containing the axonal synapses’ x/y/z locations (in nanometers, FAFB space) for all right-hand PNs (same columns as for LHN synapses); a zip archive containing meshes for AL glomeruli as Wavefront .obj files (in FAFB14 space). [file mmc2.zip › lh_neurons_edgelist.csv]

	skid_out	skid_in	compartment_out	compartment_in	cell.type_out	cell.type_in	group_out	group_in	type_out	type_in	n.synapses
755	10078400	10078400	LH_axon	LH_axon	mPN#159	mPN#159	PN_LH_axon	PN_LH_axon	IN	IN	2
769	10078400	11546775	LH_axon	LH_axon	mPN#159	mPN#165	PN_LH_axon	PN_LH_axon	IN	IN	1
1273	10078400	6645033	LH_axon	LH_axon	mPN#159	CSD	PN_LH_axon	PN_LH_axon	IN	IN	3
1446	10078400	3376158	LH_axon	dendrite	mPN#159	PV2c1	PN_LH_axon	LN_dendrite	IN	LHLN	1
1474	10078400	11545803	LH_axon	dendrite	mPN#159	PV4c7	PN_LH_axon	LN_dendrite	IN	LHLN	1
2539	11234968	4671556	LH_axon	LH_axon	VP3	mPN#138	PN_LH_axon	PN_LH_axon	IN	IN	2
2624	11234968	57126	LH_axon	LH_axon	VP3	mPN#31	PN_LH_axon	PN_LH_axon	IN	IN	1
3621	1136366	1870230	LH_axon	dendrite	mPN#81	AV2a1	PN_LH_axon	ON_dendrite	IN	LHON	3
3691	1136366	1606113	LH_axon	dendrite	mPN#81	PD2b1	PN_LH_axon	ON_dendrite	IN	LHON	1
4369	1137895	1149437	LH_axon	dendrite	mPN#83	AD1e1	PN_LH_axon	ON_dendrite	IN	LHON	2
4385	1137895	1870230	LH_axon	dendrite	mPN#83	AV2a1	PN_LH_axon	ON_dendrite	IN	LHON	1
4455	1137895	1606113	LH_axon	dendrite	mPN#83	PD2b1	PN_LH_axon	ON_dendrite	IN	LHON	1
4457	1137895	3345012	LH_axon	dendrite	mPN#83	PD2b1	PN_LH_axon	ON_dendrite	IN	LHON	1
4540	1149173	11524119	CA_axon	CA_axon	vVP4	VP1m	PN_CA_axon	PN_CA_axon	IN	IN	4
4541	1149173	11524119	CA_axon	LH_axon	vVP4	VP1m	PN_CA_axon	PN_LH_axon	IN	IN	1
5118	1149173	4513533	CA_axon	dendrite	vVP4	AD1b2	PN_CA_axon	ON_dendrite	IN	LHON	6
5142	1149173	11543519	CA_axon	dendrite	vVP4	AV2d1	PN_CA_axon	ON_dendrite	IN	LHON	2
5252	1149173	11545803	CA_axon	dendrite	vVP4	PV4c7	PN_CA_axon	LN_dendrite	IN	LHLN	1
5293	1149173	11524119	LH_axon	CA_axon	vVP4	VP1m	PN_LH_axon	PN_CA_axon	IN	IN	1
5294	1149173	11524119	LH_axon	LH_axon	vVP4	VP1m	PN_LH_axon	PN_LH_axon	IN	IN	10
5401	1149173	2484510	LH_axon	LH_axon	vVP4	vVP4	PN_LH_axon	PN_LH_axon	IN	IN	1
5847	1149173	1879479	LH_axon	dendrite	vVP4	AD1a2	PN_LH_axon	ON_dendrite	IN	LHON	3
5857	1149173	5031366	LH_axon	dendrite	vVP4	AD1b2	PN_LH_axon	ON_dendrite	IN	LHON	2
5859	1149173	2842610	LH_axon	dendrite	vVP4	AD1b2	PN_LH_axon	ON_dendrite	IN	LHON	3
5863	1149173	3078257	LH_axon	dendrite	vVP4	AD1b2	PN_LH_axon	ON_dendrite	IN	LHON	1
5871	1149173	4513533	LH_axon	dendrite	vVP4	AD1b2	PN_LH_axon	ON_dendrite	IN	LHON	6
5875	1149173	3080183	LH_axon	dendrite	vVP4	AD1c1	PN_LH_axon	ON_dendrite	IN	LHON	2
5895	1149173	11543519	LH_axon	dendrite	vVP4	AV2d1	PN_LH_axon	ON_dendrite	IN	LHON	8
5971	1149173	1703872	LH_axon	dendrite	vVP4	PV2a1	PN_LH_axon	LN_dendrite	IN	LHLN	1
5991	1149173	4044614	LH_axon	dendrite	vVP4	PV4a2	PN_LH_axon	LN_dendrite	IN	LHLN	2
5997	1149173	11524386	LH_axon	dendrite	vVP4	PV4a3	PN_LH_axon	LN_dendrite	IN	LHLN	2
6005	1149173	11545803	LH_axon	dendrite	vVP4	PV4c7	PN_LH_axon	LN_dendrite	IN	LHLN	1
6052	11524119	11546775	CA_axon	CA_axon	VP1m	mPN#165	PN_CA_axon	PN_CA_axon	IN	IN	1
6519	11524119	57479	CA_axon	CA_axon	VP1m	OA_mPN	PN_CA_axon	PN_CA_axon	IN	IN	1
6648	11524119	11543519	CA_axon	dendrite	VP1m	AV2d1	PN_CA_axon	ON_dendrite	IN	LHON	9
6680	11524119	175032	CA_axon	dendrite	VP1m	KCa'B'ap	PN_CA_axon	KC_dendrite	IN	KC	12
6696	11524119	424379	CA_axon	dendrite	VP1m	KCaBs	PN_CA_axon	KC_dendrite	IN	KC	14
6730	11524119	3376158	CA_axon	dendrite	VP1m	PV2c1	PN_CA_axon	LN_dendrite	IN	LHLN	1
6758	11524119	11545803	CA_axon	dendrite	VP1m	PV4c7	PN_CA_axon	LN_dendrite	IN	LHLN	1
6806	11524119	11546775	LH_axon	LH_axon	VP1m	mPN#165	PN_LH_axon	PN_LH_axon	IN	IN	42
6809	11524119	1339810	LH_axon	LH_axon	VP1m	mPN#88	PN_LH_axon	PN_LH_axon	IN	IN	1
6920	11524119	27884	LH_axon	LH_axon	VP1m	V	PN_LH_axon	PN_LH_axon	IN	IN	1
6923	11524119	2846667	LH_axon	LH_axon	VP1m	vVL1	PN_LH_axon	PN_LH_axon	IN	IN	2
6978	11524119	3813278	LH_axon	LH_axon	VP1m	vmPN#21	PN_LH_axon	PN_LH_axon	IN	IN	1
6989	11524119	3813430	LH_axon	LH_axon	VP1m	vmPN#29	PN_LH_axon	PN_LH_axon	IN	IN	1
6999	11524119	3813495	LH_axon	LH_axon	VP1m	vmPN#37	PN_LH_axon	PN_LH_axon	IN	IN	3
7169	11524119	57166	LH_axon	LH_axon	VP1m	VP2	PN_LH_axon	PN_LH_axon	IN	IN	1
7273	11524119	57479	LH_axon	LH_axon	VP1m	OA_mPN	PN_LH_axon	PN_LH_axon	IN	IN	4
7290	11524119	583167	LH_axon	LH_axon	VP1m	vmPN#1	PN_LH_axon	PN_LH_axon	IN	IN	24
7310	11524119	6645033	LH_axon	LH_axon	VP1m	CSD	PN_LH_axon	PN_LH_axon	IN	IN	1
7345	11524119	856254	LH_axon	LH_axon	VP1m	OA_mPN	PN_LH_axon	PN_LH_axon	IN	IN	3
7357	11524119	1703751	LH_axon	dendrite	VP1m	AD1b2	PN_LH_axon	ON_dendrite	IN	LHON	20
7359	11524119	4970161	LH_axon	dendrite	VP1m	AD1b2	PN_LH_axon	ON_dendrite	IN	LHON	7
7367	11524119	3075158	LH_axon	dendrite	VP1m	AD1b2	PN_LH_axon	ON_dendrite	IN	LHON	4
7371	11524119	3080086	LH_axon	dendrite	VP1m	AD1b2	PN_LH_axon	ON_dendrite	IN	LHON	8
7379	11524119	4744251	LH_axon	dendrite	VP1m	AD1b2	PN_LH_axon	ON_dendrite	IN	LHON	2
7400	11524119	11543519	LH_axon	axon	VP1m	AV2d1	PN_LH_axon	ON_axon	IN	LHON	2
7401	11524119	11543519	LH_axon	dendrite	VP1m	AV2d1	PN_LH_axon	ON_dendrite	IN	LHON	190
7403	11524119	1706774	LH_axon	dendrite	VP1m	AV3a1	PN_LH_axon	ON_dendrite	IN	LHON	1
7405	11524119	2633111	LH_axon	dendrite	VP1m	AV3a1	PN_LH_axon	ON_dendrite	IN	LHON	11
7476	11524119	1703872	LH_axon	axon	VP1m	PV2a1	PN_LH_axon	LN_axon	IN	LHLN	2
7477	11524119	1703872	LH_axon	dendrite	VP1m	PV2a1	PN_LH_axon	LN_dendrite	IN	LHLN	27
7481	11524119	1316519	LH_axon	dendrite	VP1m	PV2a4	PN_LH_axon	LN_dendrite	IN	LHLN	6
7483	11524119	3376158	LH_axon	dendrite	VP1m	PV2c1	PN_LH_axon	LN_dendrite	IN	LHLN	1
7499	11524119	5918547	LH_axon	dendrite	VP1m	PV4a2	PN_LH_axon	LN_dendrite	IN	LHLN	2
7505	11524119	4100701	LH_axon	dendrite	VP1m	PV4a5	PN_LH_axon	LN_dendrite	IN	LHLN	6
7508	11524119	2096700	LH_axon	axon	VP1m	PV4b2	PN_LH_axon	LN_axon	IN	LHLN	9
7509	11524119	2096700	LH_axon	dendrite	VP1m	PV4b2	PN_LH_axon	LN_dendrite	IN	LHLN	32
7511	11524119	11545803	LH_axon	dendrite	VP1m	PV4c7	PN_LH_axon	LN_dendrite	IN	LHLN	2
7531	11524119	5807249	LH_axon	dendrite	VP1m	PV5a1	PN_LH_axon	ON_dendrite	IN	LHON	1
7543	11524119	1101751	LH_axon	dendrite	VP1m	PV6a3	PN_LH_axon	ON_dendrite	IN	LHON	48
8062	11544074	6645033	CA_axon	CA_axon	DL1	CSD	PN_CA_axon	PN_CA_axon	IN	IN	1
8194	11544074	13018	CA_axon	dendrite	DL1	KCaBc	PN_CA_axon	KC_dendrite	IN	KC	1
8196	11544074	424295	CA_axon	dendrite	DL1	KCaBc	PN_CA_axon	KC_dendrite	IN	KC	8
8200	11544074	205947	CA_axon	dendrite	DL1	KCaBs	PN_CA_axon	KC_dendrite	IN	KC	12
8348	11544074	1775706	LH_axon	LH_axon	DL1	DL1	PN_LH_axon	PN_LH_axon	IN	IN	2
8457	11544074	35246	LH_axon	LH_axon	DL1	D	PN_LH_axon	PN_LH_axon	IN	IN	1
8463	11544074	36390	LH_axon	LH_axon	DL1	VA1d	PN_LH_axon	PN_LH_axon	IN	IN	1
8595	11544074	51080	LH_axon	LH_axon	DL1	VA1v	PN_LH_axon	PN_LH_axon	IN	IN	1
8796	11544074	583167	LH_axon	LH_axon	DL1	vmPN#1	PN_LH_axon	PN_LH_axon	IN	IN	1
8816	11544074	6645033	LH_axon	LH_axon	DL1	CSD	PN_LH_axon	PN_LH_axon	IN	IN	1
8875	11544074	3078257	LH_axon	dendrite	DL1	AD1b2	PN_LH_axon	ON_dendrite	IN	LHON	1
8877	11544074	3080086	LH_axon	dendrite	DL1	AD1b2	PN_LH_axon	ON_dendrite	IN	LHON	3
8899	11544074	2684792	LH_axon	dendrite	DL1	AV1a1	PN_LH_axon	ON_dendrite	IN	LHON	1
8905	11544074	1870230	LH_axon	dendrite	DL1	AV2a1	PN_LH_axon	ON_dendrite	IN	LHON	1
8907	11544074	11543519	LH_axon	dendrite	DL1	AV2d1	PN_LH_axon	ON_dendrite	IN	LHON	1
8909	11544074	1706774	LH_axon	dendrite	DL1	AV3a1	PN_LH_axon	ON_dendrite	IN	LHON	9
8911	11544074	2633111	LH_axon	dendrite	DL1	AV3a1	PN_LH_axon	ON_dendrite	IN	LHON	10
8913	11544074	5341336	LH_axon	dendrite	DL1	AV3a1	PN_LH_axon	ON_dendrite	IN	LHON	4
9017	11544074	11545803	LH_axon	dendrite	DL1	PV4c7	PN_LH_axon	LN_dendrite	IN	LHLN	2
9041	11544074	1299626	LH_axon	dendrite	DL1	PV5a2	PN_LH_axon	ON_dendrite	IN	LHON	3
9139	11544121	22744	CA_axon	CA_axon	VM7d	VC3m	PN_CA_axon	PN_CA_axon	IN	IN	1
9336	11544121	49026	CA_axon	CA_axon	VM7d	mPN#13	PN_CA_axon	PN_CA_axon	IN	IN	2
9660	11544121	11543519	CA_axon	dendrite	VM7d	AV2d1	PN_CA_axon	ON_dendrite	IN	LHON	7
9770	11544121	11545803	CA_axon	dendrite	VM7d	PV4c7	PN_CA_axon	LN_dendrite	IN	LHLN	1
9816	11544121	11544121	LH_axon	LH_axon	VM7d	VM7d	PN_LH_axon	PN_LH_axon	IN	IN	1
9818	11544121	11546775	LH_axon	LH_axon	VM7d	mPN#165	PN_LH_axon	PN_LH_axon	IN	IN	1
9965	11544121	35447	LH_axon	LH_axon	VM7d	VM5d	PN_LH_axon	PN_LH_axon	IN	IN	1
9999	11544121	3813403	LH_axon	LH_axon	VM7d	vDC4	PN_LH_axon	PN_LH_axon	IN	IN	1
10090	11544121	49026	LH_axon	LH_axon	VM7d	mPN#13	PN_LH_axon	PN_LH_axon	IN	IN	1
10219	11544121	57270	LH_axon	LH_axon	VM7d	mPN#48	PN_LH_axon	PN_LH_axon	IN	IN	2
10319	11544121	65762	LH_axon	LH_axon	VM7d	DC2	PN_LH_axon	PN_LH_axon	IN	IN	1
10322	11544121	6645033	LH_axon	LH_axon	VM7d	CSD	PN_LH_axon	PN_LH_axon	IN	IN	1
10330	11544121	6702019	LH_axon	LH_axon	VM7d	vmPN#69	PN_LH_axon	PN_LH_axon	IN	IN	1
10357	11544121	856254	LH_axon	LH_axon	VM7d	OA_mPN	PN_LH_axon	PN_LH_axon	IN	IN	2
10395	11544121	1149437	LH_axon	dendrite	VM7d	AD1e1	PN_LH_axon	ON_dendrite	IN	LHON	4
10401	11544121	1803633	LH_axon	dendrite	VM7d	AD3f1	PN_LH_axon	ON_dendrite	IN	LHON	1
10405	11544121	2684792	LH_axon	dendrite	VM7d	AV1a1	PN_LH_axon	ON_dendrite	IN	LHON	1
10413	11544121	11543519	LH_axon	dendrite	VM7d	AV2d1	PN_LH_axon	ON_dendrite	IN	LHON	41
10471	11544121	1299700	LH_axon	dendrite	VM7d	PD2a1	PN_LH_axon	ON_dendrite	IN	LHON	1
10475	11544121	1454234	LH_axon	dendrite	VM7d	PD2a1	PN_LH_axon	ON_dendrite	IN	LHON	1
10485	11544121	3481901	LH_axon	dendrite	VM7d	PD3a1	PN_LH_axon	LN_dendrite	IN	LHLN	4
10520	11544121	2096700	LH_axon	axon	VM7d	PV4b2	PN_LH_axon	LN_axon	IN	LHLN	1
10521	11544121	2096700	LH_axon	dendrite	VM7d	PV4b2	PN_LH_axon	LN_dendrite	IN	LHLN	1
10522	11544121	11545803	LH_axon	axon	VM7d	PV4c7	PN_LH_axon	LN_axon	IN	LHLN	5
10523	11544121	11545803	LH_axon	dendrite	VM7d	PV4c7	PN_LH_axon	LN_dendrite	IN	LHLN	25
10535	11544121	2831091	LH_axon	dendrite	VM7d	PV5a1	PN_LH_axon	ON_dendrite	IN	LHON	3
10547	11544121	1299626	LH_axon	dendrite	VM7d	PV5a2	PN_LH_axon	ON_dendrite	IN	LHON	3
11166	11546775	11543519	CA_axon	dendrite	mPN#165	AV2d1	PN_CA_axon	ON_dendrite	IN	LHON	3
11248	11546775	3376158	CA_axon	dendrite	mPN#165	PV2c1	PN_CA_axon	LN_dendrite	IN	LHLN	3
11276	11546775	11545803	CA_axon	dendrite	mPN#165	PV4c7	PN_CA_axon	LN_dendrite	IN	LHLN	1
11318	11546775	11524119	LH_axon	LH_axon	mPN#165	VP1m	PN_LH_axon	PN_LH_axon	IN	IN	1
11379	11546775	199461	LH_axon	CA_axon	mPN#165	mPN#78	PN_LH_axon	PN_CA_axon	IN	IN	1
11380	11546775	199461	LH_axon	LH_axon	mPN#165	mPN#78	PN_LH_axon	PN_LH_axon	IN	IN	118
11405	11546775	23005	LH_axon	LH_axon	mPN#165	mPN#8	PN_LH_axon	PN_LH_axon	IN	IN	7
11438	11546775	27884	LH_axon	LH_axon	mPN#165	V	PN_LH_axon	PN_LH_axon	IN	IN	1
11509	11546775	3813434	LH_axon	LH_axon	mPN#165	vmPN#30	PN_LH_axon	PN_LH_axon	IN	IN	1
11515	11546775	3813483	LH_axon	LH_axon	mPN#165	vmPN#35	PN_LH_axon	PN_LH_axon	IN	IN	1
11517	11546775	3813495	LH_axon	LH_axon	mPN#165	vmPN#37	PN_LH_axon	PN_LH_axon	IN	IN	1
11569	11546775	46105	LH_axon	LH_axon	mPN#165	VP5	PN_LH_axon	PN_LH_axon	IN	IN	2
11683	11546775	57146	LH_axon	LH_axon	mPN#165	VP2	PN_LH_axon	PN_LH_axon	IN	IN	3
11761	11546775	57402	LH_axon	LH_axon	mPN#165	DC2	PN_LH_axon	PN_LH_axon	IN	IN	1
11769	11546775	57422	LH_axon	LH_axon	mPN#165	DA2	PN_LH_axon	PN_LH_axon	IN	IN	1
11810	11546775	58686	LH_axon	LH_axon	mPN#165	DP1m	PN_LH_axon	PN_LH_axon	IN	IN	4
11877	11546775	4970161	LH_axon	dendrite	mPN#165	AD1b2	PN_LH_axon	ON_dendrite	IN	LHON	13
11885	11546775	3075158	LH_axon	dendrite	mPN#165	AD1b2	PN_LH_axon	ON_dendrite	IN	LHON	5
11919	11546775	11543519	LH_axon	dendrite	mPN#165	AV2d1	PN_LH_axon	ON_dendrite	IN	LHON	31
11994	11546775	1703872	LH_axon	axon	mPN#165	PV2a1	PN_LH_axon	LN_axon	IN	LHLN	4
11995	11546775	1703872	LH_axon	dendrite	mPN#165	PV2a1	PN_LH_axon	LN_dendrite	IN	LHLN	32
12001	11546775	3376158	LH_axon	dendrite	mPN#165	PV2c1	PN_LH_axon	LN_dendrite	IN	LHLN	92
12021	11546775	11524386	LH_axon	dendrite	mPN#165	PV4a3	PN_LH_axon	LN_dendrite	IN	LHLN	1
12029	11546775	11545803	LH_axon	dendrite	mPN#165	PV4c7	PN_LH_axon	LN_dendrite	IN	LHLN	4
12061	11546775	1101751	LH_axon	dendrite	mPN#165	PV6a3	PN_LH_axon	ON_dendrite	IN	LHON	80
12077	12070989	11546775	LH_axon	LH_axon	mPN#166	mPN#165	PN_LH_axon	PN_LH_axon	IN	IN	1
12125	12070989	1909670	LH_axon	LH_axon	mPN#166	vmPN#8	PN_LH_axon	PN_LH_axon	IN	IN	1
12135	12070989	203504	LH_axon	LH_axon	mPN#166	VP1d	PN_LH_axon	PN_LH_axon	IN	IN	1
12180	12070989	2645953	LH_axon	LH_axon	mPN#166	vmPN#11	PN_LH_axon	PN_LH_axon	IN	IN	1
12189	12070989	2766186	LH_axon	LH_axon	mPN#166	vmPN#12	PN_LH_axon	PN_LH_axon	IN	IN	27
12194	12070989	2846667	LH_axon	LH_axon	mPN#166	vVL1	PN_LH_axon	PN_LH_axon	IN	IN	3
12200	12070989	3003322	LH_axon	LH_axon	mPN#166	vmPN#15	PN_LH_axon	PN_LH_axon	IN	IN	17
12208	12070989	3139915	LH_axon	LH_axon	mPN#166	vmPN#17	PN_LH_axon	PN_LH_axon	IN	IN	1
12259	12070989	3813424	LH_axon	LH_axon	mPN#166	vmPN#28	PN_LH_axon	PN_LH_axon	IN	IN	18
12263	12070989	3813438	LH_axon	LH_axon	mPN#166	vmPN#31	PN_LH_axon	PN_LH_axon	IN	IN	2
12267	12070989	3813455	LH_axon	LH_axon	mPN#166	vVL2a	PN_LH_axon	PN_LH_axon	IN	IN	1
12272	12070989	3842493	LH_axon	LH_axon	mPN#166	vmPN#39	PN_LH_axon	PN_LH_axon	IN	IN	15
12354	12070989	4954519	LH_axon	LH_axon	mPN#166	vmPN#60	PN_LH_axon	PN_LH_axon	IN	IN	23
12355	12070989	4954525	LH_axon	LH_axon	mPN#166	mPN#140	PN_LH_axon	PN_LH_axon	IN	IN	2
12529	12070989	57442	LH_axon	LH_axon	mPN#166	mPN#56	PN_LH_axon	PN_LH_axon	IN	IN	1
12544	12070989	57479	LH_axon	LH_axon	mPN#166	OA_mPN	PN_LH_axon	PN_LH_axon	IN	IN	11
12554	12070989	57516	LH_axon	LH_axon	mPN#166	VP2	PN_LH_axon	PN_LH_axon	IN	IN	1
12616	12070989	856254	LH_axon	LH_axon	mPN#166	OA_mPN	PN_LH_axon	PN_LH_axon	IN	IN	3
12648	12070989	4513533	LH_axon	dendrite	mPN#166	AD1b2	PN_LH_axon	ON_dendrite	IN	LHON	3
12662	12070989	2659704	LH_axon	dendrite	mPN#166	AV1a1	PN_LH_axon	ON_dendrite	IN	LHON	6
12664	12070989	2684792	LH_axon	dendrite	mPN#166	AV1a1	PN_LH_axon	ON_dendrite	IN	LHON	3
12666	12070989	1967862	LH_axon	dendrite	mPN#166	AV1a2	PN_LH_axon	ON_dendrite	IN	LHON	4
12668	12070989	2794070	LH_axon	dendrite	mPN#166	AV1a3	PN_LH_axon	ON_dendrite	IN	LHON	21
12767	12070989	4044614	LH_axon	axon	mPN#166	PV4a2	PN_LH_axon	LN_axon	IN	LHLN	1
12768	12070989	4044614	LH_axon	dendrite	mPN#166	PV4a2	PN_LH_axon	LN_dendrite	IN	LHLN	1
12774	12070989	11524386	LH_axon	dendrite	mPN#166	PV4a3	PN_LH_axon	LN_dendrite	IN	LHLN	5
12861	1334915	1725235	LH_axon	LH_axon	mPN#87	vmPN#6	PN_LH_axon	PN_LH_axon	IN	IN	2
12874	1334915	1811442	LH_axon	LH_axon	mPN#87	vDA1	PN_LH_axon	PN_LH_axon	IN	IN	5
13020	1334915	3813438	LH_axon	LH_axon	mPN#87	vmPN#31	PN_LH_axon	PN_LH_axon	IN	IN	1
13051	1334915	4041464	LH_axon	LH_axon	mPN#87	V	PN_LH_axon	PN_LH_axon	IN	IN	1
13111	1334915	4926877	LH_axon	LH_axon	mPN#87	vmPN#58	PN_LH_axon	PN_LH_axon	IN	IN	2
13289	1334915	57442	LH_axon	LH_axon	mPN#87	mPN#56	PN_LH_axon	PN_LH_axon	IN	IN	2
13364	1334915	709943	LH_axon	LH_axon	mPN#87	vmPN#2	PN_LH_axon	PN_LH_axon	IN	IN	2
13394	1334915	4970161	LH_axon	dendrite	mPN#87	AD1b2	PN_LH_axon	ON_dendrite	IN	LHON	1
13428	1334915	2684792	LH_axon	dendrite	mPN#87	AV1a1	PN_LH_axon	ON_dendrite	IN	LHON	1
13430	1334915	1967862	LH_axon	dendrite	mPN#87	AV1a2	PN_LH_axon	ON_dendrite	IN	LHON	1
13504	1334915	1606113	LH_axon	dendrite	mPN#87	PD2b1	PN_LH_axon	ON_dendrite	IN	LHON	16
13506	1334915	3345012	LH_axon	dendrite	mPN#87	PD2b1	PN_LH_axon	ON_dendrite	IN	LHON	11
13628	1339810	1727913	LH_axon	LH_axon	mPN#88	mPN#94	PN_LH_axon	PN_LH_axon	IN	IN	1
13646	1339810	1909670	LH_axon	LH_axon	mPN#88	vmPN#8	PN_LH_axon	PN_LH_axon	IN	IN	1
13714	1339810	27884	LH_axon	LH_axon	mPN#88	V	PN_LH_axon	PN_LH_axon	IN	IN	1
13817	1339810	4041464	LH_axon	LH_axon	mPN#88	V	PN_LH_axon	PN_LH_axon	IN	IN	4
13876	1339810	4905365	LH_axon	LH_axon	mPN#88	mPN#139	PN_LH_axon	PN_LH_axon	IN	IN	1
14086	1339810	57543	LH_axon	LH_axon	mPN#88	mPN#67	PN_LH_axon	PN_LH_axon	IN	IN	3
14267	1339810	11547665	LH_axon	axon	mPN#88	PD2a1	PN_LH_axon	ON_axon	IN	LHON	1
14286	1339810	3376158	LH_axon	dendrite	mPN#88	PV2c1	PN_LH_axon	LN_dendrite	IN	LHLN	3
14626	1363077	4671556	LH_axon	LH_axon	mPN#89	mPN#138	PN_LH_axon	PN_LH_axon	IN	IN	2
14749	1363077	57232	LH_axon	LH_axon	mPN#89	mPN#44	PN_LH_axon	PN_LH_axon	IN	IN	1
14905	1363077	8825246	LH_axon	LH_axon	mPN#89	mPN#151	PN_LH_axon	PN_LH_axon	IN	IN	2
14937	1363077	3080183	LH_axon	dendrite	mPN#89	AD1c1	PN_LH_axon	ON_dendrite	IN	LHON	1
14949	1363077	2684792	LH_axon	dendrite	mPN#89	AV1a1	PN_LH_axon	ON_dendrite	IN	LHON	1
15045	1363077	7483643	LH_axon	dendrite	mPN#89	PV4a1	PN_LH_axon	LN_dendrite	IN	LHLN	1
15856	1372988	11234968	LH_axon	LH_axon	mPN#90	VP3	PN_LH_axon	PN_LH_axon	IN	IN	1
16007	1372988	32801	LH_axon	LH_axon	mPN#90	mPN#10	PN_LH_axon	PN_LH_axon	IN	IN	1
16217	1372988	57126	LH_axon	LH_axon	mPN#90	mPN#31	PN_LH_axon	PN_LH_axon	IN	IN	1
16672	14003783	192430	CA_axon	CA_axon	VP5	mPN#77	PN_CA_axon	PN_CA_axon	IN	IN	3
16673	14003783	192430	CA_axon	LH_axon	VP5	mPN#77	PN_CA_axon	PN_LH_axon	IN	IN	1
16839	14003783	4058666	CA_axon	CA_axon	VP5	mPN#127	PN_CA_axon	PN_CA_axon	IN	IN	2
17366	14003783	1149173	LH_axon	LH_axon	VP5	vVP4	PN_LH_axon	PN_LH_axon	IN	IN	2
17425	14003783	192430	LH_axon	CA_axon	VP5	mPN#77	PN_LH_axon	PN_CA_axon	IN	IN	1
17426	14003783	192430	LH_axon	LH_axon	VP5	mPN#77	PN_LH_axon	PN_LH_axon	IN	IN	20
17475	14003783	2484510	LH_axon	LH_axon	VP5	vVP4	PN_LH_axon	PN_LH_axon	IN	IN	4
17591	14003783	4041464	LH_axon	LH_axon	VP5	V	PN_LH_axon	PN_LH_axon	IN	IN	1
17593	14003783	4058666	LH_axon	LH_axon	VP5	mPN#127	PN_LH_axon	PN_LH_axon	IN	IN	16
17841	14003783	57479	LH_axon	LH_axon	VP5	OA_mPN	PN_LH_axon	PN_LH_axon	IN	IN	10
17899	14003783	73926	LH_axon	LH_axon	VP5	mPN#68	PN_LH_axon	PN_LH_axon	IN	IN	1
17913	14003783	856254	LH_axon	LH_axon	VP5	OA_mPN	PN_LH_axon	PN_LH_axon	IN	IN	8
17969	14003783	11543519	LH_axon	dendrite	VP5	AV2d1	PN_LH_axon	ON_dendrite	IN	LHON	5
19520	1532304	27246	LH_axon	LH_axon	vDP1m	VM3	PN_LH_axon	PN_LH_axon	IN	IN	8
19536	1532304	28876	LH_axon	LH_axon	vDP1m	DM3	PN_LH_axon	PN_LH_axon	IN	IN	2
19545	1532304	30891	LH_axon	LH_axon	vDP1m	DM1	PN_LH_axon	PN_LH_axon	IN	IN	6
19624	1532304	39682	LH_axon	LH_axon	vDP1m	DM4	PN_LH_axon	PN_LH_axon	IN	IN	5
19642	1532304	41308	LH_axon	LH_axon	vDP1m	VM3	PN_LH_axon	PN_LH_axon	IN	IN	2
19936	1532304	67408	LH_axon	LH_axon	vDP1m	DM2	PN_LH_axon	PN_LH_axon	IN	IN	1
19967	1532304	11519370	LH_axon	dendrite	vDP1m	AD1a1	PN_LH_axon	ON_dendrite	IN	LHON	1
20031	1532304	2851242	LH_axon	dendrite	vDP1m	AV4a3	PN_LH_axon	LN_dendrite	IN	LHLN	5
20075	1532304	1299700	LH_axon	dendrite	vDP1m	PD2a1	PN_LH_axon	ON_dendrite	IN	LHON	3
20129	1532304	11545803	LH_axon	dendrite	vDP1m	PV4c7	PN_LH_axon	LN_dendrite	IN	LHLN	1
20135	1532304	11522498	LH_axon	dendrite	vDP1m	PV5a1	PN_LH_axon	ON_dendrite	IN	LHON	2
20137	1532304	2204528	LH_axon	dendrite	vDP1m	PV5a1	PN_LH_axon	ON_dendrite	IN	LHON	8
20139	1532304	2425247	LH_axon	dendrite	vDP1m	PV5a1	PN_LH_axon	ON_dendrite	IN	LHON	5
20141	1532304	2831091	LH_axon	dendrite	vDP1m	PV5a1	PN_LH_axon	ON_dendrite	IN	LHON	1
20143	1532304	3788293	LH_axon	dendrite	vDP1m	PV5a1	PN_LH_axon	ON_dendrite	IN	LHON	4
20151	1532304	5807321	LH_axon	dendrite	vDP1m	PV5a1	PN_LH_axon	ON_dendrite	IN	LHON	3
20309	1533152	30791	LH_axon	LH_axon	vVM2	DL2d	PN_LH_axon	PN_LH_axon	IN	IN	1
20354	1533152	3813282	LH_axon	LH_axon	vVM2	vmPN#22	PN_LH_axon	PN_LH_axon	IN	IN	1
20362	1533152	3813403	LH_axon	LH_axon	vVM2	vDC4	PN_LH_axon	PN_LH_axon	IN	IN	1
20444	1533152	4632208	LH_axon	LH_axon	vVM2	vmPN#56	PN_LH_axon	PN_LH_axon	IN	IN	1
20474	1533152	5217967	LH_axon	LH_axon	vVM2	vDL2v	PN_LH_axon	PN_LH_axon	IN	IN	2
20700	1533152	6702019	LH_axon	LH_axon	vVM2	vmPN#69	PN_LH_axon	PN_LH_axon	IN	IN	3
20733	1533152	11519370	LH_axon	dendrite	vVM2	AD1a1	PN_LH_axon	ON_dendrite	IN	LHON	3
20771	1533152	1803633	LH_axon	dendrite	vVM2	AD3f1	PN_LH_axon	ON_dendrite	IN	LHON	1
20841	1533152	1299700	LH_axon	dendrite	vVM2	PD2a1	PN_LH_axon	ON_dendrite	IN	LHON	5
20847	1533152	2205218	LH_axon	dendrite	vVM2	PD2a1	PN_LH_axon	ON_dendrite	IN	LHON	5
20877	1533152	2548003	LH_axon	dendrite	vVM2	PV4a10	PN_LH_axon	LN_dendrite	IN	LHLN	1
20897	1533152	2042935	LH_axon	dendrite	vVM2	PV5a1	PN_LH_axon	ON_dendrite	IN	LHON	4
20901	1533152	11522498	LH_axon	dendrite	vVM2	PV5a1	PN_LH_axon	ON_dendrite	IN	LHON	2
20903	1533152	2204528	LH_axon	dendrite	vVM2	PV5a1	PN_LH_axon	ON_dendrite	IN	LHON	1
20905	1533152	2425247	LH_axon	dendrite	vVM2	PV5a1	PN_LH_axon	ON_dendrite	IN	LHON	6
20915	1533152	5807249	LH_axon	dendrite	vVM2	PV5a1	PN_LH_axon	ON_dendrite	IN	LHON	3
20917	1533152	5807321	LH_axon	dendrite	vVM2	PV5a1	PN_LH_axon	ON_dendrite	IN	LHON	2
20919	1533152	1299626	LH_axon	dendrite	vVM2	PV5a2	PN_LH_axon	ON_dendrite	IN	LHON	13
20921	1533152	5807241	LH_axon	dendrite	vVM2	PV5b1	PN_LH_axon	ON_dendrite	IN	LHON	2
20923	1533152	5807269	LH_axon	dendrite	vVM2	PV5b1	PN_LH_axon	ON_dendrite	IN	LHON	9
21174	1533901	41308	LH_axon	LH_axon	vmPN#3	VM3	PN_LH_axon	PN_LH_axon	IN	IN	1
21199	1533901	4624338	LH_axon	LH_axon	vmPN#3	vmPN#48	PN_LH_axon	PN_LH_axon	IN	IN	1
21575	1533901	1298816	LH_axon	dendrite	vmPN#3	AV6a3	PN_LH_axon	ON_dendrite	IN	LHON	6
21663	1533901	2042935	LH_axon	dendrite	vmPN#3	PV5a1	PN_LH_axon	ON_dendrite	IN	LHON	2
21665	1533901	5937632	LH_axon	dendrite	vmPN#3	PV5a1	PN_LH_axon	ON_dendrite	IN	LHON	1
21667	1533901	11522498	LH_axon	dendrite	vmPN#3	PV5a1	PN_LH_axon	ON_dendrite	IN	LHON	3
21669	1533901	2204528	LH_axon	dendrite	vmPN#3	PV5a1	PN_LH_axon	ON_dendrite	IN	LHON	1
21671	1533901	2425247	LH_axon	dendrite	vmPN#3	PV5a1	PN_LH_axon	ON_dendrite	IN	LHON	4
21685	1533901	1299626	LH_axon	dendrite	vmPN#3	PV5a2	PN_LH_axon	ON_dendrite	IN	LHON	3
21687	1533901	5807241	LH_axon	dendrite	vmPN#3	PV5b1	PN_LH_axon	ON_dendrite	IN	LHON	1
21933	16	40637	CA_axon	CA_axon	VA6	D	PN_CA_axon	PN_CA_axon	IN	IN	1
22223	16	6645033	CA_axon	CA_axon	VA6	CSD	PN_CA_axon	PN_CA_axon	IN	IN	1
22369	16	3104789	CA_axon	dendrite	VA6	KCy	PN_CA_axon	KC_dendrite	IN	KC	22
22469	16	11524119	LH_axon	LH_axon	VA6	VP1m	PN_LH_axon	PN_LH_axon	IN	IN	1
22508	16	1759551	LH_axon	LH_axon	VA6	vmPN#7	PN_LH_axon	PN_LH_axon	IN	IN	2
22539	16	2182498	LH_axon	LH_axon	VA6	vmPN#10	PN_LH_axon	PN_LH_axon	IN	IN	1
22570	16	23829	LH_axon	LH_axon	VA6	DL4	PN_LH_axon	PN_LH_axon	IN	IN	1
22594	16	2845576	LH_axon	LH_axon	VA6	vmPN#13	PN_LH_axon	PN_LH_axon	IN	IN	1
22676	16	38885	LH_axon	LH_axon	VA6	DA2	PN_LH_axon	PN_LH_axon	IN	IN	1
22684	16	3959520	LH_axon	LH_axon	VA6	vmPN#42	PN_LH_axon	PN_LH_axon	IN	IN	1
22968	16	583167	LH_axon	LH_axon	VA6	vmPN#1	PN_LH_axon	PN_LH_axon	IN	IN	5
22990	16	6645033	LH_axon	LH_axon	VA6	CSD	PN_LH_axon	PN_LH_axon	IN	IN	1
23059	16	4744251	LH_axon	dendrite	VA6	AD1b2	PN_LH_axon	ON_dendrite	IN	LHON	1
23069	16	1803633	LH_axon	dendrite	VA6	AD3f1	PN_LH_axon	ON_dendrite	IN	LHON	10
23071	16	2659704	LH_axon	dendrite	VA6	AV1a1	PN_LH_axon	ON_dendrite	IN	LHON	9
23073	16	2684792	LH_axon	dendrite	VA6	AV1a1	PN_LH_axon	ON_dendrite	IN	LHON	7
23079	16	1870230	LH_axon	dendrite	VA6	AV2a1	PN_LH_axon	ON_dendrite	IN	LHON	25
23083	16	1706774	LH_axon	dendrite	VA6	AV3a1	PN_LH_axon	ON_dendrite	IN	LHON	4
23085	16	2633111	LH_axon	dendrite	VA6	AV3a1	PN_LH_axon	ON_dendrite	IN	LHON	2
23095	16	2851242	LH_axon	dendrite	VA6	AV4a3	PN_LH_axon	LN_dendrite	IN	LHLN	1
23103	16	2639558	LH_axon	dendrite	VA6	AV4i1	PN_LH_axon	ON_dendrite	IN	LHON	1
23163	16	1316519	LH_axon	dendrite	VA6	PV2a4	PN_LH_axon	LN_dendrite	IN	LHLN	2
23173	16	11522927	LH_axon	dendrite	VA6	PV4a1	PN_LH_axon	LN_dendrite	IN	LHLN	1
23187	16	4100701	LH_axon	dendrite	VA6	PV4a5	PN_LH_axon	LN_dendrite	IN	LHLN	1
23193	16	11545803	LH_axon	dendrite	VA6	PV4c7	PN_LH_axon	LN_dendrite	IN	LHLN	19
23213	16	5807249	LH_axon	dendrite	VA6	PV5a1	PN_LH_axon	ON_dendrite	IN	LHON	3
23217	16	1299626	LH_axon	dendrite	VA6	PV5a2	PN_LH_axon	ON_dendrite	IN	LHON	1
23219	16	5807241	LH_axon	dendrite	VA6	PV5b1	PN_LH_axon	ON_dendrite	IN	LHON	19
23225	16	1101751	LH_axon	dendrite	VA6	PV6a3	PN_LH_axon	ON_dendrite	IN	LHON	1
23670	165303	57353	CA_axon	CA_axon	VA3	DA1	PN_CA_axon	PN_CA_axon	IN	IN	1
24040	165303	1759551	LH_axon	LH_axon	VA3	vmPN#7	PN_LH_axon	PN_LH_axon	IN	IN	6
24077	165303	22277	LH_axon	LH_axon	VA3	VC3m	PN_LH_axon	PN_LH_axon	IN	IN	1
24282	165303	4812228	LH_axon	LH_axon	VA3	vDL2d	PN_LH_axon	PN_LH_axon	IN	IN	2
24513	165303	62434	LH_axon	LH_axon	VA3	VM5d	PN_LH_axon	PN_LH_axon	IN	IN	1
24573	165303	5030649	LH_axon	dendrite	VA3	AD1b2	PN_LH_axon	ON_dendrite	IN	LHON	8
24575	165303	5031366	LH_axon	dendrite	VA3	AD1b2	PN_LH_axon	ON_dendrite	IN	LHON	2
24577	165303	2842610	LH_axon	dendrite	VA3	AD1b2	PN_LH_axon	ON_dendrite	IN	LHON	1
24581	165303	3078257	LH_axon	dendrite	VA3	AD1b2	PN_LH_axon	ON_dendrite	IN	LHON	2
24585	165303	3080225	LH_axon	dendrite	VA3	AD1b2	PN_LH_axon	ON_dendrite	IN	LHON	19
24587	165303	3877150	LH_axon	dendrite	VA3	AD1b2	PN_LH_axon	ON_dendrite	IN	LHON	11
24591	165303	4744251	LH_axon	dendrite	VA3	AD1b2	PN_LH_axon	ON_dendrite	IN	LHON	4
24593	165303	3080183	LH_axon	dendrite	VA3	AD1c1	PN_LH_axon	ON_dendrite	IN	LHON	9
24601	165303	1803633	LH_axon	dendrite	VA3	AD3f1	PN_LH_axon	ON_dendrite	IN	LHON	1
24621	165303	1288534	LH_axon	dendrite	VA3	AV4a1	PN_LH_axon	LN_dendrite	IN	LHLN	20
24719	165303	4100701	LH_axon	dendrite	VA3	PV4a5	PN_LH_axon	LN_dendrite	IN	LHLN	2
24731	165303	11522498	LH_axon	dendrite	VA3	PV5a1	PN_LH_axon	ON_dendrite	IN	LHON	7
24735	165303	2425247	LH_axon	dendrite	VA3	PV5a1	PN_LH_axon	ON_dendrite	IN	LHON	8
24749	165303	1299626	LH_axon	dendrite	VA3	PV5a2	PN_LH_axon	ON_dendrite	IN	LHON	2
25628	1664544	2600341	LH_axon	LH_axon	mPN#91	mPN#119	PN_LH_axon	PN_LH_axon	IN	IN	1
25755	1664544	4175139	LH_axon	LH_axon	mPN#91	mPN#130	PN_LH_axon	PN_LH_axon	IN	IN	1
25836	1664544	5672990	LH_axon	LH_axon	mPN#91	VP2	PN_LH_axon	PN_LH_axon	IN	IN	1
25991	1664544	57475	LH_axon	LH_axon	mPN#91	mPN#62	PN_LH_axon	PN_LH_axon	IN	IN	1
26203	1664544	3376158	LH_axon	dendrite	mPN#91	PV2c1	PN_LH_axon	LN_dendrite	IN	LHLN	7
26216	1664544	4044614	LH_axon	axon	mPN#91	PV4a2	PN_LH_axon	LN_axon	IN	LHLN	1
27073	1695556	1722886	LH_axon	LH_axon	mPN#92	vmPN#4	PN_LH_axon	PN_LH_axon	IN	IN	1
27078	1695556	1759551	LH_axon	LH_axon	mPN#92	vmPN#7	PN_LH_axon	PN_LH_axon	IN	IN	2
27222	1695556	3813282	LH_axon	LH_axon	mPN#92	vmPN#22	PN_LH_axon	PN_LH_axon	IN	IN	1
27227	1695556	3813347	LH_axon	LH_axon	mPN#92	vmPN#25	PN_LH_axon	PN_LH_axon	IN	IN	7
27312	1695556	4632208	LH_axon	LH_axon	mPN#92	vmPN#56	PN_LH_axon	PN_LH_axon	IN	IN	1
27538	1695556	583167	LH_axon	LH_axon	mPN#92	vmPN#1	PN_LH_axon	PN_LH_axon	IN	IN	2
27611	1695556	5030649	LH_axon	dendrite	mPN#92	AD1b2	PN_LH_axon	ON_dendrite	IN	LHON	5
27613	1695556	5031366	LH_axon	dendrite	mPN#92	AD1b2	PN_LH_axon	ON_dendrite	IN	LHON	1
27619	1695556	3078257	LH_axon	dendrite	mPN#92	AD1b2	PN_LH_axon	ON_dendrite	IN	LHON	3
27663	1695556	2101395	LH_axon	dendrite	mPN#92	AV4a2	PN_LH_axon	LN_dendrite	IN	LHLN	1
27711	1695556	1415893	LH_axon	dendrite	mPN#92	PD2a1	PN_LH_axon	ON_dendrite	IN	LHON	1
27739	1695556	3897655	LH_axon	dendrite	mPN#92	PV4a1	PN_LH_axon	LN_dendrite	IN	LHLN	3
27751	1695556	5918547	LH_axon	dendrite	mPN#92	PV4a2	PN_LH_axon	LN_dendrite	IN	LHLN	6
27762	1695556	11545803	LH_axon	axon	mPN#92	PV4c7	PN_LH_axon	LN_axon	IN	LHLN	3
27763	1695556	11545803	LH_axon	dendrite	mPN#92	PV4c7	PN_LH_axon	LN_dendrite	IN	LHLN	1
27769	1695556	11522498	LH_axon	dendrite	mPN#92	PV5a1	PN_LH_axon	ON_dendrite	IN	LHON	2
27771	1695556	2204528	LH_axon	dendrite	mPN#92	PV5a1	PN_LH_axon	ON_dendrite	IN	LHON	1
27775	1695556	2831091	LH_axon	dendrite	mPN#92	PV5a1	PN_LH_axon	ON_dendrite	IN	LHON	1
27793	1695556	5676478	LH_axon	dendrite	mPN#92	PV5c2	PN_LH_axon	ON_dendrite	IN	LHON	1
27811	1702624	11546775	LH_axon	LH_axon	vVL2p	mPN#165	PN_LH_axon	PN_LH_axon	IN	IN	2
27861	1702624	1909670	LH_axon	LH_axon	vVL2p	vmPN#8	PN_LH_axon	PN_LH_axon	IN	IN	3
28019	1702624	39254	LH_axon	LH_axon	vVL2p	VC5	PN_LH_axon	PN_LH_axon	IN	IN	2
28072	1702624	4624378	LH_axon	LH_axon	vVL2p	vmPN#51	PN_LH_axon	PN_LH_axon	IN	IN	1
28181	1702624	57166	LH_axon	LH_axon	vVL2p	VP2	PN_LH_axon	PN_LH_axon	IN	IN	1
28375	1702624	4970161	LH_axon	dendrite	vVL2p	AD1b2	PN_LH_axon	ON_dendrite	IN	LHON	7
28383	1702624	3075158	LH_axon	dendrite	vVL2p	AD1b2	PN_LH_axon	ON_dendrite	IN	LHON	2
28437	1702624	488055	LH_axon	dendrite	vVL2p	AV4c2	PN_LH_axon	ON_dendrite	IN	LHON	2
28489	1702624	3481901	LH_axon	dendrite	vVL2p	PD3a1	PN_LH_axon	LN_dendrite	IN	LHLN	1
28528	1702624	11545803	LH_axon	axon	vVL2p	PV4c7	PN_LH_axon	LN_axon	IN	LHLN	10
28529	1702624	11545803	LH_axon	dendrite	vVL2p	PV4c7	PN_LH_axon	LN_dendrite	IN	LHLN	26
28799	1712057	4058666	CA_axon	CA_axon	VP2	mPN#127	PN_CA_axon	PN_CA_axon	IN	IN	3
29295	1712057	11545803	CA_axon	dendrite	VP2	PV4c7	PN_CA_axon	LN_dendrite	IN	LHLN	3
29397	1712057	192430	LH_axon	LH_axon	VP2	mPN#77	PN_LH_axon	PN_LH_axon	IN	IN	1
29695	1712057	57114	LH_axon	LH_axon	VP2	mPN#29	PN_LH_axon	PN_LH_axon	IN	IN	1
29805	1712057	57450	LH_axon	LH_axon	VP2	mPN#58	PN_LH_axon	PN_LH_axon	IN	IN	1
30033	1712057	3376158	LH_axon	dendrite	VP2	PV2c1	PN_LH_axon	LN_dendrite	IN	LHLN	2
30061	1712057	11545803	LH_axon	dendrite	VP2	PV4c7	PN_LH_axon	LN_dendrite	IN	LHLN	2
30919	1720254	1811442	LH_axon	LH_axon	mPN#93	vDA1	PN_LH_axon	PN_LH_axon	IN	IN	1
30927	1720254	192423	LH_axon	LH_axon	mPN#93	VP1d	PN_LH_axon	PN_LH_axon	IN	IN	1
30998	1720254	2863104	LH_axon	LH_axon	mPN#93	DA1	PN_LH_axon	PN_LH_axon	IN	IN	1
31020	1720254	33903	LH_axon	LH_axon	mPN#93	DL3	PN_LH_axon	PN_LH_axon	IN	IN	3
31065	1720254	3813438	LH_axon	LH_axon	mPN#93	vmPN#31	PN_LH_axon	PN_LH_axon	IN	IN	1
31251	1720254	57179	LH_axon	LH_axon	mPN#93	mPN#38	PN_LH_axon	PN_LH_axon	IN	IN	3
31259	1720254	57204	LH_axon	LH_axon	mPN#93	mPN#40	PN_LH_axon	PN_LH_axon	IN	IN	1
31291	1720254	57311	LH_axon	LH_axon	mPN#93	DA1	PN_LH_axon	PN_LH_axon	IN	IN	1
31367	1720254	581536	LH_axon	LH_axon	mPN#93	DL3	PN_LH_axon	PN_LH_axon	IN	IN	4
31377	1720254	61221	LH_axon	LH_axon	mPN#93	DA1	PN_LH_axon	PN_LH_axon	IN	IN	3
31421	1720254	77661	LH_axon	LH_axon	mPN#93	DL3	PN_LH_axon	PN_LH_axon	IN	IN	1
31499	1720254	1911124	LH_axon	dendrite	mPN#93	AV4a4	PN_LH_axon	LN_dendrite	IN	LHLN	2
31585	1720254	11524386	LH_axon	dendrite	mPN#93	PV4a3	PN_LH_axon	LN_dendrite	IN	LHLN	1
31667	1722202	1720254	LH_axon	LH_axon	vVA1v	mPN#93	PN_LH_axon	PN_LH_axon	IN	IN	3
31669	1722202	1722886	LH_axon	LH_axon	vVA1v	vmPN#4	PN_LH_axon	PN_LH_axon	IN	IN	2
31672	1722202	1725235	LH_axon	LH_axon	vVA1v	vmPN#6	PN_LH_axon	PN_LH_axon	IN	IN	3
31674	1722202	1759551	LH_axon	LH_axon	vVA1v	vmPN#7	PN_LH_axon	PN_LH_axon	IN	IN	2
31705	1722202	2182498	LH_axon	LH_axon	vVA1v	vmPN#10	PN_LH_axon	PN_LH_axon	IN	IN	4
31745	1722202	2600341	LH_axon	LH_axon	vVA1v	mPN#119	PN_LH_axon	PN_LH_axon	IN	IN	1
31799	1722202	3663498	LH_axon	LH_axon	vVA1v	vmPN#19	PN_LH_axon	PN_LH_axon	IN	IN	3
31823	1722202	3813347	LH_axon	LH_axon	vVA1v	vmPN#25	PN_LH_axon	PN_LH_axon	IN	IN	3
31847	1722202	3922783	LH_axon	LH_axon	vVA1v	vmPN#41	PN_LH_axon	PN_LH_axon	IN	IN	5
31856	1722202	3999003	LH_axon	LH_axon	vVA1v	vmPN#44	PN_LH_axon	PN_LH_axon	IN	IN	3
31884	1722202	4340854	LH_axon	LH_axon	vVA1v	vDL2d	PN_LH_axon	PN_LH_axon	IN	IN	1
31887	1722202	4491591	LH_axon	LH_axon	vVA1v	vmPN#45	PN_LH_axon	PN_LH_axon	IN	IN	4
31903	1722202	4631791	LH_axon	LH_axon	vVA1v	vmPN#52	PN_LH_axon	PN_LH_axon	IN	IN	1
31922	1722202	4926877	LH_axon	LH_axon	vVA1v	vmPN#58	PN_LH_axon	PN_LH_axon	IN	IN	1
32077	1722202	57381	LH_axon	LH_axon	vVA1v	DA1	PN_LH_axon	PN_LH_axon	IN	IN	1
32117	1722202	57479	LH_axon	LH_axon	vVA1v	OA_mPN	PN_LH_axon	PN_LH_axon	IN	IN	1
32175	1722202	709943	LH_axon	LH_axon	vVA1v	vmPN#2	PN_LH_axon	PN_LH_axon	IN	IN	7
32199	1722202	1879479	LH_axon	dendrite	vVA1v	AD1a2	PN_LH_axon	ON_dendrite	IN	LHON	1
32219	1722202	3080225	LH_axon	dendrite	vVA1v	AD1b2	PN_LH_axon	ON_dendrite	IN	LHON	1
32241	1722202	1967862	LH_axon	dendrite	vVA1v	AV1a2	PN_LH_axon	ON_dendrite	IN	LHON	4
32243	1722202	2794070	LH_axon	dendrite	vVA1v	AV1a3	PN_LH_axon	ON_dendrite	IN	LHON	3
32245	1722202	1870230	LH_axon	dendrite	vVA1v	AV2a1	PN_LH_axon	ON_dendrite	IN	LHON	1
32255	1722202	1288534	LH_axon	dendrite	vVA1v	AV4a1	PN_LH_axon	LN_dendrite	IN	LHLN	3
32317	1722202	3345012	LH_axon	dendrite	vVA1v	PD2b1	PN_LH_axon	ON_dendrite	IN	LHON	2
32323	1722202	1703872	LH_axon	dendrite	vVA1v	PV2a1	PN_LH_axon	LN_dendrite	IN	LHLN	7
32334	1722202	3897655	LH_axon	axon	vVA1v	PV4a1	PN_LH_axon	LN_axon	IN	LHLN	4
32335	1722202	3897655	LH_axon	dendrite	vVA1v	PV4a1	PN_LH_axon	LN_dendrite	IN	LHLN	14
32336	1722202	7483643	LH_axon	axon	vVA1v	PV4a1	PN_LH_axon	LN_axon	IN	LHLN	1
32337	1722202	7483643	LH_axon	dendrite	vVA1v	PV4a1	PN_LH_axon	LN_dendrite	IN	LHLN	6
32338	1722202	11522927	LH_axon	axon	vVA1v	PV4a1	PN_LH_axon	LN_axon	IN	LHLN	4
32339	1722202	11522927	LH_axon	dendrite	vVA1v	PV4a1	PN_LH_axon	LN_dendrite	IN	LHLN	2
32343	1722202	1710793	LH_axon	dendrite	vVA1v	PV4a2	PN_LH_axon	LN_dendrite	IN	LHLN	2
32346	1722202	5918547	LH_axon	axon	vVA1v	PV4a2	PN_LH_axon	LN_axon	IN	LHLN	5
32347	1722202	5918547	LH_axon	dendrite	vVA1v	PV4a2	PN_LH_axon	LN_dendrite	IN	LHLN	1
32353	1722202	4100701	LH_axon	dendrite	vVA1v	PV4a5	PN_LH_axon	LN_dendrite	IN	LHLN	7
32355	1722202	4215506	LH_axon	dendrite	vVA1v	PV4a5	PN_LH_axon	LN_dendrite	IN	LHLN	3
32598	1722886	3813442	LH_axon	LH_axon	vmPN#4	vmPN#32	PN_LH_axon	PN_LH_axon	IN	IN	1
32943	1722886	73926	LH_axon	LH_axon	vmPN#4	mPN#68	PN_LH_axon	PN_LH_axon	IN	IN	3
33017	1722886	2633111	LH_axon	dendrite	vmPN#4	AV3a1	PN_LH_axon	ON_dendrite	IN	LHON	1
33109	1722886	1710793	LH_axon	dendrite	vmPN#4	PV4a2	PN_LH_axon	LN_dendrite	IN	LHLN	1
33119	1722886	4100701	LH_axon	dendrite	vmPN#4	PV4a5	PN_LH_axon	LN_dendrite	IN	LHLN	3
33692	1724508	6699444	LH_axon	LH_axon	vmPN#5	vmPN#65	PN_LH_axon	PN_LH_axon	IN	IN	1
33779	1724508	11543519	LH_axon	dendrite	vmPN#5	AV2d1	PN_LH_axon	ON_dendrite	IN	LHON	1
33781	1724508	1706774	LH_axon	dendrite	vmPN#5	AV3a1	PN_LH_axon	ON_dendrite	IN	LHON	1
33783	1724508	2633111	LH_axon	dendrite	vmPN#5	AV3a1	PN_LH_axon	ON_dendrite	IN	LHON	1
33785	1724508	5341336	LH_axon	dendrite	vmPN#5	AV3a1	PN_LH_axon	ON_dendrite	IN	LHON	1
33989	1724523	1909670	LH_axon	LH_axon	vVL2a	vmPN#8	PN_LH_axon	PN_LH_axon	IN	IN	3
34153	1724523	3998193	LH_axon	LH_axon	vVL2a	vmPN#43	PN_LH_axon	PN_LH_axon	IN	IN	1
34283	1724523	57063	LH_axon	LH_axon	vVL2a	VP2	PN_LH_axon	PN_LH_axon	IN	IN	3
34305	1724523	57146	LH_axon	LH_axon	vVL2a	VP2	PN_LH_axon	PN_LH_axon	IN	IN	1
34309	1724523	57166	LH_axon	LH_axon	vVL2a	VP2	PN_LH_axon	PN_LH_axon	IN	IN	4
34501	1724523	1703751	LH_axon	dendrite	vVL2a	AD1b2	PN_LH_axon	ON_dendrite	IN	LHON	1
34515	1724523	3080086	LH_axon	dendrite	vVL2a	AD1b2	PN_LH_axon	ON_dendrite	IN	LHON	1
34523	1724523	4744251	LH_axon	dendrite	vVL2a	AD1b2	PN_LH_axon	ON_dendrite	IN	LHON	2
34525	1724523	3080183	LH_axon	dendrite	vVL2a	AD1c1	PN_LH_axon	ON_dendrite	IN	LHON	1
34537	1724523	2684792	LH_axon	dendrite	vVL2a	AV1a1	PN_LH_axon	ON_dendrite	IN	LHON	3
34539	1724523	1967862	LH_axon	dendrite	vVL2a	AV1a2	PN_LH_axon	ON_dendrite	IN	LHON	3
34541	1724523	2794070	LH_axon	dendrite	vVL2a	AV1a3	PN_LH_axon	ON_dendrite	IN	LHON	1
34565	1724523	488055	LH_axon	dendrite	vVL2a	AV4c2	PN_LH_axon	ON_dendrite	IN	LHON	1
34657	1724523	11545803	LH_axon	dendrite	vVL2a	PV4c7	PN_LH_axon	LN_dendrite	IN	LHLN	1
34901	1725235	3813487	LH_axon	LH_axon	vmPN#6	vmPN#36	PN_LH_axon	PN_LH_axon	IN	IN	1
35379	1725235	1606113	LH_axon	dendrite	vmPN#6	PD2b1	PN_LH_axon	ON_dendrite	IN	LHON	1
35417	1725235	4100701	LH_axon	dendrite	vmPN#6	PV4a5	PN_LH_axon	LN_dendrite	IN	LHLN	3
35474	1727913	1339810	LH_axon	LH_axon	mPN#94	mPN#88	PN_LH_axon	PN_LH_axon	IN	IN	1
35502	1727913	1725235	LH_axon	LH_axon	mPN#94	vmPN#6	PN_LH_axon	PN_LH_axon	IN	IN	1
35521	1727913	1909670	LH_axon	LH_axon	mPN#94	vmPN#8	PN_LH_axon	PN_LH_axon	IN	IN	1
35686	1727913	3999003	LH_axon	LH_axon	mPN#94	vmPN#44	PN_LH_axon	PN_LH_axon	IN	IN	1
35751	1727913	4905365	LH_axon	LH_axon	mPN#94	mPN#139	PN_LH_axon	PN_LH_axon	IN	IN	1
35752	1727913	4926877	LH_axon	LH_axon	mPN#94	vmPN#58	PN_LH_axon	PN_LH_axon	IN	IN	3
35875	1727913	57258	LH_axon	LH_axon	mPN#94	mPN#46	PN_LH_axon	PN_LH_axon	IN	IN	1
36005	1727913	709943	LH_axon	LH_axon	mPN#94	vmPN#2	PN_LH_axon	PN_LH_axon	IN	IN	1
36057	1727913	3080183	LH_axon	dendrite	mPN#94	AD1c1	PN_LH_axon	ON_dendrite	IN	LHON	1
36069	1727913	2684792	LH_axon	dendrite	mPN#94	AV1a1	PN_LH_axon	ON_dendrite	IN	LHON	1
36332	1759551	23829	LH_axon	LH_axon	vmPN#7	DL4	PN_LH_axon	PN_LH_axon	IN	IN	1
36424	1759551	3813430	LH_axon	LH_axon	vmPN#7	vmPN#29	PN_LH_axon	PN_LH_axon	IN	IN	1
36485	1759551	45242	LH_axon	LH_axon	vmPN#7	VC2	PN_LH_axon	PN_LH_axon	IN	IN	1
36498	1759551	4624378	LH_axon	LH_axon	vmPN#7	vmPN#51	PN_LH_axon	PN_LH_axon	IN	IN	1
36499	1759551	4631791	LH_axon	LH_axon	vmPN#7	vmPN#52	PN_LH_axon	PN_LH_axon	IN	IN	1
36799	1759551	1703751	LH_axon	dendrite	vmPN#7	AD1b2	PN_LH_axon	ON_dendrite	IN	LHON	1
36847	1759551	2633111	LH_axon	dendrite	vmPN#7	AV3a1	PN_LH_axon	ON_dendrite	IN	LHON	3
36865	1759551	2639558	LH_axon	dendrite	vmPN#7	AV4i1	PN_LH_axon	ON_dendrite	IN	LHON	1
36924	1759551	1316519	LH_axon	axon	vmPN#7	PV2a4	PN_LH_axon	LN_axon	IN	LHLN	2
36925	1759551	1316519	LH_axon	dendrite	vmPN#7	PV2a4	PN_LH_axon	LN_dendrite	IN	LHLN	3
36933	1759551	7483643	LH_axon	dendrite	vmPN#7	PV4a1	PN_LH_axon	LN_dendrite	IN	LHLN	1
36953	1759551	2096700	LH_axon	dendrite	vmPN#7	PV4b2	PN_LH_axon	LN_dendrite	IN	LHLN	11
36955	1759551	11545803	LH_axon	dendrite	vmPN#7	PV4c7	PN_LH_axon	LN_dendrite	IN	LHLN	9
36981	1759551	5807241	LH_axon	dendrite	vmPN#7	PV5b1	PN_LH_axon	ON_dendrite	IN	LHON	1
36987	1759551	1101751	LH_axon	dendrite	vmPN#7	PV6a3	PN_LH_axon	ON_dendrite	IN	LHON	14
37029	177540	1720254	LH_axon	LH_axon	mPN#70	mPN#93	PN_LH_axon	PN_LH_axon	IN	IN	1
37251	177540	45242	LH_axon	LH_axon	mPN#70	VC2	PN_LH_axon	PN_LH_axon	IN	IN	1
37282	177540	49026	LH_axon	LH_axon	mPN#70	mPN#13	PN_LH_axon	PN_LH_axon	IN	IN	1
37405	177540	57254	LH_axon	LH_axon	mPN#70	mPN#45	PN_LH_axon	PN_LH_axon	IN	IN	2
37567	177540	4970161	LH_axon	dendrite	mPN#70	AD1b2	PN_LH_axon	ON_dendrite	IN	LHON	1
37577	177540	3078257	LH_axon	dendrite	mPN#70	AD1b2	PN_LH_axon	ON_dendrite	IN	LHON	7
37579	177540	3080086	LH_axon	dendrite	mPN#70	AD1b2	PN_LH_axon	ON_dendrite	IN	LHON	2
37581	177540	3080225	LH_axon	dendrite	mPN#70	AD1b2	PN_LH_axon	ON_dendrite	IN	LHON	7
37583	177540	3877150	LH_axon	dendrite	mPN#70	AD1b2	PN_LH_axon	ON_dendrite	IN	LHON	15
37585	177540	4513533	LH_axon	dendrite	mPN#70	AD1b2	PN_LH_axon	ON_dendrite	IN	LHON	1
37587	177540	4744251	LH_axon	dendrite	mPN#70	AD1b2	PN_LH_axon	ON_dendrite	IN	LHON	9
37589	177540	3080183	LH_axon	dendrite	mPN#70	AD1c1	PN_LH_axon	ON_dendrite	IN	LHON	4
37595	177540	1812558	LH_axon	dendrite	mPN#70	AD3b2	PN_LH_axon	ON_dendrite	IN	LHON	4
37617	177540	1288534	LH_axon	dendrite	mPN#70	AV4a1	PN_LH_axon	LN_dendrite	IN	LHLN	2
37621	177540	2101395	LH_axon	dendrite	mPN#70	AV4a2	PN_LH_axon	LN_dendrite	IN	LHLN	2
37625	177540	1853423	LH_axon	dendrite	mPN#70	AV4a4	PN_LH_axon	LN_dendrite	IN	LHLN	1
37629	177540	488055	LH_axon	dendrite	mPN#70	AV4c2	PN_LH_axon	ON_dendrite	IN	LHON	1
37671	177540	1454234	LH_axon	dendrite	mPN#70	PD2a1	PN_LH_axon	ON_dendrite	IN	LHON	3
37679	177540	3345012	LH_axon	dendrite	mPN#70	PD2b1	PN_LH_axon	ON_dendrite	IN	LHON	3
37711	177540	6825565	LH_axon	dendrite	mPN#70	PV4a2	PN_LH_axon	LN_dendrite	IN	LHLN	1
37713	177540	11524386	LH_axon	dendrite	mPN#70	PV4a3	PN_LH_axon	LN_dendrite	IN	LHLN	2
37717	177540	4215506	LH_axon	dendrite	mPN#70	PV4a5	PN_LH_axon	LN_dendrite	IN	LHLN	1
37725	177540	5937632	LH_axon	dendrite	mPN#70	PV5a1	PN_LH_axon	ON_dendrite	IN	LHON	2
37733	177540	2831091	LH_axon	dendrite	mPN#70	PV5a1	PN_LH_axon	ON_dendrite	IN	LHON	2
37743	177540	5807321	LH_axon	dendrite	mPN#70	PV5a1	PN_LH_axon	ON_dendrite	IN	LHON	2
37751	177540	5676478	LH_axon	dendrite	mPN#70	PV5c2	PN_LH_axon	ON_dendrite	IN	LHON	7
37800	177545	1725235	LH_axon	LH_axon	mPN#71	vmPN#6	PN_LH_axon	PN_LH_axon	IN	IN	4
37808	177545	177584	LH_axon	LH_axon	mPN#71	mPN#73	PN_LH_axon	PN_LH_axon	IN	IN	1
38050	177545	4926877	LH_axon	LH_axon	mPN#71	vmPN#58	PN_LH_axon	PN_LH_axon	IN	IN	3
38339	177545	2842610	LH_axon	dendrite	mPN#71	AD1b2	PN_LH_axon	ON_dendrite	IN	LHON	2
38357	177545	1149437	LH_axon	dendrite	mPN#71	AD1e1	PN_LH_axon	ON_dendrite	IN	LHON	1
38443	177545	1606113	LH_axon	dendrite	mPN#71	PD2b1	PN_LH_axon	ON_dendrite	IN	LHON	2
38525	177549	1137895	LH_axon	LH_axon	mPN#72	mPN#83	PN_LH_axon	PN_LH_axon	IN	IN	1
39123	177549	1149437	LH_axon	dendrite	mPN#72	AD1e1	PN_LH_axon	ON_dendrite	IN	LHON	1
39127	177549	1812558	LH_axon	dendrite	mPN#72	AD3b2	PN_LH_axon	ON_dendrite	IN	LHON	1
39129	177549	1803633	LH_axon	dendrite	mPN#72	AD3f1	PN_LH_axon	ON_dendrite	IN	LHON	1
39139	177549	1870230	LH_axon	dendrite	mPN#72	AV2a1	PN_LH_axon	ON_dendrite	IN	LHON	1
39211	177549	3345012	LH_axon	dendrite	mPN#72	PD2b1	PN_LH_axon	ON_dendrite	IN	LHON	1
39935	1775706	7286	CA_axon	dendrite	DL1	KCa'B'ap	PN_CA_axon	KC_dendrite	IN	KC	6
39947	1775706	13018	CA_axon	dendrite	DL1	KCaBc	PN_CA_axon	KC_dendrite	IN	KC	16
40166	1775706	24622	LH_axon	LH_axon	DL1	D	PN_LH_axon	PN_LH_axon	IN	IN	1
40643	1775706	3080086	LH_axon	dendrite	DL1	AD1b2	PN_LH_axon	ON_dendrite	IN	LHON	3
40651	1775706	4744251	LH_axon	dendrite	DL1	AD1b2	PN_LH_axon	ON_dendrite	IN	LHON	1
40665	1775706	2684792	LH_axon	dendrite	DL1	AV1a1	PN_LH_axon	ON_dendrite	IN	LHON	2
40673	1775706	11543519	LH_axon	dendrite	DL1	AV2d1	PN_LH_axon	ON_dendrite	IN	LHON	3
40675	1775706	1706774	LH_axon	dendrite	DL1	AV3a1	PN_LH_axon	ON_dendrite	IN	LHON	5
40677	1775706	2633111	LH_axon	dendrite	DL1	AV3a1	PN_LH_axon	ON_dendrite	IN	LHON	6
40679	1775706	5341336	LH_axon	dendrite	DL1	AV3a1	PN_LH_axon	ON_dendrite	IN	LHON	6
40687	1775706	2851242	LH_axon	dendrite	DL1	AV4a3	PN_LH_axon	LN_dendrite	IN	LHLN	1
40695	1775706	2639558	LH_axon	dendrite	DL1	AV4i1	PN_LH_axon	ON_dendrite	IN	LHON	1
40779	1775706	4100701	LH_axon	dendrite	DL1	PV4a5	PN_LH_axon	LN_dendrite	IN	LHLN	2
40809	1775706	1299626	LH_axon	dendrite	DL1	PV5a2	PN_LH_axon	ON_dendrite	IN	LHON	4
40811	1775706	5807241	LH_axon	dendrite	DL1	PV5b1	PN_LH_axon	ON_dendrite	IN	LHON	2
40864	177584	1725235	LH_axon	LH_axon	mPN#73	vmPN#6	PN_LH_axon	PN_LH_axon	IN	IN	7
40960	177584	3003322	LH_axon	LH_axon	mPN#73	vmPN#15	PN_LH_axon	PN_LH_axon	IN	IN	1
41509	177584	3345012	LH_axon	dendrite	mPN#73	PD2b1	PN_LH_axon	ON_dendrite	IN	LHON	1
41654	177706	192547	CA_axon	CA_axon	DL3	V	PN_CA_axon	PN_CA_axon	IN	IN	1
41823	177706	40637	CA_axon	CA_axon	DL3	D	PN_CA_axon	PN_CA_axon	IN	IN	1
42470	177706	2645953	LH_axon	LH_axon	DL3	vmPN#11	PN_LH_axon	PN_LH_axon	IN	IN	2
42510	177706	33903	LH_axon	LH_axon	DL3	DL3	PN_LH_axon	PN_LH_axon	IN	IN	2
42801	177706	57381	LH_axon	LH_axon	DL3	DA1	PN_LH_axon	PN_LH_axon	IN	IN	2
42831	177706	57459	LH_axon	LH_axon	DL3	DL3	PN_LH_axon	PN_LH_axon	IN	IN	3
42857	177706	581536	LH_axon	LH_axon	DL3	DL3	PN_LH_axon	PN_LH_axon	IN	IN	3
42880	177706	6645033	LH_axon	LH_axon	DL3	CSD	PN_LH_axon	PN_LH_axon	IN	IN	7
42905	177706	755022	LH_axon	LH_axon	DL3	DA1	PN_LH_axon	PN_LH_axon	IN	IN	1
42911	177706	77661	LH_axon	LH_axon	DL3	DL3	PN_LH_axon	PN_LH_axon	IN	IN	7
42957	177706	1812558	LH_axon	dendrite	DL3	AD3b2	PN_LH_axon	ON_dendrite	IN	LHON	2
42959	177706	1803633	LH_axon	dendrite	DL3	AD3f1	PN_LH_axon	ON_dendrite	IN	LHON	1
42969	177706	1870230	LH_axon	dendrite	DL3	AV2a1	PN_LH_axon	ON_dendrite	IN	LHON	3
42975	177706	2633111	LH_axon	dendrite	DL3	AV3a1	PN_LH_axon	ON_dendrite	IN	LHON	2
42987	177706	1853423	LH_axon	dendrite	DL3	AV4a4	PN_LH_axon	LN_dendrite	IN	LHLN	2
42988	177706	1911124	LH_axon	axon	DL3	AV4a4	PN_LH_axon	LN_axon	IN	LHLN	1
42989	177706	1911124	LH_axon	dendrite	DL3	AV4a4	PN_LH_axon	LN_dendrite	IN	LHLN	4
43554	1785034	57337	CA_axon	CA_axon	DA2	DL2d	PN_CA_axon	PN_CA_axon	IN	IN	1
43849	1785034	11545803	CA_axon	dendrite	DA2	PV4c7	PN_CA_axon	LN_dendrite	IN	LHLN	1
43883	1785034	10078400	LH_axon	LH_axon	DA2	mPN#159	PN_LH_axon	PN_LH_axon	IN	IN	2
43889	1785034	1149173	LH_axon	LH_axon	DA2	vVP4	PN_LH_axon	PN_LH_axon	IN	IN	4
43891	1785034	11524119	LH_axon	LH_axon	DA2	VP1m	PN_LH_axon	PN_LH_axon	IN	IN	1
43992	1785034	23829	LH_axon	LH_axon	DA2	DL4	PN_LH_axon	PN_LH_axon	IN	IN	6
44023	1785034	2992998	LH_axon	LH_axon	DA2	vmPN#14	PN_LH_axon	PN_LH_axon	IN	IN	1
44098	1785034	38885	LH_axon	LH_axon	DA2	DA2	PN_LH_axon	PN_LH_axon	IN	IN	2
44151	1785034	4624325	LH_axon	LH_axon	DA2	vDC4	PN_LH_axon	PN_LH_axon	IN	IN	3
44347	1785034	57418	LH_axon	LH_axon	DA2	DA2	PN_LH_axon	PN_LH_axon	IN	IN	3
44373	1785034	57479	LH_axon	LH_axon	DA2	OA_mPN	PN_LH_axon	PN_LH_axon	IN	IN	1
44390	1785034	583167	LH_axon	LH_axon	DA2	vmPN#1	PN_LH_axon	PN_LH_axon	IN	IN	3
44405	1785034	65465	LH_axon	LH_axon	DA2	DA3	PN_LH_axon	PN_LH_axon	IN	IN	1
44447	1785034	856254	LH_axon	LH_axon	DA2	OA_mPN	PN_LH_axon	PN_LH_axon	IN	IN	1
44455	1785034	1879479	LH_axon	dendrite	DA2	AD1a2	PN_LH_axon	ON_dendrite	IN	LHON	1
44459	1785034	1703751	LH_axon	dendrite	DA2	AD1b2	PN_LH_axon	ON_dendrite	IN	LHON	3
44493	1785034	2659704	LH_axon	dendrite	DA2	AV1a1	PN_LH_axon	ON_dendrite	IN	LHON	2
44495	1785034	2684792	LH_axon	dendrite	DA2	AV1a1	PN_LH_axon	ON_dendrite	IN	LHON	1
44503	1785034	11543519	LH_axon	dendrite	DA2	AV2d1	PN_LH_axon	ON_dendrite	IN	LHON	26
44505	1785034	1706774	LH_axon	dendrite	DA2	AV3a1	PN_LH_axon	ON_dendrite	IN	LHON	13
44507	1785034	2633111	LH_axon	dendrite	DA2	AV3a1	PN_LH_axon	ON_dendrite	IN	LHON	6
44525	1785034	2639558	LH_axon	dendrite	DA2	AV4i1	PN_LH_axon	ON_dendrite	IN	LHON	12
44579	1785034	1703872	LH_axon	dendrite	DA2	PV2a1	PN_LH_axon	LN_dendrite	IN	LHLN	1
44583	1785034	1710886	LH_axon	dendrite	DA2	PV2a2	PN_LH_axon	LN_dendrite	IN	LHLN	7
44585	1785034	1316519	LH_axon	dendrite	DA2	PV2a4	PN_LH_axon	LN_dendrite	IN	LHLN	2
44587	1785034	3376158	LH_axon	dendrite	DA2	PV2c1	PN_LH_axon	LN_dendrite	IN	LHLN	11
44589	1785034	11524508	LH_axon	dendrite	DA2	PV2c1	PN_LH_axon	LN_dendrite	IN	LHLN	10
44599	1785034	1710793	LH_axon	dendrite	DA2	PV4a2	PN_LH_axon	LN_dendrite	IN	LHLN	1
44612	1785034	2096700	LH_axon	axon	DA2	PV4b2	PN_LH_axon	LN_axon	IN	LHLN	5
44613	1785034	2096700	LH_axon	dendrite	DA2	PV4b2	PN_LH_axon	LN_dendrite	IN	LHLN	10
44615	1785034	11545803	LH_axon	dendrite	DA2	PV4c7	PN_LH_axon	LN_dendrite	IN	LHLN	11
44635	1785034	5807249	LH_axon	dendrite	DA2	PV5a1	PN_LH_axon	ON_dendrite	IN	LHON	1
44641	1785034	5807241	LH_axon	dendrite	DA2	PV5b1	PN_LH_axon	ON_dendrite	IN	LHON	3
44647	1785034	1101751	LH_axon	dendrite	DA2	PV6a3	PN_LH_axon	ON_dendrite	IN	LHON	10
44845	1811442	3813347	LH_axon	LH_axon	vDA1	vmPN#25	PN_LH_axon	PN_LH_axon	IN	IN	4
44924	1811442	4624378	LH_axon	LH_axon	vDA1	vmPN#51	PN_LH_axon	PN_LH_axon	IN	IN	1
44982	1811442	56995	LH_axon	LH_axon	vDA1	mPN#15	PN_LH_axon	PN_LH_axon	IN	IN	1
44989	1811442	57011	LH_axon	LH_axon	vDA1	mPN#17	PN_LH_axon	PN_LH_axon	IN	IN	1
45221	1811442	1879479	LH_axon	dendrite	vDA1	AD1a2	PN_LH_axon	ON_dendrite	IN	LHON	3
45225	1811442	1703751	LH_axon	dendrite	vDA1	AD1b2	PN_LH_axon	ON_dendrite	IN	LHON	2
45227	1811442	4970161	LH_axon	dendrite	vDA1	AD1b2	PN_LH_axon	ON_dendrite	IN	LHON	10
45231	1811442	5031366	LH_axon	dendrite	vDA1	AD1b2	PN_LH_axon	ON_dendrite	IN	LHON	2
45235	1811442	3075158	LH_axon	dendrite	vDA1	AD1b2	PN_LH_axon	ON_dendrite	IN	LHON	4
45237	1811442	3078257	LH_axon	dendrite	vDA1	AD1b2	PN_LH_axon	ON_dendrite	IN	LHON	5
45239	1811442	3080086	LH_axon	dendrite	vDA1	AD1b2	PN_LH_axon	ON_dendrite	IN	LHON	2
45241	1811442	3080225	LH_axon	dendrite	vDA1	AD1b2	PN_LH_axon	ON_dendrite	IN	LHON	2
45243	1811442	3877150	LH_axon	dendrite	vDA1	AD1b2	PN_LH_axon	ON_dendrite	IN	LHON	2
45245	1811442	4513533	LH_axon	dendrite	vDA1	AD1b2	PN_LH_axon	ON_dendrite	IN	LHON	2
45247	1811442	4744251	LH_axon	dendrite	vDA1	AD1b2	PN_LH_axon	ON_dendrite	IN	LHON	4
45251	1811442	1149437	LH_axon	dendrite	vDA1	AD1e1	PN_LH_axon	ON_dendrite	IN	LHON	2
45267	1811442	1870230	LH_axon	dendrite	vDA1	AV2a1	PN_LH_axon	ON_dendrite	IN	LHON	1
45283	1811442	2851242	LH_axon	dendrite	vDA1	AV4a3	PN_LH_axon	LN_dendrite	IN	LHLN	1
45285	1811442	1853423	LH_axon	dendrite	vDA1	AV4a4	PN_LH_axon	LN_dendrite	IN	LHLN	1
45345	1811442	1703872	LH_axon	dendrite	vDA1	PV2a1	PN_LH_axon	LN_dendrite	IN	LHLN	1
45351	1811442	1316519	LH_axon	dendrite	vDA1	PV2a4	PN_LH_axon	LN_dendrite	IN	LHLN	1
45357	1811442	3897655	LH_axon	dendrite	vDA1	PV4a1	PN_LH_axon	LN_dendrite	IN	LHLN	2
45359	1811442	7483643	LH_axon	dendrite	vDA1	PV4a1	PN_LH_axon	LN_dendrite	IN	LHLN	3
45365	1811442	1710793	LH_axon	dendrite	vDA1	PV4a2	PN_LH_axon	LN_dendrite	IN	LHLN	1
45480	182684	192430	CA_axon	CA_axon	mPN#76	mPN#77	PN_CA_axon	PN_CA_axon	IN	IN	2
45584	182684	37212	CA_axon	CA_axon	mPN#76	mPN#11	PN_CA_axon	PN_CA_axon	IN	IN	1
45588	182684	37235	CA_axon	CA_axon	mPN#76	mPN#12	PN_CA_axon	PN_CA_axon	IN	IN	1
45875	182684	57426	CA_axon	CA_axon	mPN#76	mPN#53	PN_CA_axon	PN_CA_axon	IN	IN	4
47653	186573	11545803	CA_axon	dendrite	VA7m	PV4c7	PN_CA_axon	LN_dendrite	IN	LHLN	1
47854	186573	36108	LH_axon	LH_axon	VA7m	VA7m	PN_LH_axon	PN_LH_axon	IN	IN	1
47873	186573	3771419	LH_axon	LH_axon	VA7m	vmPN#20	PN_LH_axon	PN_LH_axon	IN	IN	5
47890	186573	3813434	LH_axon	LH_axon	VA7m	vmPN#30	PN_LH_axon	PN_LH_axon	IN	IN	1
48133	186573	57361	LH_axon	LH_axon	VA7m	VA5	PN_LH_axon	PN_LH_axon	IN	IN	1
48283	186573	4513533	LH_axon	dendrite	VA7m	AD1b2	PN_LH_axon	ON_dendrite	IN	LHON	2
48313	186573	5341336	LH_axon	dendrite	VA7m	AV3a1	PN_LH_axon	ON_dendrite	IN	LHON	1
48329	186573	2639558	LH_axon	dendrite	VA7m	AV4i1	PN_LH_axon	ON_dendrite	IN	LHON	1
48411	186573	11524386	LH_axon	dendrite	VA7m	PV4a3	PN_LH_axon	LN_dendrite	IN	LHLN	2
48417	186573	2096700	LH_axon	dendrite	VA7m	PV4b2	PN_LH_axon	LN_dendrite	IN	LHLN	1
48419	186573	11545803	LH_axon	dendrite	VA7m	PV4c7	PN_LH_axon	LN_dendrite	IN	LHLN	2
48427	186573	2204528	LH_axon	dendrite	VA7m	PV5a1	PN_LH_axon	ON_dendrite	IN	LHON	3
48433	186573	3788293	LH_axon	dendrite	VA7m	PV5a1	PN_LH_axon	ON_dendrite	IN	LHON	3
48443	186573	1299626	LH_axon	dendrite	VA7m	PV5a2	PN_LH_axon	ON_dendrite	IN	LHON	2
48451	186573	1101751	LH_axon	dendrite	VA7m	PV6a3	PN_LH_axon	ON_dendrite	IN	LHON	2
48467	1903280	11546775	LH_axon	LH_axon	vVL2a	mPN#165	PN_LH_axon	PN_LH_axon	IN	IN	5
48489	1903280	1702624	LH_axon	LH_axon	vVL2a	vVL2p	PN_LH_axon	PN_LH_axon	IN	IN	1
48497	1903280	1724523	LH_axon	LH_axon	vVL2a	vVL2a	PN_LH_axon	PN_LH_axon	IN	IN	2
48675	1903280	39254	LH_axon	LH_axon	vVL2a	VC5	PN_LH_axon	PN_LH_axon	IN	IN	2
48688	1903280	4041464	LH_axon	LH_axon	vVL2a	V	PN_LH_axon	PN_LH_axon	IN	IN	1
48811	1903280	57063	LH_axon	LH_axon	vVL2a	VP2	PN_LH_axon	PN_LH_axon	IN	IN	1
48833	1903280	57146	LH_axon	LH_axon	vVL2a	VP2	PN_LH_axon	PN_LH_axon	IN	IN	1
48837	1903280	57166	LH_axon	LH_axon	vVL2a	VP2	PN_LH_axon	PN_LH_axon	IN	IN	4
49031	1903280	4970161	LH_axon	dendrite	vVL2a	AD1b2	PN_LH_axon	ON_dendrite	IN	LHON	4
49067	1903280	1967862	LH_axon	dendrite	vVL2a	AV1a2	PN_LH_axon	ON_dendrite	IN	LHON	3
49093	1903280	488055	LH_axon	dendrite	vVL2a	AV4c2	PN_LH_axon	ON_dendrite	IN	LHON	5
49169	1903280	1710793	LH_axon	dendrite	vVL2a	PV4a2	PN_LH_axon	LN_dendrite	IN	LHLN	1
49184	1903280	11545803	LH_axon	axon	vVL2a	PV4c7	PN_LH_axon	LN_axon	IN	LHLN	2
49185	1903280	11545803	LH_axon	dendrite	vVL2a	PV4c7	PN_LH_axon	LN_dendrite	IN	LHLN	11
49219	1909670	10078400	LH_axon	LH_axon	vmPN#8	mPN#159	PN_LH_axon	PN_LH_axon	IN	IN	3
49236	1909670	1339810	LH_axon	LH_axon	vmPN#8	mPN#88	PN_LH_axon	PN_LH_axon	IN	IN	1
49277	1909670	1811442	LH_axon	LH_axon	vmPN#8	vDA1	PN_LH_axon	PN_LH_axon	IN	IN	1
49316	1909670	23005	LH_axon	LH_axon	vmPN#8	mPN#8	PN_LH_axon	PN_LH_axon	IN	IN	18
49435	1909670	3903440	LH_axon	LH_axon	vmPN#8	vmPN#40	PN_LH_axon	PN_LH_axon	IN	IN	2
49637	1909670	57258	LH_axon	LH_axon	vmPN#8	mPN#46	PN_LH_axon	PN_LH_axon	IN	IN	1
49641	1909670	57270	LH_axon	LH_axon	vmPN#8	mPN#48	PN_LH_axon	PN_LH_axon	IN	IN	1
49769	1909670	73926	LH_axon	LH_axon	vmPN#8	mPN#68	PN_LH_axon	PN_LH_axon	IN	IN	1
49795	1909670	1703751	LH_axon	dendrite	vmPN#8	AD1b2	PN_LH_axon	ON_dendrite	IN	LHON	2
49859	1909670	488055	LH_axon	dendrite	vmPN#8	AV4c2	PN_LH_axon	ON_dendrite	IN	LHON	3
49907	1909670	1606113	LH_axon	dendrite	vmPN#8	PD2b1	PN_LH_axon	ON_dendrite	IN	LHON	1
49919	1909670	1710886	LH_axon	dendrite	vmPN#8	PV2a2	PN_LH_axon	LN_dendrite	IN	LHLN	1
49925	1909670	11524508	LH_axon	dendrite	vmPN#8	PV2c1	PN_LH_axon	LN_dendrite	IN	LHLN	1
49927	1909670	3897655	LH_axon	dendrite	vmPN#8	PV4a1	PN_LH_axon	LN_dendrite	IN	LHLN	3
49937	1909670	4044614	LH_axon	dendrite	vmPN#8	PV4a2	PN_LH_axon	LN_dendrite	IN	LHLN	1
49939	1909670	5918547	LH_axon	dendrite	vmPN#8	PV4a2	PN_LH_axon	LN_dendrite	IN	LHLN	3
50217	192423	4058666	CA_axon	CA_axon	VP1d	mPN#127	PN_CA_axon	PN_CA_axon	IN	IN	1
50465	192423	57479	CA_axon	CA_axon	VP1d	OA_mPN	PN_CA_axon	PN_CA_axon	IN	IN	1
50869	192423	2846667	LH_axon	LH_axon	VP1d	vVL1	PN_LH_axon	PN_LH_axon	IN	IN	1
50889	192423	32793	LH_axon	LH_axon	VP1d	mPN#9	PN_LH_axon	PN_LH_axon	IN	IN	1
50942	192423	3813455	LH_axon	LH_axon	VP1d	vVL2a	PN_LH_axon	PN_LH_axon	IN	IN	1
51219	192423	57479	LH_axon	LH_axon	VP1d	OA_mPN	PN_LH_axon	PN_LH_axon	IN	IN	6
51225	192423	57499	LH_axon	LH_axon	VP1d	VL1	PN_LH_axon	PN_LH_axon	IN	IN	1
51279	192423	73937	LH_axon	LH_axon	VP1d	VL1	PN_LH_axon	PN_LH_axon	IN	IN	1
51291	192423	856254	LH_axon	LH_axon	VP1d	OA_mPN	PN_LH_axon	PN_LH_axon	IN	IN	1
51337	192423	2659704	LH_axon	dendrite	VP1d	AV1a1	PN_LH_axon	ON_dendrite	IN	LHON	1
51339	192423	2684792	LH_axon	dendrite	VP1d	AV1a1	PN_LH_axon	ON_dendrite	IN	LHON	4
51423	192423	1703872	LH_axon	dendrite	VP1d	PV2a1	PN_LH_axon	LN_dendrite	IN	LHLN	1
51457	192423	11545803	LH_axon	dendrite	VP1d	PV4c7	PN_LH_axon	LN_dendrite	IN	LHLN	2
52210	192430	11545803	CA_axon	dendrite	mPN#77	PV4c7	PN_CA_axon	LN_dendrite	IN	LHLN	12
52357	192430	24726	LH_axon	LH_axon	mPN#77	VM1	PN_LH_axon	PN_LH_axon	IN	IN	1
52477	192430	4058666	LH_axon	LH_axon	mPN#77	mPN#127	PN_LH_axon	PN_LH_axon	IN	IN	3
52501	192430	45882	LH_axon	LH_axon	mPN#77	VP3	PN_LH_axon	PN_LH_axon	IN	IN	1
52597	192430	57076	LH_axon	LH_axon	mPN#77	mPN#26	PN_LH_axon	PN_LH_axon	IN	IN	3
52605	192430	57122	LH_axon	LH_axon	mPN#77	mPN#30	PN_LH_axon	PN_LH_axon	IN	IN	1
52791	192430	775731	LH_axon	LH_axon	mPN#77	VM1	PN_LH_axon	PN_LH_axon	IN	IN	1
52797	192430	856254	LH_axon	LH_axon	mPN#77	OA_mPN	PN_LH_axon	PN_LH_axon	IN	IN	1
52809	192430	1703751	LH_axon	dendrite	mPN#77	AD1b2	PN_LH_axon	ON_dendrite	IN	LHON	2
52823	192430	3080086	LH_axon	dendrite	mPN#77	AD1b2	PN_LH_axon	ON_dendrite	IN	LHON	1
52829	192430	4513533	LH_axon	dendrite	mPN#77	AD1b2	PN_LH_axon	ON_dendrite	IN	LHON	1
52957	192430	4100701	LH_axon	dendrite	mPN#77	PV4a5	PN_LH_axon	LN_dendrite	IN	LHLN	1
52963	192430	11545803	LH_axon	dendrite	mPN#77	PV4c7	PN_LH_axon	LN_dendrite	IN	LHLN	59
53494	192547	57503	CA_axon	CA_axon	V	mPN#65	PN_CA_axon	PN_CA_axon	IN	IN	1
53496	192547	57516	CA_axon	CA_axon	V	VP2	PN_CA_axon	PN_CA_axon	IN	IN	1
53497	192547	57516	CA_axon	LH_axon	V	VP2	PN_CA_axon	PN_LH_axon	IN	IN	2
53617	192547	11543519	CA_axon	dendrite	V	AV2d1	PN_CA_axon	ON_dendrite	IN	LHON	5
53651	192547	7646	CA_axon	dendrite	V	KCa'B'm	PN_CA_axon	KC_dendrite	IN	KC	17
53729	192547	11545803	CA_axon	dendrite	V	PV4c7	PN_CA_axon	LN_dendrite	IN	LHLN	2
53777	192547	11546775	LH_axon	LH_axon	V	mPN#165	PN_LH_axon	PN_LH_axon	IN	IN	5
53779	192547	1334915	LH_axon	LH_axon	V	mPN#87	PN_LH_axon	PN_LH_axon	IN	IN	1
53805	192547	1722886	LH_axon	LH_axon	V	vmPN#4	PN_LH_axon	PN_LH_axon	IN	IN	1
53840	192547	2070199	LH_axon	LH_axon	V	mPN#95	PN_LH_axon	PN_LH_axon	IN	IN	2
53866	192547	23512	LH_axon	LH_axon	V	VM5v	PN_LH_axon	PN_LH_axon	IN	IN	1
53971	192547	3813455	LH_axon	LH_axon	V	vVL2a	PN_LH_axon	PN_LH_axon	IN	IN	2
53998	192547	4041464	LH_axon	LH_axon	V	V	PN_LH_axon	PN_LH_axon	IN	IN	46
54015	192547	4195469	LH_axon	LH_axon	V	mPN#131	PN_LH_axon	PN_LH_axon	IN	IN	3
54113	192547	57039	LH_axon	LH_axon	V	mPN#22	PN_LH_axon	PN_LH_axon	IN	IN	1
54241	192547	57455	LH_axon	LH_axon	V	mPN#59	PN_LH_axon	PN_LH_axon	IN	IN	2
54262	192547	57516	LH_axon	CA_axon	V	VP2	PN_LH_axon	PN_CA_axon	IN	IN	1
54263	192547	57516	LH_axon	LH_axon	V	VP2	PN_LH_axon	PN_LH_axon	IN	IN	5
54341	192547	4970161	LH_axon	dendrite	V	AD1b2	PN_LH_axon	ON_dendrite	IN	LHON	6
54347	192547	2842610	LH_axon	dendrite	V	AD1b2	PN_LH_axon	ON_dendrite	IN	LHON	2
54359	192547	4513533	LH_axon	dendrite	V	AD1b2	PN_LH_axon	ON_dendrite	IN	LHON	1
54383	192547	11543519	LH_axon	dendrite	V	AV2d1	PN_LH_axon	ON_dendrite	IN	LHON	58
54387	192547	2633111	LH_axon	dendrite	V	AV3a1	PN_LH_axon	ON_dendrite	IN	LHON	1
54449	192547	11547665	LH_axon	dendrite	V	PD2a1	PN_LH_axon	ON_dendrite	IN	LHON	4
54458	192547	1703872	LH_axon	axon	V	PV2a1	PN_LH_axon	LN_axon	IN	LHLN	12
54459	192547	1703872	LH_axon	dendrite	V	PV2a1	PN_LH_axon	LN_dendrite	IN	LHLN	25
54462	192547	1710886	LH_axon	axon	V	PV2a2	PN_LH_axon	LN_axon	IN	LHLN	1
54465	192547	1316519	LH_axon	dendrite	V	PV2a4	PN_LH_axon	LN_dendrite	IN	LHLN	2
54495	192547	11545803	LH_axon	dendrite	V	PV4c7	PN_LH_axon	LN_dendrite	IN	LHLN	4
54527	192547	1101751	LH_axon	dendrite	V	PV6a3	PN_LH_axon	ON_dendrite	IN	LHON	2
55296	199461	11546775	LH_axon	LH_axon	mPN#78	mPN#165	PN_LH_axon	PN_LH_axon	IN	IN	8
55558	199461	4631791	LH_axon	LH_axon	mPN#78	vmPN#52	PN_LH_axon	PN_LH_axon	IN	IN	1
55902	199461	11543519	LH_axon	dendrite	mPN#78	AV2d1	PN_LH_axon	ON_dendrite	IN	LHON	1
55985	199461	3376158	LH_axon	axon	mPN#78	PV2c1	PN_LH_axon	LN_axon	IN	LHLN	8
55986	199461	3376158	LH_axon	dendrite	mPN#78	PV2c1	PN_LH_axon	LN_dendrite	IN	LHLN	43
56200	203504	32801	CA_axon	CA_axon	VP1d	mPN#10	PN_CA_axon	PN_CA_axon	IN	IN	1
56867	203504	192430	LH_axon	LH_axon	VP1d	mPN#77	PN_LH_axon	PN_LH_axon	IN	IN	1
56932	203504	2846667	LH_axon	LH_axon	VP1d	vVL1	PN_LH_axon	PN_LH_axon	IN	IN	1
57282	203504	57479	LH_axon	LH_axon	VP1d	OA_mPN	PN_LH_axon	PN_LH_axon	IN	IN	2
57294	203504	57536	LH_axon	LH_axon	VP1d	mPN#66	PN_LH_axon	PN_LH_axon	IN	IN	1
57342	203504	73937	LH_axon	LH_axon	VP1d	VL1	PN_LH_axon	PN_LH_axon	IN	IN	1
57354	203504	856254	LH_axon	LH_axon	VP1d	OA_mPN	PN_LH_axon	PN_LH_axon	IN	IN	3
57400	203504	2659704	LH_axon	dendrite	VP1d	AV1a1	PN_LH_axon	ON_dendrite	IN	LHON	1
57402	203504	2684792	LH_axon	dendrite	VP1d	AV1a1	PN_LH_axon	ON_dendrite	IN	LHON	3
57512	203504	11524386	LH_axon	dendrite	VP1d	PV4a3	PN_LH_axon	LN_dendrite	IN	LHLN	1
57626	2050178	199461	LH_axon	LH_axon	vmPN#9	mPN#78	PN_LH_axon	PN_LH_axon	IN	IN	1
57693	2050178	28876	LH_axon	LH_axon	vmPN#9	DM3	PN_LH_axon	PN_LH_axon	IN	IN	1
57745	2050178	3813282	LH_axon	LH_axon	vmPN#9	vmPN#22	PN_LH_axon	PN_LH_axon	IN	IN	1
57748	2050178	3813335	LH_axon	LH_axon	vmPN#9	vmPN#24	PN_LH_axon	PN_LH_axon	IN	IN	1
57757	2050178	3813434	LH_axon	LH_axon	vmPN#9	vmPN#30	PN_LH_axon	PN_LH_axon	IN	IN	1
57865	2050178	5217967	LH_axon	LH_axon	vmPN#9	vDL2v	PN_LH_axon	PN_LH_axon	IN	IN	1
58099	2050178	6967069	LH_axon	LH_axon	vmPN#9	vmPN#70	PN_LH_axon	PN_LH_axon	IN	IN	1
58104	2050178	73926	LH_axon	LH_axon	vmPN#9	mPN#68	PN_LH_axon	PN_LH_axon	IN	IN	1
58180	2050178	5341336	LH_axon	dendrite	vmPN#9	AV3a1	PN_LH_axon	ON_dendrite	IN	LHON	1
58181	2050178	1288534	LH_axon	axon	vmPN#9	AV4a1	PN_LH_axon	LN_axon	IN	LHLN	2
58182	2050178	1288534	LH_axon	dendrite	vmPN#9	AV4a1	PN_LH_axon	LN_dendrite	IN	LHLN	1
58198	2050178	1415926	LH_axon	dendrite	vmPN#9	AV6a1	PN_LH_axon	ON_dendrite	IN	LHON	4
58200	2050178	1298816	LH_axon	dendrite	vmPN#9	AV6a3	PN_LH_axon	ON_dendrite	IN	LHON	1
58232	2050178	1299700	LH_axon	dendrite	vmPN#9	PD2a1	PN_LH_axon	ON_dendrite	IN	LHON	1
58240	2050178	11547665	LH_axon	dendrite	vmPN#9	PD2a1	PN_LH_axon	ON_dendrite	IN	LHON	1
58244	2050178	3345012	LH_axon	dendrite	vmPN#9	PD2b1	PN_LH_axon	ON_dendrite	IN	LHON	1
58268	2050178	2548003	LH_axon	dendrite	vmPN#9	PV4a10	PN_LH_axon	LN_dendrite	IN	LHLN	1
58288	2050178	2042935	LH_axon	dendrite	vmPN#9	PV5a1	PN_LH_axon	ON_dendrite	IN	LHON	4
58298	2050178	2831091	LH_axon	dendrite	vmPN#9	PV5a1	PN_LH_axon	ON_dendrite	IN	LHON	2
58304	2050178	5807209	LH_axon	dendrite	vmPN#9	PV5a1	PN_LH_axon	ON_dendrite	IN	LHON	1
58308	2050178	5807321	LH_axon	dendrite	vmPN#9	PV5a1	PN_LH_axon	ON_dendrite	IN	LHON	1
58310	2050178	1299626	LH_axon	dendrite	vmPN#9	PV5a2	PN_LH_axon	ON_dendrite	IN	LHON	2
58312	2050178	5807241	LH_axon	dendrite	vmPN#9	PV5b1	PN_LH_axon	ON_dendrite	IN	LHON	1
58872	2070199	856254	CA_axon	CA_axon	mPN#95	OA_mPN	PN_CA_axon	PN_CA_axon	IN	IN	2
58873	2070199	856254	CA_axon	LH_axon	mPN#95	OA_mPN	PN_CA_axon	PN_LH_axon	IN	IN	2
59104	2070199	1664544	LH_axon	LH_axon	mPN#95	mPN#91	PN_LH_axon	PN_LH_axon	IN	IN	1
59109	2070199	1712057	LH_axon	LH_axon	mPN#95	VP2	PN_LH_axon	PN_LH_axon	IN	IN	1
59554	2070199	57479	LH_axon	LH_axon	mPN#95	OA_mPN	PN_LH_axon	PN_LH_axon	IN	IN	19
59625	2070199	856254	LH_axon	CA_axon	mPN#95	OA_mPN	PN_LH_axon	PN_CA_axon	IN	IN	2
59626	2070199	856254	LH_axon	LH_axon	mPN#95	OA_mPN	PN_LH_axon	PN_LH_axon	IN	IN	24
59628	2070199	8715672	LH_axon	LH_axon	mPN#95	mPN#149	PN_LH_axon	PN_LH_axon	IN	IN	1
59758	2070199	1703872	LH_axon	dendrite	mPN#95	PV2a1	PN_LH_axon	LN_dendrite	IN	LHLN	24
59764	2070199	3376158	LH_axon	dendrite	mPN#95	PV2c1	PN_LH_axon	LN_dendrite	IN	LHLN	33
59780	2070199	5918547	LH_axon	dendrite	mPN#95	PV4a2	PN_LH_axon	LN_dendrite	IN	LHLN	1
60102	2182498	4631791	LH_axon	LH_axon	vmPN#10	vmPN#52	PN_LH_axon	PN_LH_axon	IN	IN	1
60110	2182498	4662243	LH_axon	LH_axon	vmPN#10	vmPN#57	PN_LH_axon	PN_LH_axon	IN	IN	1
60188	2182498	57080	LH_axon	LH_axon	vmPN#10	mPN#27	PN_LH_axon	PN_LH_axon	IN	IN	1
60333	2182498	583167	LH_axon	LH_axon	vmPN#10	vmPN#1	PN_LH_axon	PN_LH_axon	IN	IN	6
60418	2182498	3080225	LH_axon	dendrite	vmPN#10	AD1b2	PN_LH_axon	ON_dendrite	IN	LHON	1
60426	2182498	3080183	LH_axon	dendrite	vmPN#10	AD1c1	PN_LH_axon	ON_dendrite	IN	LHON	1
60446	2182498	11543519	LH_axon	dendrite	vmPN#10	AV2d1	PN_LH_axon	ON_dendrite	IN	LHON	10
60448	2182498	1706774	LH_axon	dendrite	vmPN#10	AV3a1	PN_LH_axon	ON_dendrite	IN	LHON	1
60450	2182498	2633111	LH_axon	dendrite	vmPN#10	AV3a1	PN_LH_axon	ON_dendrite	IN	LHON	1
60454	2182498	1288534	LH_axon	dendrite	vmPN#10	AV4a1	PN_LH_axon	LN_dendrite	IN	LHLN	1
60460	2182498	2851242	LH_axon	dendrite	vmPN#10	AV4a3	PN_LH_axon	LN_dendrite	IN	LHLN	16
60522	2182498	1703872	LH_axon	dendrite	vmPN#10	PV2a1	PN_LH_axon	LN_dendrite	IN	LHLN	1
60526	2182498	1710886	LH_axon	dendrite	vmPN#10	PV2a2	PN_LH_axon	LN_dendrite	IN	LHLN	1
60528	2182498	1316519	LH_axon	dendrite	vmPN#10	PV2a4	PN_LH_axon	LN_dendrite	IN	LHLN	1
60532	2182498	11524508	LH_axon	dendrite	vmPN#10	PV2c1	PN_LH_axon	LN_dendrite	IN	LHLN	8
60534	2182498	3897655	LH_axon	dendrite	vmPN#10	PV4a1	PN_LH_axon	LN_dendrite	IN	LHLN	1
60536	2182498	7483643	LH_axon	dendrite	vmPN#10	PV4a1	PN_LH_axon	LN_dendrite	IN	LHLN	1
60538	2182498	11522927	LH_axon	dendrite	vmPN#10	PV4a1	PN_LH_axon	LN_dendrite	IN	LHLN	4
60542	2182498	1710793	LH_axon	dendrite	vmPN#10	PV4a2	PN_LH_axon	LN_dendrite	IN	LHLN	2
60555	2182498	2096700	LH_axon	axon	vmPN#10	PV4b2	PN_LH_axon	LN_axon	IN	LHLN	1
60556	2182498	2096700	LH_axon	dendrite	vmPN#10	PV4b2	PN_LH_axon	LN_dendrite	IN	LHLN	12
60558	2182498	11545803	LH_axon	dendrite	vmPN#10	PV4c7	PN_LH_axon	LN_dendrite	IN	LHLN	13
61242	21999	16406	CA_axon	dendrite	VL2a	KCa'B'ap	PN_CA_axon	KC_dendrite	IN	KC	3
61252	21999	13018	CA_axon	dendrite	VL2a	KCaBc	PN_CA_axon	KC_dendrite	IN	KC	1
61406	21999	177540	LH_axon	LH_axon	VL2a	mPN#70	PN_LH_axon	PN_LH_axon	IN	IN	1
61487	21999	27611	LH_axon	LH_axon	VL2a	DM5	PN_LH_axon	PN_LH_axon	IN	IN	2
61493	21999	2846667	LH_axon	LH_axon	VL2a	vVL1	PN_LH_axon	PN_LH_axon	IN	IN	1
61530	21999	3663498	LH_axon	LH_axon	VL2a	vmPN#19	PN_LH_axon	PN_LH_axon	IN	IN	1
61559	21999	3813430	LH_axon	LH_axon	VL2a	vmPN#29	PN_LH_axon	PN_LH_axon	IN	IN	1
61587	21999	3999003	LH_axon	LH_axon	VL2a	vmPN#44	PN_LH_axon	PN_LH_axon	IN	IN	4
61662	21999	51080	LH_axon	LH_axon	VL2a	VA1v	PN_LH_axon	PN_LH_axon	IN	IN	3
61865	21999	583167	LH_axon	LH_axon	VL2a	vmPN#1	PN_LH_axon	PN_LH_axon	IN	IN	9
61887	21999	6645033	LH_axon	LH_axon	VL2a	CSD	PN_LH_axon	PN_LH_axon	IN	IN	2
61897	21999	67408	LH_axon	LH_axon	VL2a	DM2	PN_LH_axon	PN_LH_axon	IN	IN	1
61922	21999	856254	LH_axon	LH_axon	VL2a	OA_mPN	PN_LH_axon	PN_LH_axon	IN	IN	3
61934	21999	1703751	LH_axon	dendrite	VL2a	AD1b2	PN_LH_axon	ON_dendrite	IN	LHON	4
61938	21999	5030649	LH_axon	dendrite	VL2a	AD1b2	PN_LH_axon	ON_dendrite	IN	LHON	6
61940	21999	5031366	LH_axon	dendrite	VL2a	AD1b2	PN_LH_axon	ON_dendrite	IN	LHON	10
61946	21999	3078257	LH_axon	dendrite	VL2a	AD1b2	PN_LH_axon	ON_dendrite	IN	LHON	3
61948	21999	3080086	LH_axon	dendrite	VL2a	AD1b2	PN_LH_axon	ON_dendrite	IN	LHON	13
61950	21999	3080225	LH_axon	dendrite	VL2a	AD1b2	PN_LH_axon	ON_dendrite	IN	LHON	36
61952	21999	3877150	LH_axon	dendrite	VL2a	AD1b2	PN_LH_axon	ON_dendrite	IN	LHON	12
61956	21999	4744251	LH_axon	dendrite	VL2a	AD1b2	PN_LH_axon	ON_dendrite	IN	LHON	41
61958	21999	3080183	LH_axon	dendrite	VL2a	AD1c1	PN_LH_axon	ON_dendrite	IN	LHON	2
61966	21999	1803633	LH_axon	dendrite	VL2a	AD3f1	PN_LH_axon	ON_dendrite	IN	LHON	5
61968	21999	2659704	LH_axon	dendrite	VL2a	AV1a1	PN_LH_axon	ON_dendrite	IN	LHON	14
61970	21999	2684792	LH_axon	dendrite	VL2a	AV1a1	PN_LH_axon	ON_dendrite	IN	LHON	25
61972	21999	1967862	LH_axon	dendrite	VL2a	AV1a2	PN_LH_axon	ON_dendrite	IN	LHON	7
61976	21999	1870230	LH_axon	dendrite	VL2a	AV2a1	PN_LH_axon	ON_dendrite	IN	LHON	26
61978	21999	11543519	LH_axon	dendrite	VL2a	AV2d1	PN_LH_axon	ON_dendrite	IN	LHON	3
61986	21999	1288534	LH_axon	dendrite	VL2a	AV4a1	PN_LH_axon	LN_dendrite	IN	LHLN	1
61989	21999	2101395	LH_axon	axon	VL2a	AV4a2	PN_LH_axon	LN_axon	IN	LHLN	2
61990	21999	2101395	LH_axon	dendrite	VL2a	AV4a2	PN_LH_axon	LN_dendrite	IN	LHLN	44
61996	21999	1911124	LH_axon	dendrite	VL2a	AV4a4	PN_LH_axon	LN_dendrite	IN	LHLN	7
62002	21999	1415926	LH_axon	dendrite	VL2a	AV6a1	PN_LH_axon	ON_dendrite	IN	LHON	15
62044	21999	11547665	LH_axon	dendrite	VL2a	PD2a1	PN_LH_axon	ON_dendrite	IN	LHON	3
62058	21999	1710886	LH_axon	dendrite	VL2a	PV2a2	PN_LH_axon	LN_dendrite	IN	LHLN	6
62060	21999	1316519	LH_axon	dendrite	VL2a	PV2a4	PN_LH_axon	LN_dendrite	IN	LHLN	1
62064	21999	11524508	LH_axon	dendrite	VL2a	PV2c1	PN_LH_axon	LN_dendrite	IN	LHLN	39
62066	21999	3897655	LH_axon	dendrite	VL2a	PV4a1	PN_LH_axon	LN_dendrite	IN	LHLN	40
62068	21999	7483643	LH_axon	dendrite	VL2a	PV4a1	PN_LH_axon	LN_dendrite	IN	LHLN	21
62070	21999	11522927	LH_axon	dendrite	VL2a	PV4a1	PN_LH_axon	LN_dendrite	IN	LHLN	51
62074	21999	1710793	LH_axon	dendrite	VL2a	PV4a2	PN_LH_axon	LN_dendrite	IN	LHLN	4
62076	21999	4044614	LH_axon	dendrite	VL2a	PV4a2	PN_LH_axon	LN_dendrite	IN	LHLN	15
62078	21999	5918547	LH_axon	dendrite	VL2a	PV4a2	PN_LH_axon	LN_dendrite	IN	LHLN	19
62080	21999	6825565	LH_axon	dendrite	VL2a	PV4a2	PN_LH_axon	LN_dendrite	IN	LHLN	3
62082	21999	11524386	LH_axon	dendrite	VL2a	PV4a3	PN_LH_axon	LN_dendrite	IN	LHLN	4
62084	21999	4100701	LH_axon	dendrite	VL2a	PV4a5	PN_LH_axon	LN_dendrite	IN	LHLN	11
62090	21999	11545803	LH_axon	dendrite	VL2a	PV4c7	PN_LH_axon	LN_dendrite	IN	LHLN	1
62096	21999	11522498	LH_axon	dendrite	VL2a	PV5a1	PN_LH_axon	ON_dendrite	IN	LHON	2
62100	21999	2425247	LH_axon	dendrite	VL2a	PV5a1	PN_LH_axon	ON_dendrite	IN	LHON	2
62114	21999	1299626	LH_axon	dendrite	VL2a	PV5a2	PN_LH_axon	ON_dendrite	IN	LHON	2
62666	22132	68697	CA_axon	CA_axon	VC1	DM6	PN_CA_axon	PN_CA_axon	IN	IN	1
62780	22132	11742	CA_axon	dendrite	VC1	KCa'B'm	PN_CA_axon	KC_dendrite	IN	KC	2
62794	22132	515387	CA_axon	dendrite	VC1	KCaBs	PN_CA_axon	KC_dendrite	IN	KC	23
62796	22132	9578	CA_axon	dendrite	VC1	KCy	PN_CA_axon	KC_dendrite	IN	KC	30
62933	22132	1724508	LH_axon	LH_axon	VC1	vmPN#5	PN_LH_axon	PN_LH_axon	IN	IN	2
62937	22132	1759551	LH_axon	LH_axon	VC1	vmPN#7	PN_LH_axon	PN_LH_axon	IN	IN	1
63032	22132	3020362	LH_axon	LH_axon	VC1	vmPN#16	PN_LH_axon	PN_LH_axon	IN	IN	6
63057	22132	36108	LH_axon	LH_axon	VC1	VA7m	PN_LH_axon	PN_LH_axon	IN	IN	3
63076	22132	3771419	LH_axon	LH_axon	VC1	vmPN#20	PN_LH_axon	PN_LH_axon	IN	IN	1
63087	22132	3813351	LH_axon	LH_axon	VC1	vmPN#26	PN_LH_axon	PN_LH_axon	IN	IN	1
63089	22132	3813403	LH_axon	LH_axon	VC1	vDC4	PN_LH_axon	PN_LH_axon	IN	IN	1
63091	22132	3813430	LH_axon	LH_axon	VC1	vmPN#29	PN_LH_axon	PN_LH_axon	IN	IN	1
63093	22132	3813434	LH_axon	LH_axon	VC1	vmPN#30	PN_LH_axon	PN_LH_axon	IN	IN	1
63115	22132	39668	LH_axon	LH_axon	VC1	DL5	PN_LH_axon	PN_LH_axon	IN	IN	1
63146	22132	42927	LH_axon	LH_axon	VC1	VC4	PN_LH_axon	PN_LH_axon	IN	IN	1
63419	22132	6645033	LH_axon	LH_axon	VC1	CSD	PN_LH_axon	PN_LH_axon	IN	IN	6
63448	22132	775731	LH_axon	LH_axon	VC1	VM1	PN_LH_axon	PN_LH_axon	IN	IN	1
63454	22132	856254	LH_axon	LH_axon	VC1	OA_mPN	PN_LH_axon	PN_LH_axon	IN	IN	4
63466	22132	1703751	LH_axon	dendrite	VC1	AD1b2	PN_LH_axon	ON_dendrite	IN	LHON	16
63480	22132	3080086	LH_axon	dendrite	VC1	AD1b2	PN_LH_axon	ON_dendrite	IN	LHON	25
63482	22132	3080225	LH_axon	dendrite	VC1	AD1b2	PN_LH_axon	ON_dendrite	IN	LHON	36
63484	22132	3877150	LH_axon	dendrite	VC1	AD1b2	PN_LH_axon	ON_dendrite	IN	LHON	1
63488	22132	4744251	LH_axon	dendrite	VC1	AD1b2	PN_LH_axon	ON_dendrite	IN	LHON	38
63500	22132	2659704	LH_axon	dendrite	VC1	AV1a1	PN_LH_axon	ON_dendrite	IN	LHON	11
63502	22132	2684792	LH_axon	dendrite	VC1	AV1a1	PN_LH_axon	ON_dendrite	IN	LHON	4
63510	22132	11543519	LH_axon	dendrite	VC1	AV2d1	PN_LH_axon	ON_dendrite	IN	LHON	26
63516	22132	5341336	LH_axon	dendrite	VC1	AV3a1	PN_LH_axon	ON_dendrite	IN	LHON	5
63586	22132	1703872	LH_axon	dendrite	VC1	PV2a1	PN_LH_axon	LN_dendrite	IN	LHLN	5
63590	22132	1710886	LH_axon	dendrite	VC1	PV2a2	PN_LH_axon	LN_dendrite	IN	LHLN	2
63591	22132	1316519	LH_axon	axon	VC1	PV2a4	PN_LH_axon	LN_axon	IN	LHLN	8
63592	22132	1316519	LH_axon	dendrite	VC1	PV2a4	PN_LH_axon	LN_dendrite	IN	LHLN	32
63596	22132	11524508	LH_axon	dendrite	VC1	PV2c1	PN_LH_axon	LN_dendrite	IN	LHLN	3
63614	22132	11524386	LH_axon	dendrite	VC1	PV4a3	PN_LH_axon	LN_dendrite	IN	LHLN	2
63616	22132	4100701	LH_axon	dendrite	VC1	PV4a5	PN_LH_axon	LN_dendrite	IN	LHLN	5
63619	22132	2096700	LH_axon	axon	VC1	PV4b2	PN_LH_axon	LN_axon	IN	LHLN	1
63622	22132	11545803	LH_axon	dendrite	VC1	PV4c7	PN_LH_axon	LN_dendrite	IN	LHLN	7
63636	22132	3788293	LH_axon	dendrite	VC1	PV5a1	PN_LH_axon	ON_dendrite	IN	LHON	1
63646	22132	1299626	LH_axon	dendrite	VC1	PV5a2	PN_LH_axon	ON_dendrite	IN	LHON	3
63653	22132	1101751	LH_axon	axon	VC1	PV6a3	PN_LH_axon	ON_axon	IN	LHON	2
63654	22132	1101751	LH_axon	dendrite	VC1	PV6a3	PN_LH_axon	ON_dendrite	IN	LHON	36
63684	22277	16	CA_axon	CA_axon	VC3m	VA6	PN_CA_axon	PN_CA_axon	IN	IN	1
64326	22277	515387	CA_axon	dendrite	VC3m	KCaBs	PN_CA_axon	KC_dendrite	IN	KC	21
64557	22277	2846667	LH_axon	LH_axon	VC3m	vVL1	PN_LH_axon	PN_LH_axon	IN	IN	2
64644	22277	39254	LH_axon	LH_axon	VC3m	VC5	PN_LH_axon	PN_LH_axon	IN	IN	1
65000	22277	4970161	LH_axon	dendrite	VC3m	AD1b2	PN_LH_axon	ON_dendrite	IN	LHON	3
65002	22277	5030649	LH_axon	dendrite	VC3m	AD1b2	PN_LH_axon	ON_dendrite	IN	LHON	4
65004	22277	5031366	LH_axon	dendrite	VC3m	AD1b2	PN_LH_axon	ON_dendrite	IN	LHON	3
65006	22277	2842610	LH_axon	dendrite	VC3m	AD1b2	PN_LH_axon	ON_dendrite	IN	LHON	1
65008	22277	3075158	LH_axon	dendrite	VC3m	AD1b2	PN_LH_axon	ON_dendrite	IN	LHON	6
65010	22277	3078257	LH_axon	dendrite	VC3m	AD1b2	PN_LH_axon	ON_dendrite	IN	LHON	22
65016	22277	3877150	LH_axon	dendrite	VC3m	AD1b2	PN_LH_axon	ON_dendrite	IN	LHON	10
65022	22277	3080183	LH_axon	dendrite	VC3m	AD1c1	PN_LH_axon	ON_dendrite	IN	LHON	7
65032	22277	2659704	LH_axon	dendrite	VC3m	AV1a1	PN_LH_axon	ON_dendrite	IN	LHON	3
65036	22277	1967862	LH_axon	dendrite	VC3m	AV1a2	PN_LH_axon	ON_dendrite	IN	LHON	18
65038	22277	2794070	LH_axon	dendrite	VC3m	AV1a3	PN_LH_axon	ON_dendrite	IN	LHON	2
65044	22277	1706774	LH_axon	dendrite	VC3m	AV3a1	PN_LH_axon	ON_dendrite	IN	LHON	1
65053	22277	2101395	LH_axon	axon	VC3m	AV4a2	PN_LH_axon	LN_axon	IN	LHLN	2
65054	22277	2101395	LH_axon	dendrite	VC3m	AV4a2	PN_LH_axon	LN_dendrite	IN	LHLN	2
65060	22277	1911124	LH_axon	dendrite	VC3m	AV4a4	PN_LH_axon	LN_dendrite	IN	LHLN	2
65118	22277	1703872	LH_axon	dendrite	VC3m	PV2a1	PN_LH_axon	LN_dendrite	IN	LHLN	1
65124	22277	1316519	LH_axon	dendrite	VC3m	PV2a4	PN_LH_axon	LN_dendrite	IN	LHLN	1
65128	22277	11524508	LH_axon	dendrite	VC3m	PV2c1	PN_LH_axon	LN_dendrite	IN	LHLN	1
65140	22277	4044614	LH_axon	dendrite	VC3m	PV4a2	PN_LH_axon	LN_dendrite	IN	LHLN	3
65144	22277	6825565	LH_axon	dendrite	VC3m	PV4a2	PN_LH_axon	LN_dendrite	IN	LHLN	5
65148	22277	4100701	LH_axon	dendrite	VC3m	PV4a5	PN_LH_axon	LN_dendrite	IN	LHLN	1
65150	22277	4215506	LH_axon	dendrite	VC3m	PV4a5	PN_LH_axon	LN_dendrite	IN	LHLN	3
65154	22277	11545803	LH_axon	dendrite	VC3m	PV4c7	PN_LH_axon	LN_dendrite	IN	LHLN	2
65160	22277	11522498	LH_axon	dendrite	VC3m	PV5a1	PN_LH_axon	ON_dendrite	IN	LHON	3
65162	22277	2204528	LH_axon	dendrite	VC3m	PV5a1	PN_LH_axon	ON_dendrite	IN	LHON	1
65164	22277	2425247	LH_axon	dendrite	VC3m	PV5a1	PN_LH_axon	ON_dendrite	IN	LHON	4
65178	22277	1299626	LH_axon	dendrite	VC3m	PV5a2	PN_LH_axon	ON_dendrite	IN	LHON	11
65219	2227866	165303	LH_axon	LH_axon	vVA1v	VA3	PN_LH_axon	PN_LH_axon	IN	IN	2
65233	2227866	1725235	LH_axon	LH_axon	vVA1v	vmPN#6	PN_LH_axon	PN_LH_axon	IN	IN	7
65235	2227866	1759551	LH_axon	LH_axon	vVA1v	vmPN#7	PN_LH_axon	PN_LH_axon	IN	IN	10
65266	2227866	2182498	LH_axon	LH_axon	vVA1v	vmPN#10	PN_LH_axon	PN_LH_axon	IN	IN	7
65306	2227866	2600341	LH_axon	LH_axon	vVA1v	mPN#119	PN_LH_axon	PN_LH_axon	IN	IN	5
65360	2227866	3663498	LH_axon	LH_axon	vVA1v	vmPN#19	PN_LH_axon	PN_LH_axon	IN	IN	6
65381	2227866	3813331	LH_axon	LH_axon	vVA1v	vDM4	PN_LH_axon	PN_LH_axon	IN	IN	1
65384	2227866	3813347	LH_axon	LH_axon	vVA1v	vmPN#25	PN_LH_axon	PN_LH_axon	IN	IN	2
65395	2227866	3813451	LH_axon	LH_axon	vVA1v	vmPN#34	PN_LH_axon	PN_LH_axon	IN	IN	1
65408	2227866	3922783	LH_axon	LH_axon	vVA1v	vmPN#41	PN_LH_axon	PN_LH_axon	IN	IN	6
65417	2227866	3999003	LH_axon	LH_axon	vVA1v	vmPN#44	PN_LH_axon	PN_LH_axon	IN	IN	11
65448	2227866	4491591	LH_axon	LH_axon	vVA1v	vmPN#45	PN_LH_axon	PN_LH_axon	IN	IN	3
65483	2227866	4926877	LH_axon	LH_axon	vVA1v	vmPN#58	PN_LH_axon	PN_LH_axon	IN	IN	4
65520	2227866	56983	LH_axon	LH_axon	vVA1v	mPN#14	PN_LH_axon	PN_LH_axon	IN	IN	2
65586	2227866	57204	LH_axon	LH_axon	vVA1v	mPN#40	PN_LH_axon	PN_LH_axon	IN	IN	1
65736	2227866	709943	LH_axon	LH_axon	vVA1v	vmPN#2	PN_LH_axon	PN_LH_axon	IN	IN	6
65764	2227866	1703751	LH_axon	dendrite	vVA1v	AD1b2	PN_LH_axon	ON_dendrite	IN	LHON	2
65766	2227866	4970161	LH_axon	dendrite	vVA1v	AD1b2	PN_LH_axon	ON_dendrite	IN	LHON	1
65780	2227866	3080225	LH_axon	dendrite	vVA1v	AD1b2	PN_LH_axon	ON_dendrite	IN	LHON	3
65790	2227866	1149437	LH_axon	dendrite	vVA1v	AD1e1	PN_LH_axon	ON_dendrite	IN	LHON	2
65802	2227866	1967862	LH_axon	dendrite	vVA1v	AV1a2	PN_LH_axon	ON_dendrite	IN	LHON	5
65804	2227866	2794070	LH_axon	dendrite	vVA1v	AV1a3	PN_LH_axon	ON_dendrite	IN	LHON	1
65806	2227866	1870230	LH_axon	dendrite	vVA1v	AV2a1	PN_LH_axon	ON_dendrite	IN	LHON	1
65812	2227866	2633111	LH_axon	dendrite	vVA1v	AV3a1	PN_LH_axon	ON_dendrite	IN	LHON	1
65816	2227866	1288534	LH_axon	dendrite	vVA1v	AV4a1	PN_LH_axon	LN_dendrite	IN	LHLN	1
65822	2227866	2851242	LH_axon	dendrite	vVA1v	AV4a3	PN_LH_axon	LN_dendrite	IN	LHLN	1
65884	2227866	1703872	LH_axon	dendrite	vVA1v	PV2a1	PN_LH_axon	LN_dendrite	IN	LHLN	7
65895	2227866	3897655	LH_axon	axon	vVA1v	PV4a1	PN_LH_axon	LN_axon	IN	LHLN	8
65896	2227866	3897655	LH_axon	dendrite	vVA1v	PV4a1	PN_LH_axon	LN_dendrite	IN	LHLN	17
65897	2227866	7483643	LH_axon	axon	vVA1v	PV4a1	PN_LH_axon	LN_axon	IN	LHLN	3
65898	2227866	7483643	LH_axon	dendrite	vVA1v	PV4a1	PN_LH_axon	LN_dendrite	IN	LHLN	5
65899	2227866	11522927	LH_axon	axon	vVA1v	PV4a1	PN_LH_axon	LN_axon	IN	LHLN	3
65900	2227866	11522927	LH_axon	dendrite	vVA1v	PV4a1	PN_LH_axon	LN_dendrite	IN	LHLN	8
65905	2227866	4044614	LH_axon	axon	vVA1v	PV4a2	PN_LH_axon	LN_axon	IN	LHLN	3
65906	2227866	4044614	LH_axon	dendrite	vVA1v	PV4a2	PN_LH_axon	LN_dendrite	IN	LHLN	2
65907	2227866	5918547	LH_axon	axon	vVA1v	PV4a2	PN_LH_axon	LN_axon	IN	LHLN	7
65908	2227866	5918547	LH_axon	dendrite	vVA1v	PV4a2	PN_LH_axon	LN_dendrite	IN	LHLN	5
65909	2227866	6825565	LH_axon	axon	vVA1v	PV4a2	PN_LH_axon	LN_axon	IN	LHLN	1
65914	2227866	4100701	LH_axon	dendrite	vVA1v	PV4a5	PN_LH_axon	LN_dendrite	IN	LHLN	21
65916	2227866	4215506	LH_axon	dendrite	vVA1v	PV4a5	PN_LH_axon	LN_dendrite	IN	LHLN	22
65918	2227866	2096700	LH_axon	dendrite	vVA1v	PV4b2	PN_LH_axon	LN_dendrite	IN	LHLN	4
66417	22422	57418	CA_axon	CA_axon	DL2v	DA2	PN_CA_axon	PN_CA_axon	IN	IN	1
66503	22422	73926	CA_axon	CA_axon	DL2v	mPN#68	PN_CA_axon	PN_CA_axon	IN	IN	1
66821	22422	23432	LH_axon	LH_axon	DL2v	VA2	PN_LH_axon	PN_LH_axon	IN	IN	1
66866	22422	30791	LH_axon	LH_axon	DL2v	DL2d	PN_LH_axon	PN_LH_axon	IN	IN	1
67290	22422	11519370	LH_axon	dendrite	DL2v	AD1a1	PN_LH_axon	ON_dendrite	IN	LHON	1
67300	22422	5030649	LH_axon	dendrite	DL2v	AD1b2	PN_LH_axon	ON_dendrite	IN	LHON	2
67308	22422	3078257	LH_axon	dendrite	DL2v	AD1b2	PN_LH_axon	ON_dendrite	IN	LHON	7
67314	22422	3877150	LH_axon	dendrite	DL2v	AD1b2	PN_LH_axon	ON_dendrite	IN	LHON	2
67320	22422	3080183	LH_axon	dendrite	DL2v	AD1c1	PN_LH_axon	ON_dendrite	IN	LHON	2
67348	22422	1288534	LH_axon	dendrite	DL2v	AV4a1	PN_LH_axon	LN_dendrite	IN	LHLN	2
67349	22422	11524190	LH_axon	axon	DL2v	AV4a1	PN_LH_axon	LN_axon	IN	LHLN	1
67350	22422	11524190	LH_axon	dendrite	DL2v	AV4a1	PN_LH_axon	LN_dendrite	IN	LHLN	1
67352	22422	2101395	LH_axon	dendrite	DL2v	AV4a2	PN_LH_axon	LN_dendrite	IN	LHLN	4
67366	22422	1298816	LH_axon	dendrite	DL2v	AV6a3	PN_LH_axon	ON_dendrite	IN	LHON	5
67400	22422	1415893	LH_axon	dendrite	DL2v	PD2a1	PN_LH_axon	ON_dendrite	IN	LHON	4
67402	22422	1454234	LH_axon	dendrite	DL2v	PD2a1	PN_LH_axon	ON_dendrite	IN	LHON	5
67406	22422	11547665	LH_axon	dendrite	DL2v	PD2a1	PN_LH_axon	ON_dendrite	IN	LHON	8
67458	22422	11522498	LH_axon	dendrite	DL2v	PV5a1	PN_LH_axon	ON_dendrite	IN	LHON	4
67460	22422	2204528	LH_axon	dendrite	DL2v	PV5a1	PN_LH_axon	ON_dendrite	IN	LHON	2
67480	22422	5807269	LH_axon	dendrite	DL2v	PV5b1	PN_LH_axon	ON_dendrite	IN	LHON	1
67482	22422	5676478	LH_axon	dendrite	DL2v	PV5c2	PN_LH_axon	ON_dendrite	IN	LHON	1
68174	22594	1606113	CA_axon	dendrite	DM5	PD2b1	PN_CA_axon	ON_dendrite	IN	LHON	1
68428	22594	3721315	LH_axon	LH_axon	DM5	CSD	PN_LH_axon	PN_LH_axon	IN	IN	1
68440	22594	37935	LH_axon	LH_axon	DM5	VC4	PN_LH_axon	PN_LH_axon	IN	IN	1
68479	22594	39682	LH_axon	LH_axon	DM5	DM4	PN_LH_axon	PN_LH_axon	IN	IN	1
68508	22594	42927	LH_axon	LH_axon	DM5	VC4	PN_LH_axon	PN_LH_axon	IN	IN	2
68684	22594	57319	LH_axon	LH_axon	DM5	VA3	PN_LH_axon	PN_LH_axon	IN	IN	1
68781	22594	6645033	LH_axon	LH_axon	DM5	CSD	PN_LH_axon	PN_LH_axon	IN	IN	2
68832	22594	5030649	LH_axon	dendrite	DM5	AD1b2	PN_LH_axon	ON_dendrite	IN	LHON	3
68840	22594	3078257	LH_axon	dendrite	DM5	AD1b2	PN_LH_axon	ON_dendrite	IN	LHON	1
68844	22594	3080225	LH_axon	dendrite	DM5	AD1b2	PN_LH_axon	ON_dendrite	IN	LHON	2
68896	22594	1415926	LH_axon	dendrite	DM5	AV6a1	PN_LH_axon	ON_dendrite	IN	LHON	3
68932	22594	1415893	LH_axon	dendrite	DM5	PD2a1	PN_LH_axon	ON_dendrite	IN	LHON	8
68942	22594	3345012	LH_axon	dendrite	DM5	PD2b1	PN_LH_axon	ON_dendrite	IN	LHON	2
68980	22594	4215506	LH_axon	dendrite	DM5	PV4a5	PN_LH_axon	LN_dendrite	IN	LHLN	1
68990	22594	11522498	LH_axon	dendrite	DM5	PV5a1	PN_LH_axon	ON_dendrite	IN	LHON	3
68992	22594	2204528	LH_axon	dendrite	DM5	PV5a1	PN_LH_axon	ON_dendrite	IN	LHON	3
68994	22594	2425247	LH_axon	dendrite	DM5	PV5a1	PN_LH_axon	ON_dendrite	IN	LHON	3
68996	22594	2831091	LH_axon	dendrite	DM5	PV5a1	PN_LH_axon	ON_dendrite	IN	LHON	2
68998	22594	3788293	LH_axon	dendrite	DM5	PV5a1	PN_LH_axon	ON_dendrite	IN	LHON	2
69004	22594	5807249	LH_axon	dendrite	DM5	PV5a1	PN_LH_axon	ON_dendrite	IN	LHON	1
69010	22594	5807241	LH_axon	dendrite	DM5	PV5b1	PN_LH_axon	ON_dendrite	IN	LHON	1
69917	22744	2845576	LH_axon	LH_axon	VC3m	vmPN#13	PN_LH_axon	PN_LH_axon	IN	IN	1
69919	22744	2846667	LH_axon	LH_axon	VC3m	vVL1	PN_LH_axon	PN_LH_axon	IN	IN	1
70021	22744	4058666	LH_axon	LH_axon	VC3m	mPN#127	PN_LH_axon	PN_LH_axon	IN	IN	1
70360	22744	1703751	LH_axon	dendrite	VC3m	AD1b2	PN_LH_axon	ON_dendrite	IN	LHON	1
70362	22744	4970161	LH_axon	dendrite	VC3m	AD1b2	PN_LH_axon	ON_dendrite	IN	LHON	9
70364	22744	5030649	LH_axon	dendrite	VC3m	AD1b2	PN_LH_axon	ON_dendrite	IN	LHON	2
70366	22744	5031366	LH_axon	dendrite	VC3m	AD1b2	PN_LH_axon	ON_dendrite	IN	LHON	1
70370	22744	3075158	LH_axon	dendrite	VC3m	AD1b2	PN_LH_axon	ON_dendrite	IN	LHON	10
70372	22744	3078257	LH_axon	dendrite	VC3m	AD1b2	PN_LH_axon	ON_dendrite	IN	LHON	7
70378	22744	3877150	LH_axon	dendrite	VC3m	AD1b2	PN_LH_axon	ON_dendrite	IN	LHON	2
70384	22744	3080183	LH_axon	dendrite	VC3m	AD1c1	PN_LH_axon	ON_dendrite	IN	LHON	15
70394	22744	2659704	LH_axon	dendrite	VC3m	AV1a1	PN_LH_axon	ON_dendrite	IN	LHON	1
70398	22744	1967862	LH_axon	dendrite	VC3m	AV1a2	PN_LH_axon	ON_dendrite	IN	LHON	13
70400	22744	2794070	LH_axon	dendrite	VC3m	AV1a3	PN_LH_axon	ON_dendrite	IN	LHON	2
70408	22744	2633111	LH_axon	dendrite	VC3m	AV3a1	PN_LH_axon	ON_dendrite	IN	LHON	2
70416	22744	2101395	LH_axon	dendrite	VC3m	AV4a2	PN_LH_axon	LN_dendrite	IN	LHLN	1
70418	22744	2851242	LH_axon	dendrite	VC3m	AV4a3	PN_LH_axon	LN_dendrite	IN	LHLN	1
70490	22744	11524508	LH_axon	dendrite	VC3m	PV2c1	PN_LH_axon	LN_dendrite	IN	LHLN	2
70512	22744	4215506	LH_axon	dendrite	VC3m	PV4a5	PN_LH_axon	LN_dendrite	IN	LHLN	23
70522	22744	11522498	LH_axon	dendrite	VC3m	PV5a1	PN_LH_axon	ON_dendrite	IN	LHON	4
70524	22744	2204528	LH_axon	dendrite	VC3m	PV5a1	PN_LH_axon	ON_dendrite	IN	LHON	3
70530	22744	3788293	LH_axon	dendrite	VC3m	PV5a1	PN_LH_axon	ON_dendrite	IN	LHON	1
70540	22744	1299626	LH_axon	dendrite	VC3m	PV5a2	PN_LH_axon	ON_dendrite	IN	LHON	6
71224	22906	3104789	CA_axon	dendrite	VA5	KCy	PN_CA_axon	KC_dendrite	IN	KC	12
71449	22906	2845576	LH_axon	LH_axon	VA5	vmPN#13	PN_LH_axon	PN_LH_axon	IN	IN	1
71467	22906	32214	LH_axon	LH_axon	VA5	VA7m	PN_LH_axon	PN_LH_axon	IN	IN	1
71508	22906	3813322	LH_axon	LH_axon	VA5	vmPN#23	PN_LH_axon	PN_LH_axon	IN	IN	10
71599	22906	46493	LH_axon	LH_axon	VA5	DC4	PN_LH_axon	PN_LH_axon	IN	IN	1
71628	22906	531931	LH_axon	LH_axon	VA5	vVA1d	PN_LH_axon	PN_LH_axon	IN	IN	1
71764	22906	57365	LH_axon	LH_axon	VA5	VA5	PN_LH_axon	PN_LH_axon	IN	IN	2
71806	22906	57479	LH_axon	LH_axon	VA5	OA_mPN	PN_LH_axon	PN_LH_axon	IN	IN	1
71849	22906	6699444	LH_axon	LH_axon	VA5	vmPN#65	PN_LH_axon	PN_LH_axon	IN	IN	6
71928	22906	2684792	LH_axon	dendrite	VA5	AV1a1	PN_LH_axon	ON_dendrite	IN	LHON	1
71936	22906	11543519	LH_axon	dendrite	VA5	AV2d1	PN_LH_axon	ON_dendrite	IN	LHON	1
71940	22906	2633111	LH_axon	dendrite	VA5	AV3a1	PN_LH_axon	ON_dendrite	IN	LHON	5
71942	22906	5341336	LH_axon	dendrite	VA5	AV3a1	PN_LH_axon	ON_dendrite	IN	LHON	5
71958	22906	2639558	LH_axon	dendrite	VA5	AV4i1	PN_LH_axon	ON_dendrite	IN	LHON	1
72034	22906	4044614	LH_axon	dendrite	VA5	PV4a2	PN_LH_axon	LN_dendrite	IN	LHLN	3
72044	22906	4215506	LH_axon	dendrite	VA5	PV4a5	PN_LH_axon	LN_dendrite	IN	LHLN	2
72119	22976	1712057	CA_axon	CA_axon	VL2p	VP2	PN_CA_axon	PN_CA_axon	IN	IN	2
72571	22976	57479	CA_axon	CA_axon	VL2p	OA_mPN	PN_CA_axon	PN_CA_axon	IN	IN	5
72734	22976	175032	CA_axon	dendrite	VL2p	KCa'B'ap	PN_CA_axon	KC_dendrite	IN	KC	9
72750	22976	424379	CA_axon	dendrite	VL2p	KCaBs	PN_CA_axon	KC_dendrite	IN	KC	9
72912	22976	1909670	LH_axon	LH_axon	VL2p	vmPN#8	PN_LH_axon	PN_LH_axon	IN	IN	1
72983	22976	2846667	LH_axon	LH_axon	VL2p	vVL1	PN_LH_axon	PN_LH_axon	IN	IN	1
72988	22976	2992998	LH_axon	LH_axon	VL2p	vmPN#14	PN_LH_axon	PN_LH_axon	IN	IN	2
72997	22976	3139915	LH_axon	LH_axon	VL2p	vmPN#17	PN_LH_axon	PN_LH_axon	IN	IN	2
73020	22976	3663498	LH_axon	LH_axon	VL2p	vmPN#19	PN_LH_axon	PN_LH_axon	IN	IN	7
73047	22976	3813403	LH_axon	LH_axon	VL2p	vDC4	PN_LH_axon	PN_LH_axon	IN	IN	6
73064	22976	3903440	LH_axon	LH_axon	VL2p	vmPN#40	PN_LH_axon	PN_LH_axon	IN	IN	1
73068	22976	3922783	LH_axon	LH_axon	VL2p	vmPN#41	PN_LH_axon	PN_LH_axon	IN	IN	3
73076	22976	3998193	LH_axon	LH_axon	VL2p	vmPN#43	PN_LH_axon	PN_LH_axon	IN	IN	2
73077	22976	3999003	LH_axon	LH_axon	VL2p	vmPN#44	PN_LH_axon	PN_LH_axon	IN	IN	5
73085	22976	4058666	LH_axon	LH_axon	VL2p	mPN#127	PN_LH_axon	PN_LH_axon	IN	IN	1
73116	22976	4624325	LH_axon	LH_axon	VL2p	vDC4	PN_LH_axon	PN_LH_axon	IN	IN	5
73338	22976	57479	LH_axon	LH_axon	VL2p	OA_mPN	PN_LH_axon	PN_LH_axon	IN	IN	9
73389	22976	67637	LH_axon	LH_axon	VL2p	DL2v	PN_LH_axon	PN_LH_axon	IN	IN	1
73412	22976	856254	LH_axon	LH_axon	VL2p	OA_mPN	PN_LH_axon	PN_LH_axon	IN	IN	17
73424	22976	1703751	LH_axon	dendrite	VL2p	AD1b2	PN_LH_axon	ON_dendrite	IN	LHON	6
73428	22976	5030649	LH_axon	dendrite	VL2p	AD1b2	PN_LH_axon	ON_dendrite	IN	LHON	42
73430	22976	5031366	LH_axon	dendrite	VL2p	AD1b2	PN_LH_axon	ON_dendrite	IN	LHON	16
73432	22976	2842610	LH_axon	dendrite	VL2p	AD1b2	PN_LH_axon	ON_dendrite	IN	LHON	1
73434	22976	3075158	LH_axon	dendrite	VL2p	AD1b2	PN_LH_axon	ON_dendrite	IN	LHON	1
73436	22976	3078257	LH_axon	dendrite	VL2p	AD1b2	PN_LH_axon	ON_dendrite	IN	LHON	61
73438	22976	3080086	LH_axon	dendrite	VL2p	AD1b2	PN_LH_axon	ON_dendrite	IN	LHON	4
73440	22976	3080225	LH_axon	dendrite	VL2p	AD1b2	PN_LH_axon	ON_dendrite	IN	LHON	6
73442	22976	3877150	LH_axon	dendrite	VL2p	AD1b2	PN_LH_axon	ON_dendrite	IN	LHON	31
73446	22976	4744251	LH_axon	dendrite	VL2p	AD1b2	PN_LH_axon	ON_dendrite	IN	LHON	3
73448	22976	3080183	LH_axon	dendrite	VL2p	AD1c1	PN_LH_axon	ON_dendrite	IN	LHON	17
73458	22976	2659704	LH_axon	dendrite	VL2p	AV1a1	PN_LH_axon	ON_dendrite	IN	LHON	43
73460	22976	2684792	LH_axon	dendrite	VL2p	AV1a1	PN_LH_axon	ON_dendrite	IN	LHON	32
73462	22976	1967862	LH_axon	dendrite	VL2p	AV1a2	PN_LH_axon	ON_dendrite	IN	LHON	6
73468	22976	11543519	LH_axon	dendrite	VL2p	AV2d1	PN_LH_axon	ON_dendrite	IN	LHON	7
73476	22976	1288534	LH_axon	dendrite	VL2p	AV4a1	PN_LH_axon	LN_dendrite	IN	LHLN	1
73479	22976	2101395	LH_axon	axon	VL2p	AV4a2	PN_LH_axon	LN_axon	IN	LHLN	13
73480	22976	2101395	LH_axon	dendrite	VL2p	AV4a2	PN_LH_axon	LN_dendrite	IN	LHLN	55
73492	22976	1415926	LH_axon	dendrite	VL2p	AV6a1	PN_LH_axon	ON_dendrite	IN	LHON	9
73549	22976	1316519	LH_axon	axon	VL2p	PV2a4	PN_LH_axon	LN_axon	IN	LHLN	2
73550	22976	1316519	LH_axon	dendrite	VL2p	PV2a4	PN_LH_axon	LN_dendrite	IN	LHLN	2
73556	22976	3897655	LH_axon	dendrite	VL2p	PV4a1	PN_LH_axon	LN_dendrite	IN	LHLN	71
73558	22976	7483643	LH_axon	dendrite	VL2p	PV4a1	PN_LH_axon	LN_dendrite	IN	LHLN	48
73560	22976	11522927	LH_axon	dendrite	VL2p	PV4a1	PN_LH_axon	LN_dendrite	IN	LHLN	55
73563	22976	1710793	LH_axon	axon	VL2p	PV4a2	PN_LH_axon	LN_axon	IN	LHLN	2
73564	22976	1710793	LH_axon	dendrite	VL2p	PV4a2	PN_LH_axon	LN_dendrite	IN	LHLN	43
73566	22976	4044614	LH_axon	dendrite	VL2p	PV4a2	PN_LH_axon	LN_dendrite	IN	LHLN	30
73568	22976	5918547	LH_axon	dendrite	VL2p	PV4a2	PN_LH_axon	LN_dendrite	IN	LHLN	81
73570	22976	6825565	LH_axon	dendrite	VL2p	PV4a2	PN_LH_axon	LN_dendrite	IN	LHLN	66
73574	22976	4100701	LH_axon	dendrite	VL2p	PV4a5	PN_LH_axon	LN_dendrite	IN	LHLN	3
73576	22976	4215506	LH_axon	dendrite	VL2p	PV4a5	PN_LH_axon	LN_dendrite	IN	LHLN	41
73579	22976	11545803	LH_axon	axon	VL2p	PV4c7	PN_LH_axon	LN_axon	IN	LHLN	2
73580	22976	11545803	LH_axon	dendrite	VL2p	PV4c7	PN_LH_axon	LN_dendrite	IN	LHLN	6
73586	22976	11522498	LH_axon	dendrite	VL2p	PV5a1	PN_LH_axon	ON_dendrite	IN	LHON	28
73588	22976	2204528	LH_axon	dendrite	VL2p	PV5a1	PN_LH_axon	ON_dendrite	IN	LHON	6
73590	22976	2425247	LH_axon	dendrite	VL2p	PV5a1	PN_LH_axon	ON_dendrite	IN	LHON	10
73600	22976	5807249	LH_axon	dendrite	VL2p	PV5a1	PN_LH_axon	ON_dendrite	IN	LHON	2
73604	22976	1299626	LH_axon	dendrite	VL2p	PV5a2	PN_LH_axon	ON_dendrite	IN	LHON	17
73606	22976	5807241	LH_axon	dendrite	VL2p	PV5b1	PN_LH_axon	ON_dendrite	IN	LHON	1
73608	22976	5807269	LH_axon	dendrite	VL2p	PV5b1	PN_LH_axon	ON_dendrite	IN	LHON	2
73627	23005	11546775	CA_axon	CA_axon	mPN#8	mPN#165	PN_CA_axon	PN_CA_axon	IN	IN	1
73906	23005	49026	CA_axon	CA_axon	mPN#8	mPN#13	PN_CA_axon	PN_CA_axon	IN	IN	2
74103	23005	57479	CA_axon	CA_axon	mPN#8	OA_mPN	PN_CA_axon	PN_CA_axon	IN	IN	2
74234	23005	11543519	CA_axon	dendrite	mPN#8	AV2d1	PN_CA_axon	ON_dendrite	IN	LHON	5
74264	23005	16406	CA_axon	dendrite	mPN#8	KCa'B'ap	PN_CA_axon	KC_dendrite	IN	KC	5
74346	23005	11545803	CA_axon	dendrite	mPN#8	PV4c7	PN_CA_axon	LN_dendrite	IN	LHLN	12
74380	23005	10078400	LH_axon	LH_axon	mPN#8	mPN#159	PN_LH_axon	PN_LH_axon	IN	IN	1
74396	23005	1334915	LH_axon	LH_axon	mPN#8	mPN#87	PN_LH_axon	PN_LH_axon	IN	IN	1
74448	23005	192430	LH_axon	LH_axon	mPN#8	mPN#77	PN_LH_axon	PN_LH_axon	IN	IN	1
74499	23005	2645953	LH_axon	LH_axon	mPN#8	vmPN#11	PN_LH_axon	PN_LH_axon	IN	IN	1
74515	23005	2846667	LH_axon	LH_axon	mPN#8	vVL1	PN_LH_axon	PN_LH_axon	IN	IN	9
74529	23005	3139915	LH_axon	LH_axon	mPN#8	vmPN#17	PN_LH_axon	PN_LH_axon	IN	IN	1
74584	23005	3813438	LH_axon	LH_axon	mPN#8	vmPN#31	PN_LH_axon	PN_LH_axon	IN	IN	6
74586	23005	3813447	LH_axon	LH_axon	mPN#8	vmPN#33	PN_LH_axon	PN_LH_axon	IN	IN	2
74608	23005	3998193	LH_axon	LH_axon	mPN#8	vmPN#43	PN_LH_axon	PN_LH_axon	IN	IN	1
74615	23005	4041464	LH_axon	LH_axon	mPN#8	V	PN_LH_axon	PN_LH_axon	IN	IN	1
74617	23005	4058666	LH_axon	LH_axon	mPN#8	mPN#127	PN_LH_axon	PN_LH_axon	IN	IN	1
74780	23005	57208	LH_axon	LH_axon	mPN#8	mPN#41	PN_LH_axon	PN_LH_axon	IN	IN	1
74870	23005	57479	LH_axon	LH_axon	mPN#8	OA_mPN	PN_LH_axon	PN_LH_axon	IN	IN	2
74884	23005	57543	LH_axon	LH_axon	mPN#8	mPN#67	PN_LH_axon	PN_LH_axon	IN	IN	1
74958	23005	4970161	LH_axon	dendrite	mPN#8	AD1b2	PN_LH_axon	ON_dendrite	IN	LHON	1
74976	23005	4513533	LH_axon	dendrite	mPN#8	AD1b2	PN_LH_axon	ON_dendrite	IN	LHON	1
74994	23005	1967862	LH_axon	dendrite	mPN#8	AV1a2	PN_LH_axon	ON_dendrite	IN	LHON	2
74999	23005	11543519	LH_axon	axon	mPN#8	AV2d1	PN_LH_axon	ON_axon	IN	LHON	2
75000	23005	11543519	LH_axon	dendrite	mPN#8	AV2d1	PN_LH_axon	ON_dendrite	IN	LHON	69
75002	23005	1706774	LH_axon	dendrite	mPN#8	AV3a1	PN_LH_axon	ON_dendrite	IN	LHON	3
75076	23005	1703872	LH_axon	dendrite	mPN#8	PV2a1	PN_LH_axon	LN_dendrite	IN	LHLN	23
75080	23005	1710886	LH_axon	dendrite	mPN#8	PV2a2	PN_LH_axon	LN_dendrite	IN	LHLN	1
75086	23005	11524508	LH_axon	dendrite	mPN#8	PV2c1	PN_LH_axon	LN_dendrite	IN	LHLN	11
75111	23005	11545803	LH_axon	axon	mPN#8	PV4c7	PN_LH_axon	LN_axon	IN	LHLN	1
75112	23005	11545803	LH_axon	dendrite	mPN#8	PV4c7	PN_LH_axon	LN_dendrite	IN	LHLN	51
75364	23134	39139	CA_axon	CA_axon	VC3l	VM5d	PN_CA_axon	PN_CA_axon	IN	IN	1
75394	23134	41578	CA_axon	CA_axon	VC3l	VC3l	PN_CA_axon	PN_CA_axon	IN	IN	1
75674	23134	6645033	CA_axon	CA_axon	VC3l	CSD	PN_CA_axon	PN_CA_axon	IN	IN	1
75808	23134	424295	CA_axon	dendrite	VC3l	KCaBc	PN_CA_axon	KC_dendrite	IN	KC	15
75812	23134	205947	CA_axon	dendrite	VC3l	KCaBs	PN_CA_axon	KC_dendrite	IN	KC	1
75816	23134	515387	CA_axon	dendrite	VC3l	KCaBs	PN_CA_axon	KC_dendrite	IN	KC	26
76200	23134	46800	LH_axon	LH_axon	VC3l	VC3l	PN_LH_axon	PN_LH_axon	IN	IN	1
76239	23134	56424	LH_axon	LH_axon	VC3l	DM2	PN_LH_axon	PN_LH_axon	IN	IN	1
76402	23134	57479	LH_axon	LH_axon	VC3l	OA_mPN	PN_LH_axon	PN_LH_axon	IN	IN	1
76500	23134	3078257	LH_axon	dendrite	VC3l	AD1b2	PN_LH_axon	ON_dendrite	IN	LHON	7
76506	23134	3877150	LH_axon	dendrite	VC3l	AD1b2	PN_LH_axon	ON_dendrite	IN	LHON	3
76532	23134	11543519	LH_axon	dendrite	VC3l	AV2d1	PN_LH_axon	ON_dendrite	IN	LHON	8
76556	23134	1415926	LH_axon	dendrite	VC3l	AV6a1	PN_LH_axon	ON_dendrite	IN	LHON	2
76644	23134	11545803	LH_axon	dendrite	VC3l	PV4c7	PN_LH_axon	LN_dendrite	IN	LHLN	6
76656	23134	2831091	LH_axon	dendrite	VC3l	PV5a1	PN_LH_axon	ON_dendrite	IN	LHON	1
76668	23134	1299626	LH_axon	dendrite	VC3l	PV5a2	PN_LH_axon	ON_dendrite	IN	LHON	2
76778	23432	23432	CA_axon	CA_axon	VA2	VA2	PN_CA_axon	PN_CA_axon	IN	IN	1
77334	23432	11742	CA_axon	dendrite	VA2	KCa'B'm	PN_CA_axon	KC_dendrite	IN	KC	11
77336	23432	12874	CA_axon	dendrite	VA2	KCa'B'm	PN_CA_axon	KC_dendrite	IN	KC	8
77354	23432	3445525	CA_axon	dendrite	VA2	KCy	PN_CA_axon	KC_dendrite	IN	KC	17
77366	23432	1606113	CA_axon	dendrite	VA2	PD2b1	PN_CA_axon	ON_dendrite	IN	LHON	18
77368	23432	3345012	CA_axon	dendrite	VA2	PD2b1	PN_CA_axon	ON_dendrite	IN	LHON	13
77716	23432	4624362	LH_axon	LH_axon	VA2	vmPN#50	PN_LH_axon	PN_LH_axon	IN	IN	1
77884	23432	57341	LH_axon	LH_axon	VA2	DL2d	PN_LH_axon	PN_LH_axon	IN	IN	1
78024	23432	5030649	LH_axon	dendrite	VA2	AD1b2	PN_LH_axon	ON_dendrite	IN	LHON	27
78026	23432	5031366	LH_axon	dendrite	VA2	AD1b2	PN_LH_axon	ON_dendrite	IN	LHON	1
78028	23432	2842610	LH_axon	dendrite	VA2	AD1b2	PN_LH_axon	ON_dendrite	IN	LHON	3
78032	23432	3078257	LH_axon	dendrite	VA2	AD1b2	PN_LH_axon	ON_dendrite	IN	LHON	8
78034	23432	3080086	LH_axon	dendrite	VA2	AD1b2	PN_LH_axon	ON_dendrite	IN	LHON	1
78036	23432	3080225	LH_axon	dendrite	VA2	AD1b2	PN_LH_axon	ON_dendrite	IN	LHON	31
78038	23432	3877150	LH_axon	dendrite	VA2	AD1b2	PN_LH_axon	ON_dendrite	IN	LHON	21
78042	23432	4744251	LH_axon	dendrite	VA2	AD1b2	PN_LH_axon	ON_dendrite	IN	LHON	12
78044	23432	3080183	LH_axon	dendrite	VA2	AD1c1	PN_LH_axon	ON_dendrite	IN	LHON	11
78060	23432	2794070	LH_axon	dendrite	VA2	AV1a3	PN_LH_axon	ON_dendrite	IN	LHON	1
78072	23432	1288534	LH_axon	dendrite	VA2	AV4a1	PN_LH_axon	LN_dendrite	IN	LHLN	37
78073	23432	11524190	LH_axon	axon	VA2	AV4a1	PN_LH_axon	LN_axon	IN	LHLN	1
78074	23432	11524190	LH_axon	dendrite	VA2	AV4a1	PN_LH_axon	LN_dendrite	IN	LHLN	3
78076	23432	2101395	LH_axon	dendrite	VA2	AV4a2	PN_LH_axon	LN_dendrite	IN	LHLN	10
78088	23432	1415926	LH_axon	dendrite	VA2	AV6a1	PN_LH_axon	ON_dendrite	IN	LHON	55
78090	23432	1298816	LH_axon	dendrite	VA2	AV6a3	PN_LH_axon	ON_dendrite	IN	LHON	9
78122	23432	1299700	LH_axon	dendrite	VA2	PD2a1	PN_LH_axon	ON_dendrite	IN	LHON	3
78124	23432	1415893	LH_axon	dendrite	VA2	PD2a1	PN_LH_axon	ON_dendrite	IN	LHON	2
78126	23432	1454234	LH_axon	dendrite	VA2	PD2a1	PN_LH_axon	ON_dendrite	IN	LHON	31
78128	23432	2205218	LH_axon	dendrite	VA2	PD2a1	PN_LH_axon	ON_dendrite	IN	LHON	15
78130	23432	11547665	LH_axon	dendrite	VA2	PD2a1	PN_LH_axon	ON_dendrite	IN	LHON	55
78132	23432	1606113	LH_axon	dendrite	VA2	PD2b1	PN_LH_axon	ON_dendrite	IN	LHON	1
78134	23432	3345012	LH_axon	dendrite	VA2	PD2b1	PN_LH_axon	ON_dendrite	IN	LHON	3
78137	23432	4182038	LH_axon	axon	VA2	PD3a2	PN_LH_axon	LN_axon	IN	LHLN	6
78138	23432	4182038	LH_axon	dendrite	VA2	PD3a2	PN_LH_axon	LN_dendrite	IN	LHLN	12
78160	23432	1710793	LH_axon	dendrite	VA2	PV4a2	PN_LH_axon	LN_dendrite	IN	LHLN	1
78166	23432	6825565	LH_axon	dendrite	VA2	PV4a2	PN_LH_axon	LN_dendrite	IN	LHLN	2
78171	23432	4215506	LH_axon	axon	VA2	PV4a5	PN_LH_axon	LN_axon	IN	LHLN	1
78172	23432	4215506	LH_axon	dendrite	VA2	PV4a5	PN_LH_axon	LN_dendrite	IN	LHLN	1
78178	23432	2042935	LH_axon	dendrite	VA2	PV5a1	PN_LH_axon	ON_dendrite	IN	LHON	1
78180	23432	5937632	LH_axon	dendrite	VA2	PV5a1	PN_LH_axon	ON_dendrite	IN	LHON	5
78182	23432	11522498	LH_axon	dendrite	VA2	PV5a1	PN_LH_axon	ON_dendrite	IN	LHON	33
78184	23432	2204528	LH_axon	dendrite	VA2	PV5a1	PN_LH_axon	ON_dendrite	IN	LHON	24
78186	23432	2425247	LH_axon	dendrite	VA2	PV5a1	PN_LH_axon	ON_dendrite	IN	LHON	11
78188	23432	2831091	LH_axon	dendrite	VA2	PV5a1	PN_LH_axon	ON_dendrite	IN	LHON	27
78190	23432	3788293	LH_axon	dendrite	VA2	PV5a1	PN_LH_axon	ON_dendrite	IN	LHON	35
78196	23432	5807249	LH_axon	dendrite	VA2	PV5a1	PN_LH_axon	ON_dendrite	IN	LHON	2
78198	23432	5807321	LH_axon	dendrite	VA2	PV5a1	PN_LH_axon	ON_dendrite	IN	LHON	7
78200	23432	1299626	LH_axon	dendrite	VA2	PV5a2	PN_LH_axon	ON_dendrite	IN	LHON	3
78202	23432	5807241	LH_axon	dendrite	VA2	PV5b1	PN_LH_axon	ON_dendrite	IN	LHON	4
78204	23432	5807269	LH_axon	dendrite	VA2	PV5b1	PN_LH_axon	ON_dendrite	IN	LHON	7
78206	23432	5676478	LH_axon	dendrite	VA2	PV5c2	PN_LH_axon	ON_dendrite	IN	LHON	6
78872	23512	424295	CA_axon	dendrite	VM5v	KCaBc	PN_CA_axon	KC_dendrite	IN	KC	6
79120	23512	30434	LH_axon	LH_axon	VM5v	VM5v	PN_LH_axon	PN_LH_axon	IN	IN	1
79264	23512	46800	LH_axon	LH_axon	VM5v	VC3l	PN_LH_axon	PN_LH_axon	IN	IN	1
79292	23512	53671	LH_axon	LH_axon	VM5v	VM5v	PN_LH_axon	PN_LH_axon	IN	IN	1
79586	23512	2659704	LH_axon	dendrite	VM5v	AV1a1	PN_LH_axon	ON_dendrite	IN	LHON	7
79588	23512	2684792	LH_axon	dendrite	VM5v	AV1a1	PN_LH_axon	ON_dendrite	IN	LHON	4
79590	23512	1967862	LH_axon	dendrite	VM5v	AV1a2	PN_LH_axon	ON_dendrite	IN	LHON	1
79682	23512	11524508	LH_axon	dendrite	VM5v	PV2c1	PN_LH_axon	LN_dendrite	IN	LHLN	22
79708	23512	11545803	LH_axon	dendrite	VM5v	PV4c7	PN_LH_axon	LN_dendrite	IN	LHLN	3
79740	23512	1101751	LH_axon	dendrite	VM5v	PV6a3	PN_LH_axon	ON_dendrite	IN	LHON	5
80400	23569	12874	CA_axon	dendrite	VA4	KCa'B'm	PN_CA_axon	KC_dendrite	IN	KC	16
80430	23569	1606113	CA_axon	dendrite	VA4	PD2b1	PN_CA_axon	ON_dendrite	IN	LHON	10
80609	23569	23432	LH_axon	LH_axon	VA4	VA2	PN_LH_axon	PN_LH_axon	IN	IN	2
80656	23569	30891	LH_axon	LH_axon	VA4	DM1	PN_LH_axon	PN_LH_axon	IN	IN	2
80700	23569	3813322	LH_axon	LH_axon	VA4	vmPN#23	PN_LH_axon	PN_LH_axon	IN	IN	1
80735	23569	39682	LH_axon	LH_axon	VA4	DM4	PN_LH_axon	PN_LH_axon	IN	IN	1
80777	23569	4624334	LH_axon	LH_axon	VA4	vmPN#47	PN_LH_axon	PN_LH_axon	IN	IN	1
80778	23569	4624338	LH_axon	LH_axon	VA4	vmPN#48	PN_LH_axon	PN_LH_axon	IN	IN	9
80789	23569	4632208	LH_axon	LH_axon	VA4	vmPN#56	PN_LH_axon	PN_LH_axon	IN	IN	1
80804	23569	4927529	LH_axon	LH_axon	VA4	vmPN#59	PN_LH_axon	PN_LH_axon	IN	IN	2
80805	23569	4949516	LH_axon	LH_axon	VA4	vDM3	PN_LH_axon	PN_LH_axon	IN	IN	4
80998	23569	57479	LH_axon	LH_axon	VA4	OA_mPN	PN_LH_axon	PN_LH_axon	IN	IN	2
81026	23569	61773	LH_axon	LH_axon	VA4	DL2v	PN_LH_axon	PN_LH_axon	IN	IN	1
81037	23569	6645033	LH_axon	LH_axon	VA4	CSD	PN_LH_axon	PN_LH_axon	IN	IN	3
81072	23569	856254	LH_axon	LH_axon	VA4	OA_mPN	PN_LH_axon	PN_LH_axon	IN	IN	1
81088	23569	5030649	LH_axon	dendrite	VA4	AD1b2	PN_LH_axon	ON_dendrite	IN	LHON	5
81096	23569	3078257	LH_axon	dendrite	VA4	AD1b2	PN_LH_axon	ON_dendrite	IN	LHON	2
81102	23569	3877150	LH_axon	dendrite	VA4	AD1b2	PN_LH_axon	ON_dendrite	IN	LHON	13
81118	23569	2659704	LH_axon	dendrite	VA4	AV1a1	PN_LH_axon	ON_dendrite	IN	LHON	1
81135	23569	1288534	LH_axon	axon	VA4	AV4a1	PN_LH_axon	LN_axon	IN	LHLN	1
81136	23569	1288534	LH_axon	dendrite	VA4	AV4a1	PN_LH_axon	LN_dendrite	IN	LHLN	2
81138	23569	11524190	LH_axon	dendrite	VA4	AV4a1	PN_LH_axon	LN_dendrite	IN	LHLN	4
81140	23569	2101395	LH_axon	dendrite	VA4	AV4a2	PN_LH_axon	LN_dendrite	IN	LHLN	19
81186	23569	1299700	LH_axon	dendrite	VA4	PD2a1	PN_LH_axon	ON_dendrite	IN	LHON	8
81188	23569	1415893	LH_axon	dendrite	VA4	PD2a1	PN_LH_axon	ON_dendrite	IN	LHON	2
81190	23569	1454234	LH_axon	dendrite	VA4	PD2a1	PN_LH_axon	ON_dendrite	IN	LHON	8
81192	23569	2205218	LH_axon	dendrite	VA4	PD2a1	PN_LH_axon	ON_dendrite	IN	LHON	5
81194	23569	11547665	LH_axon	dendrite	VA4	PD2a1	PN_LH_axon	ON_dendrite	IN	LHON	2
81201	23569	4182038	LH_axon	axon	VA4	PD3a2	PN_LH_axon	LN_axon	IN	LHLN	5
81202	23569	4182038	LH_axon	dendrite	VA4	PD3a2	PN_LH_axon	LN_dendrite	IN	LHLN	4
81204	23569	1703872	LH_axon	dendrite	VA4	PV2a1	PN_LH_axon	LN_dendrite	IN	LHLN	2
81221	23569	2548003	LH_axon	axon	VA4	PV4a10	PN_LH_axon	LN_axon	IN	LHLN	1
81222	23569	2548003	LH_axon	dendrite	VA4	PV4a10	PN_LH_axon	LN_dendrite	IN	LHLN	2
81233	23569	4100701	LH_axon	axon	VA4	PV4a5	PN_LH_axon	LN_axon	IN	LHLN	1
81244	23569	5937632	LH_axon	dendrite	VA4	PV5a1	PN_LH_axon	ON_dendrite	IN	LHON	1
81248	23569	2204528	LH_axon	dendrite	VA4	PV5a1	PN_LH_axon	ON_dendrite	IN	LHON	4
81250	23569	2425247	LH_axon	dendrite	VA4	PV5a1	PN_LH_axon	ON_dendrite	IN	LHON	3
81252	23569	2831091	LH_axon	dendrite	VA4	PV5a1	PN_LH_axon	ON_dendrite	IN	LHON	14
81254	23569	3788293	LH_axon	dendrite	VA4	PV5a1	PN_LH_axon	ON_dendrite	IN	LHON	11
81262	23569	5807321	LH_axon	dendrite	VA4	PV5a1	PN_LH_axon	ON_dendrite	IN	LHON	8
81264	23569	1299626	LH_axon	dendrite	VA4	PV5a2	PN_LH_axon	ON_dendrite	IN	LHON	1
81942	23597	424379	CA_axon	dendrite	VM4	KCaBs	PN_CA_axon	KC_dendrite	IN	KC	21
81946	23597	9578	CA_axon	dendrite	VM4	KCy	PN_CA_axon	KC_dendrite	IN	KC	31
82180	23597	2992998	LH_axon	LH_axon	VM4	vmPN#14	PN_LH_axon	PN_LH_axon	IN	IN	7
82308	23597	4624325	LH_axon	LH_axon	VM4	vDC4	PN_LH_axon	PN_LH_axon	IN	IN	11
82616	23597	1703751	LH_axon	dendrite	VM4	AD1b2	PN_LH_axon	ON_dendrite	IN	LHON	13
82618	23597	4970161	LH_axon	dendrite	VM4	AD1b2	PN_LH_axon	ON_dendrite	IN	LHON	1
82624	23597	2842610	LH_axon	dendrite	VM4	AD1b2	PN_LH_axon	ON_dendrite	IN	LHON	9
82626	23597	3075158	LH_axon	dendrite	VM4	AD1b2	PN_LH_axon	ON_dendrite	IN	LHON	1
82628	23597	3078257	LH_axon	dendrite	VM4	AD1b2	PN_LH_axon	ON_dendrite	IN	LHON	1
82630	23597	3080086	LH_axon	dendrite	VM4	AD1b2	PN_LH_axon	ON_dendrite	IN	LHON	6
82632	23597	3080225	LH_axon	dendrite	VM4	AD1b2	PN_LH_axon	ON_dendrite	IN	LHON	3
82634	23597	3877150	LH_axon	dendrite	VM4	AD1b2	PN_LH_axon	ON_dendrite	IN	LHON	3
82638	23597	4744251	LH_axon	dendrite	VM4	AD1b2	PN_LH_axon	ON_dendrite	IN	LHON	16
82650	23597	2659704	LH_axon	dendrite	VM4	AV1a1	PN_LH_axon	ON_dendrite	IN	LHON	19
82652	23597	2684792	LH_axon	dendrite	VM4	AV1a1	PN_LH_axon	ON_dendrite	IN	LHON	3
82662	23597	1706774	LH_axon	dendrite	VM4	AV3a1	PN_LH_axon	ON_dendrite	IN	LHON	1
82671	23597	2101395	LH_axon	axon	VM4	AV4a2	PN_LH_axon	LN_axon	IN	LHLN	2
82674	23597	2851242	LH_axon	dendrite	VM4	AV4a3	PN_LH_axon	LN_dendrite	IN	LHLN	6
82682	23597	2639558	LH_axon	dendrite	VM4	AV4i1	PN_LH_axon	ON_dendrite	IN	LHON	1
82741	23597	1316519	LH_axon	axon	VM4	PV2a4	PN_LH_axon	LN_axon	IN	LHLN	1
82742	23597	1316519	LH_axon	dendrite	VM4	PV2a4	PN_LH_axon	LN_dendrite	IN	LHLN	6
82756	23597	1710793	LH_axon	dendrite	VM4	PV4a2	PN_LH_axon	LN_dendrite	IN	LHLN	2
82763	23597	11524386	LH_axon	axon	VM4	PV4a3	PN_LH_axon	LN_axon	IN	LHLN	1
82772	23597	11545803	LH_axon	dendrite	VM4	PV4c7	PN_LH_axon	LN_dendrite	IN	LHLN	3
82803	23597	1101751	LH_axon	axon	VM4	PV6a3	PN_LH_axon	ON_axon	IN	LHON	1
82804	23597	1101751	LH_axon	dendrite	VM4	PV6a3	PN_LH_axon	ON_dendrite	IN	LHON	1
83629	23829	1785034	LH_axon	LH_axon	DL4	DA2	PN_LH_axon	PN_LH_axon	IN	IN	1
83691	23829	2645953	LH_axon	LH_axon	DL4	vmPN#11	PN_LH_axon	PN_LH_axon	IN	IN	1
83764	23829	3813322	LH_axon	LH_axon	DL4	vmPN#23	PN_LH_axon	PN_LH_axon	IN	IN	1
83799	23829	39682	LH_axon	LH_axon	DL4	DM4	PN_LH_axon	PN_LH_axon	IN	IN	1
84079	23829	583167	LH_axon	LH_axon	DL4	vmPN#1	PN_LH_axon	PN_LH_axon	IN	IN	6
84098	23829	65762	LH_axon	LH_axon	DL4	DC2	PN_LH_axon	PN_LH_axon	IN	IN	1
84178	23829	1812558	LH_axon	dendrite	DL4	AD3b2	PN_LH_axon	ON_dendrite	IN	LHON	10
84180	23829	1803633	LH_axon	dendrite	DL4	AD3f1	PN_LH_axon	ON_dendrite	IN	LHON	6
84182	23829	2659704	LH_axon	dendrite	DL4	AV1a1	PN_LH_axon	ON_dendrite	IN	LHON	53
84184	23829	2684792	LH_axon	dendrite	DL4	AV1a1	PN_LH_axon	ON_dendrite	IN	LHON	8
84186	23829	1967862	LH_axon	dendrite	DL4	AV1a2	PN_LH_axon	ON_dendrite	IN	LHON	1
84190	23829	1870230	LH_axon	dendrite	DL4	AV2a1	PN_LH_axon	ON_dendrite	IN	LHON	31
84194	23829	1706774	LH_axon	dendrite	DL4	AV3a1	PN_LH_axon	ON_dendrite	IN	LHON	3
84196	23829	2633111	LH_axon	dendrite	DL4	AV3a1	PN_LH_axon	ON_dendrite	IN	LHON	25
84198	23829	5341336	LH_axon	dendrite	DL4	AV3a1	PN_LH_axon	ON_dendrite	IN	LHON	2
84208	23829	1853423	LH_axon	dendrite	DL4	AV4a4	PN_LH_axon	LN_dendrite	IN	LHLN	10
84210	23829	1911124	LH_axon	dendrite	DL4	AV4a4	PN_LH_axon	LN_dendrite	IN	LHLN	14
84212	23829	488055	LH_axon	dendrite	DL4	AV4c2	PN_LH_axon	ON_dendrite	IN	LHON	1
84214	23829	2639558	LH_axon	dendrite	DL4	AV4i1	PN_LH_axon	ON_dendrite	IN	LHON	1
84272	23829	1710886	LH_axon	dendrite	DL4	PV2a2	PN_LH_axon	LN_dendrite	IN	LHLN	34
84278	23829	11524508	LH_axon	dendrite	DL4	PV2c1	PN_LH_axon	LN_dendrite	IN	LHLN	29
84301	23829	2096700	LH_axon	axon	DL4	PV4b2	PN_LH_axon	LN_axon	IN	LHLN	1
84302	23829	2096700	LH_axon	dendrite	DL4	PV4b2	PN_LH_axon	LN_dendrite	IN	LHLN	1
84304	23829	11545803	LH_axon	dendrite	DL4	PV4c7	PN_LH_axon	LN_dendrite	IN	LHLN	3
84324	23829	5807249	LH_axon	dendrite	DL4	PV5a1	PN_LH_axon	ON_dendrite	IN	LHON	1
84336	23829	1101751	LH_axon	dendrite	DL4	PV6a3	PN_LH_axon	ON_dendrite	IN	LHON	38
85244	24251	2992998	LH_axon	LH_axon	VM7v	vmPN#14	PN_LH_axon	PN_LH_axon	IN	IN	1
85303	24251	3813403	LH_axon	LH_axon	VM7v	vDC4	PN_LH_axon	PN_LH_axon	IN	IN	4
85311	24251	3813451	LH_axon	LH_axon	VM7v	vmPN#34	PN_LH_axon	PN_LH_axon	IN	IN	1
85313	24251	3813483	LH_axon	LH_axon	VM7v	vmPN#35	PN_LH_axon	PN_LH_axon	IN	IN	5
85314	24251	3813487	LH_axon	LH_axon	VM7v	vmPN#36	PN_LH_axon	PN_LH_axon	IN	IN	8
85315	24251	3813495	LH_axon	LH_axon	VM7v	vmPN#37	PN_LH_axon	PN_LH_axon	IN	IN	6
85338	24251	40306	LH_axon	LH_axon	VM7v	VM7d	PN_LH_axon	PN_LH_axon	IN	IN	1
85353	24251	41578	LH_axon	LH_axon	VM7v	VC3l	PN_LH_axon	PN_LH_axon	IN	IN	1
85372	24251	4624325	LH_axon	LH_axon	VM7v	vDC4	PN_LH_axon	PN_LH_axon	IN	IN	1
85385	24251	4632208	LH_axon	LH_axon	VM7v	vmPN#56	PN_LH_axon	PN_LH_axon	IN	IN	1
85676	24251	1879479	LH_axon	dendrite	VM7v	AD1a2	PN_LH_axon	ON_dendrite	IN	LHON	1
85708	24251	2477473	LH_axon	dendrite	VM7v	AD1e1	PN_LH_axon	ON_dendrite	IN	LHON	1
85724	24251	11543519	LH_axon	dendrite	VM7v	AV2d1	PN_LH_axon	ON_dendrite	IN	LHON	1
85748	24251	1415926	LH_axon	dendrite	VM7v	AV6a1	PN_LH_axon	ON_dendrite	IN	LHON	3
85836	24251	11545803	LH_axon	dendrite	VM7v	PV4c7	PN_LH_axon	LN_dendrite	IN	LHLN	1
85848	24251	2831091	LH_axon	dendrite	VM7v	PV5a1	PN_LH_axon	ON_dendrite	IN	LHON	1
85868	24251	1101751	LH_axon	dendrite	VM7v	PV6a3	PN_LH_axon	ON_dendrite	IN	LHON	7
86412	24622	68697	CA_axon	CA_axon	D	DM6	PN_CA_axon	PN_CA_axon	IN	IN	1
86698	24622	186573	LH_axon	LH_axon	D	VA7m	PN_LH_axon	PN_LH_axon	IN	IN	1
86735	24622	23134	LH_axon	LH_axon	D	VC3l	PN_LH_axon	PN_LH_axon	IN	IN	1
86739	24622	23512	LH_axon	LH_axon	D	VM5v	PN_LH_axon	PN_LH_axon	IN	IN	1
86780	24622	30434	LH_axon	LH_axon	D	VM5v	PN_LH_axon	PN_LH_axon	IN	IN	1
86799	24622	35246	LH_axon	LH_axon	D	D	PN_LH_axon	PN_LH_axon	IN	IN	1
86875	24622	40637	LH_axon	LH_axon	D	D	PN_LH_axon	PN_LH_axon	IN	IN	2
86924	24622	46800	LH_axon	LH_axon	D	VC3l	PN_LH_axon	PN_LH_axon	IN	IN	1
87046	24622	57236	LH_axon	LH_axon	D	VC5	PN_LH_axon	PN_LH_axon	IN	IN	1
87147	24622	59129	LH_axon	LH_axon	D	VC3l	PN_LH_axon	PN_LH_axon	IN	IN	2
87212	24622	1703751	LH_axon	dendrite	D	AD1b2	PN_LH_axon	ON_dendrite	IN	LHON	1
87220	24622	2842610	LH_axon	dendrite	D	AD1b2	PN_LH_axon	ON_dendrite	IN	LHON	2
87224	24622	3078257	LH_axon	dendrite	D	AD1b2	PN_LH_axon	ON_dendrite	IN	LHON	2
87226	24622	3080086	LH_axon	dendrite	D	AD1b2	PN_LH_axon	ON_dendrite	IN	LHON	5
87228	24622	3080225	LH_axon	dendrite	D	AD1b2	PN_LH_axon	ON_dendrite	IN	LHON	6
87230	24622	3877150	LH_axon	dendrite	D	AD1b2	PN_LH_axon	ON_dendrite	IN	LHON	5
87232	24622	4513533	LH_axon	dendrite	D	AD1b2	PN_LH_axon	ON_dendrite	IN	LHON	1
87234	24622	4744251	LH_axon	dendrite	D	AD1b2	PN_LH_axon	ON_dendrite	IN	LHON	9
87246	24622	2659704	LH_axon	dendrite	D	AV1a1	PN_LH_axon	ON_dendrite	IN	LHON	11
87248	24622	2684792	LH_axon	dendrite	D	AV1a1	PN_LH_axon	ON_dendrite	IN	LHON	11
87256	24622	11543519	LH_axon	dendrite	D	AV2d1	PN_LH_axon	ON_dendrite	IN	LHON	1
87270	24622	2851242	LH_axon	dendrite	D	AV4a3	PN_LH_axon	LN_dendrite	IN	LHLN	3
87338	24622	1316519	LH_axon	dendrite	D	PV2a4	PN_LH_axon	LN_dendrite	IN	LHLN	3
87352	24622	1710793	LH_axon	dendrite	D	PV4a2	PN_LH_axon	LN_dendrite	IN	LHLN	1
87356	24622	5918547	LH_axon	dendrite	D	PV4a2	PN_LH_axon	LN_dendrite	IN	LHLN	3
87362	24622	4100701	LH_axon	dendrite	D	PV4a5	PN_LH_axon	LN_dendrite	IN	LHLN	26
87364	24622	4215506	LH_axon	dendrite	D	PV4a5	PN_LH_axon	LN_dendrite	IN	LHLN	25
87368	24622	11545803	LH_axon	dendrite	D	PV4c7	PN_LH_axon	LN_dendrite	IN	LHLN	1
87380	24622	2831091	LH_axon	dendrite	D	PV5a1	PN_LH_axon	ON_dendrite	IN	LHON	1
87392	24622	1299626	LH_axon	dendrite	D	PV5a2	PN_LH_axon	ON_dendrite	IN	LHON	1
88230	24726	186573	LH_axon	LH_axon	VM1	VA7m	PN_LH_axon	PN_LH_axon	IN	IN	1
88236	24726	192430	LH_axon	LH_axon	VM1	mPN#77	PN_LH_axon	PN_LH_axon	IN	IN	5
88400	24726	400943	LH_axon	LH_axon	VM1	VC3m	PN_LH_axon	PN_LH_axon	IN	IN	1
88405	24726	4058666	LH_axon	LH_axon	VM1	mPN#127	PN_LH_axon	PN_LH_axon	IN	IN	6
88658	24726	57479	LH_axon	LH_axon	VM1	OA_mPN	PN_LH_axon	PN_LH_axon	IN	IN	2
88697	24726	6645033	LH_axon	LH_axon	VM1	CSD	PN_LH_axon	PN_LH_axon	IN	IN	2
88726	24726	775731	LH_axon	LH_axon	VM1	VM1	PN_LH_axon	PN_LH_axon	IN	IN	1
88732	24726	856254	LH_axon	LH_axon	VM1	OA_mPN	PN_LH_axon	PN_LH_axon	IN	IN	4
88744	24726	1703751	LH_axon	dendrite	VM1	AD1b2	PN_LH_axon	ON_dendrite	IN	LHON	5
88752	24726	2842610	LH_axon	dendrite	VM1	AD1b2	PN_LH_axon	ON_dendrite	IN	LHON	2
88764	24726	4513533	LH_axon	dendrite	VM1	AD1b2	PN_LH_axon	ON_dendrite	IN	LHON	6
88778	24726	2659704	LH_axon	dendrite	VM1	AV1a1	PN_LH_axon	ON_dendrite	IN	LHON	10
88780	24726	2684792	LH_axon	dendrite	VM1	AV1a1	PN_LH_axon	ON_dendrite	IN	LHON	10
88788	24726	11543519	LH_axon	dendrite	VM1	AV2d1	PN_LH_axon	ON_dendrite	IN	LHON	4
88860	24726	3481901	LH_axon	dendrite	VM1	PD3a1	PN_LH_axon	LN_dendrite	IN	LHLN	4
88878	24726	7483643	LH_axon	dendrite	VM1	PV4a1	PN_LH_axon	LN_dendrite	IN	LHLN	1
88881	24726	2548003	LH_axon	axon	VM1	PV4a10	PN_LH_axon	LN_axon	IN	LHLN	1
88882	24726	2548003	LH_axon	dendrite	VM1	PV4a10	PN_LH_axon	LN_dendrite	IN	LHLN	1
88884	24726	1710793	LH_axon	dendrite	VM1	PV4a2	PN_LH_axon	LN_dendrite	IN	LHLN	6
88886	24726	4044614	LH_axon	dendrite	VM1	PV4a2	PN_LH_axon	LN_dendrite	IN	LHLN	1
88890	24726	6825565	LH_axon	dendrite	VM1	PV4a2	PN_LH_axon	LN_dendrite	IN	LHLN	7
88892	24726	11524386	LH_axon	dendrite	VM1	PV4a3	PN_LH_axon	LN_dendrite	IN	LHLN	6
88894	24726	4100701	LH_axon	dendrite	VM1	PV4a5	PN_LH_axon	LN_dendrite	IN	LHLN	4
88900	24726	11545803	LH_axon	dendrite	VM1	PV4c7	PN_LH_axon	LN_dendrite	IN	LHLN	36
88906	24726	11522498	LH_axon	dendrite	VM1	PV5a1	PN_LH_axon	ON_dendrite	IN	LHON	3
88910	24726	2425247	LH_axon	dendrite	VM1	PV5a1	PN_LH_axon	ON_dendrite	IN	LHON	3
88914	24726	3788293	LH_axon	dendrite	VM1	PV5a1	PN_LH_axon	ON_dendrite	IN	LHON	2
88932	24726	1101751	LH_axon	dendrite	VM1	PV6a3	PN_LH_axon	ON_dendrite	IN	LHON	10
88939	2484510	1149173	CA_axon	CA_axon	vVP4	vVP4	PN_CA_axon	PN_CA_axon	IN	IN	2
88940	2484510	1149173	CA_axon	LH_axon	vVP4	vVP4	PN_CA_axon	PN_LH_axon	IN	IN	1
89185	2484510	4195469	CA_axon	CA_axon	vVP4	mPN#131	PN_CA_axon	PN_CA_axon	IN	IN	1
89186	2484510	4195469	CA_axon	LH_axon	vVP4	mPN#131	PN_CA_axon	PN_LH_axon	IN	IN	1
89705	2484510	1149173	LH_axon	CA_axon	vVP4	vVP4	PN_LH_axon	PN_CA_axon	IN	IN	1
89706	2484510	1149173	LH_axon	LH_axon	vVP4	vVP4	PN_LH_axon	PN_LH_axon	IN	IN	19
89708	2484510	11524119	LH_axon	LH_axon	vVP4	VP1m	PN_LH_axon	PN_LH_axon	IN	IN	3
89884	2484510	37513	LH_axon	LH_axon	vVP4	VP3	PN_LH_axon	PN_LH_axon	IN	IN	4
89951	2484510	4195469	LH_axon	CA_axon	vVP4	mPN#131	PN_LH_axon	PN_CA_axon	IN	IN	1
89952	2484510	4195469	LH_axon	LH_axon	vVP4	mPN#131	PN_LH_axon	PN_LH_axon	IN	IN	4
89964	2484510	45882	LH_axon	LH_axon	vVP4	VP3	PN_LH_axon	PN_LH_axon	IN	IN	2
90190	2484510	57479	LH_axon	LH_axon	vVP4	OA_mPN	PN_LH_axon	PN_LH_axon	IN	IN	3
90264	2484510	856254	LH_axon	LH_axon	vVP4	OA_mPN	PN_LH_axon	PN_LH_axon	IN	IN	2
90324	2484510	2633111	LH_axon	dendrite	vVP4	AV3a1	PN_LH_axon	ON_dendrite	IN	LHON	4
91232	2645953	10078400	LH_axon	LH_axon	vmPN#11	mPN#159	PN_LH_axon	PN_LH_axon	IN	IN	2
91810	2645953	4970161	LH_axon	dendrite	vmPN#11	AD1b2	PN_LH_axon	ON_dendrite	IN	LHON	1
91854	2645953	1706774	LH_axon	dendrite	vmPN#11	AV3a1	PN_LH_axon	ON_dendrite	IN	LHON	3
91866	2645953	2851242	LH_axon	dendrite	vmPN#11	AV4a3	PN_LH_axon	LN_dendrite	IN	LHLN	4
91868	2645953	1853423	LH_axon	dendrite	vmPN#11	AV4a4	PN_LH_axon	LN_dendrite	IN	LHLN	1
91870	2645953	1911124	LH_axon	dendrite	vmPN#11	AV4a4	PN_LH_axon	LN_dendrite	IN	LHLN	2
91872	2645953	488055	LH_axon	dendrite	vmPN#11	AV4c2	PN_LH_axon	ON_dendrite	IN	LHON	6
91920	2645953	1606113	LH_axon	dendrite	vmPN#11	PD2b1	PN_LH_axon	ON_dendrite	IN	LHON	1
91942	2645953	7483643	LH_axon	dendrite	vmPN#11	PV4a1	PN_LH_axon	LN_dendrite	IN	LHLN	2
91952	2645953	5918547	LH_axon	dendrite	vmPN#11	PV4a2	PN_LH_axon	LN_dendrite	IN	LHLN	3
91955	2645953	11524386	LH_axon	axon	vmPN#11	PV4a3	PN_LH_axon	LN_axon	IN	LHLN	1
91962	2645953	2096700	LH_axon	dendrite	vmPN#11	PV4b2	PN_LH_axon	LN_dendrite	IN	LHLN	1
91964	2645953	11545803	LH_axon	dendrite	vmPN#11	PV4c7	PN_LH_axon	LN_dendrite	IN	LHLN	6
91988	2645953	1299626	LH_axon	dendrite	vmPN#11	PV5a2	PN_LH_axon	ON_dendrite	IN	LHON	1
91990	2645953	5807241	LH_axon	dendrite	vmPN#11	PV5b1	PN_LH_axon	ON_dendrite	IN	LHON	2
92686	27048	1606113	CA_axon	dendrite	DP1l	PD2b1	PN_CA_axon	ON_dendrite	IN	LHON	5
92688	27048	3345012	CA_axon	dendrite	DP1l	PD2b1	PN_CA_axon	ON_dendrite	IN	LHON	5
92730	27048	11545803	CA_axon	dendrite	DP1l	PV4c7	PN_CA_axon	LN_dendrite	IN	LHLN	9
92799	27048	1695556	LH_axon	LH_axon	DP1l	mPN#92	PN_LH_axon	PN_LH_axon	IN	IN	1
92822	27048	1811442	LH_axon	LH_axon	DP1l	vDA1	PN_LH_axon	PN_LH_axon	IN	IN	1
92879	27048	24726	LH_axon	LH_axon	DP1l	VM1	PN_LH_axon	PN_LH_axon	IN	IN	1
92899	27048	2846667	LH_axon	LH_axon	DP1l	vVL1	PN_LH_axon	PN_LH_axon	IN	IN	2
92940	27048	3721315	LH_axon	LH_axon	DP1l	CSD	PN_LH_axon	PN_LH_axon	IN	IN	1
93032	27048	4624325	LH_axon	LH_axon	DP1l	vDC4	PN_LH_axon	PN_LH_axon	IN	IN	2
93045	27048	4632208	LH_axon	LH_axon	DP1l	vmPN#56	PN_LH_axon	PN_LH_axon	IN	IN	2
93144	27048	57146	LH_axon	LH_axon	DP1l	VP2	PN_LH_axon	PN_LH_axon	IN	IN	1
93148	27048	57166	LH_axon	LH_axon	DP1l	VP2	PN_LH_axon	PN_LH_axon	IN	IN	1
93200	27048	57333	LH_axon	LH_axon	DP1l	DL2d	PN_LH_axon	PN_LH_axon	IN	IN	1
93293	27048	6645033	LH_axon	LH_axon	DP1l	CSD	PN_LH_axon	PN_LH_axon	IN	IN	1
93328	27048	856254	LH_axon	LH_axon	DP1l	OA_mPN	PN_LH_axon	PN_LH_axon	IN	IN	1
93336	27048	1879479	LH_axon	dendrite	DP1l	AD1a2	PN_LH_axon	ON_dendrite	IN	LHON	1
93340	27048	1703751	LH_axon	dendrite	DP1l	AD1b2	PN_LH_axon	ON_dendrite	IN	LHON	1
93342	27048	4970161	LH_axon	dendrite	DP1l	AD1b2	PN_LH_axon	ON_dendrite	IN	LHON	2
93344	27048	5030649	LH_axon	dendrite	DP1l	AD1b2	PN_LH_axon	ON_dendrite	IN	LHON	21
93352	27048	3078257	LH_axon	dendrite	DP1l	AD1b2	PN_LH_axon	ON_dendrite	IN	LHON	9
93356	27048	3080225	LH_axon	dendrite	DP1l	AD1b2	PN_LH_axon	ON_dendrite	IN	LHON	1
93358	27048	3877150	LH_axon	dendrite	DP1l	AD1b2	PN_LH_axon	ON_dendrite	IN	LHON	9
93360	27048	4513533	LH_axon	dendrite	DP1l	AD1b2	PN_LH_axon	ON_dendrite	IN	LHON	4
93362	27048	4744251	LH_axon	dendrite	DP1l	AD1b2	PN_LH_axon	ON_dendrite	IN	LHON	1
93364	27048	3080183	LH_axon	dendrite	DP1l	AD1c1	PN_LH_axon	ON_dendrite	IN	LHON	2
93392	27048	1288534	LH_axon	dendrite	DP1l	AV4a1	PN_LH_axon	LN_dendrite	IN	LHLN	32
93393	27048	11524190	LH_axon	axon	DP1l	AV4a1	PN_LH_axon	LN_axon	IN	LHLN	5
93394	27048	11524190	LH_axon	dendrite	DP1l	AV4a1	PN_LH_axon	LN_dendrite	IN	LHLN	23
93408	27048	1415926	LH_axon	dendrite	DP1l	AV6a1	PN_LH_axon	ON_dendrite	IN	LHON	1
93442	27048	1299700	LH_axon	dendrite	DP1l	PD2a1	PN_LH_axon	ON_dendrite	IN	LHON	5
93444	27048	1415893	LH_axon	dendrite	DP1l	PD2a1	PN_LH_axon	ON_dendrite	IN	LHON	11
93446	27048	1454234	LH_axon	dendrite	DP1l	PD2a1	PN_LH_axon	ON_dendrite	IN	LHON	25
93448	27048	2205218	LH_axon	dendrite	DP1l	PD2a1	PN_LH_axon	ON_dendrite	IN	LHON	6
93450	27048	11547665	LH_axon	dendrite	DP1l	PD2a1	PN_LH_axon	ON_dendrite	IN	LHON	22
93452	27048	1606113	LH_axon	dendrite	DP1l	PD2b1	PN_LH_axon	ON_dendrite	IN	LHON	2
93454	27048	3345012	LH_axon	dendrite	DP1l	PD2b1	PN_LH_axon	ON_dendrite	IN	LHON	9
93465	27048	1316519	LH_axon	axon	DP1l	PV2a4	PN_LH_axon	LN_axon	IN	LHLN	3
93466	27048	1316519	LH_axon	dendrite	DP1l	PV2a4	PN_LH_axon	LN_dendrite	IN	LHLN	2
93472	27048	3897655	LH_axon	dendrite	DP1l	PV4a1	PN_LH_axon	LN_dendrite	IN	LHLN	4
93480	27048	1710793	LH_axon	dendrite	DP1l	PV4a2	PN_LH_axon	LN_dendrite	IN	LHLN	10
93482	27048	4044614	LH_axon	dendrite	DP1l	PV4a2	PN_LH_axon	LN_dendrite	IN	LHLN	25
93484	27048	5918547	LH_axon	dendrite	DP1l	PV4a2	PN_LH_axon	LN_dendrite	IN	LHLN	11
93486	27048	6825565	LH_axon	dendrite	DP1l	PV4a2	PN_LH_axon	LN_dendrite	IN	LHLN	13
93487	27048	11524386	LH_axon	axon	DP1l	PV4a3	PN_LH_axon	LN_axon	IN	LHLN	3
93488	27048	11524386	LH_axon	dendrite	DP1l	PV4a3	PN_LH_axon	LN_dendrite	IN	LHLN	21
93495	27048	11545803	LH_axon	axon	DP1l	PV4c7	PN_LH_axon	LN_axon	IN	LHLN	2
93496	27048	11545803	LH_axon	dendrite	DP1l	PV4c7	PN_LH_axon	LN_dendrite	IN	LHLN	17
93502	27048	11522498	LH_axon	dendrite	DP1l	PV5a1	PN_LH_axon	ON_dendrite	IN	LHON	33
93504	27048	2204528	LH_axon	dendrite	DP1l	PV5a1	PN_LH_axon	ON_dendrite	IN	LHON	11
93506	27048	2425247	LH_axon	dendrite	DP1l	PV5a1	PN_LH_axon	ON_dendrite	IN	LHON	15
93508	27048	2831091	LH_axon	dendrite	DP1l	PV5a1	PN_LH_axon	ON_dendrite	IN	LHON	2
93510	27048	3788293	LH_axon	dendrite	DP1l	PV5a1	PN_LH_axon	ON_dendrite	IN	LHON	4
93512	27048	5806820	LH_axon	dendrite	DP1l	PV5a1	PN_LH_axon	ON_dendrite	IN	LHON	1
93516	27048	5807249	LH_axon	dendrite	DP1l	PV5a1	PN_LH_axon	ON_dendrite	IN	LHON	3
93518	27048	5807321	LH_axon	dendrite	DP1l	PV5a1	PN_LH_axon	ON_dendrite	IN	LHON	1
93520	27048	1299626	LH_axon	dendrite	DP1l	PV5a2	PN_LH_axon	ON_dendrite	IN	LHON	6
93522	27048	5807241	LH_axon	dendrite	DP1l	PV5b1	PN_LH_axon	ON_dendrite	IN	LHON	4
93524	27048	5807269	LH_axon	dendrite	DP1l	PV5b1	PN_LH_axon	ON_dendrite	IN	LHON	4
93526	27048	5676478	LH_axon	dendrite	DP1l	PV5c2	PN_LH_axon	ON_dendrite	IN	LHON	2
94220	27246	3345012	CA_axon	dendrite	VM3	PD2b1	PN_CA_axon	ON_dendrite	IN	LHON	1
94444	27246	30891	LH_axon	LH_axon	VM3	DM1	PN_LH_axon	PN_LH_axon	IN	IN	1
94541	27246	41308	LH_axon	LH_axon	VM3	VM3	PN_LH_axon	PN_LH_axon	IN	IN	1
94566	27246	4624338	LH_axon	LH_axon	VM3	vmPN#48	PN_LH_axon	PN_LH_axon	IN	IN	2
94568	27246	4624362	LH_axon	LH_axon	VM3	vmPN#50	PN_LH_axon	PN_LH_axon	IN	IN	16
94592	27246	4927529	LH_axon	LH_axon	VM3	vmPN#59	PN_LH_axon	PN_LH_axon	IN	IN	12
94593	27246	4949516	LH_axon	LH_axon	VM3	vDM3	PN_LH_axon	PN_LH_axon	IN	IN	19
94876	27246	5030649	LH_axon	dendrite	VM3	AD1b2	PN_LH_axon	ON_dendrite	IN	LHON	1
94888	27246	3080225	LH_axon	dendrite	VM3	AD1b2	PN_LH_axon	ON_dendrite	IN	LHON	1
94890	27246	3877150	LH_axon	dendrite	VM3	AD1b2	PN_LH_axon	ON_dendrite	IN	LHON	2
94924	27246	1288534	LH_axon	dendrite	VM3	AV4a1	PN_LH_axon	LN_dendrite	IN	LHLN	1
94928	27246	2101395	LH_axon	dendrite	VM3	AV4a2	PN_LH_axon	LN_dendrite	IN	LHLN	1
94940	27246	1415926	LH_axon	dendrite	VM3	AV6a1	PN_LH_axon	ON_dendrite	IN	LHON	1
94942	27246	1298816	LH_axon	dendrite	VM3	AV6a3	PN_LH_axon	ON_dendrite	IN	LHON	2
94974	27246	1299700	LH_axon	dendrite	VM3	PD2a1	PN_LH_axon	ON_dendrite	IN	LHON	15
94978	27246	1454234	LH_axon	dendrite	VM3	PD2a1	PN_LH_axon	ON_dendrite	IN	LHON	7
94980	27246	2205218	LH_axon	dendrite	VM3	PD2a1	PN_LH_axon	ON_dendrite	IN	LHON	6
94982	27246	11547665	LH_axon	dendrite	VM3	PD2a1	PN_LH_axon	ON_dendrite	IN	LHON	4
94986	27246	3345012	LH_axon	dendrite	VM3	PD2b1	PN_LH_axon	ON_dendrite	IN	LHON	1
95009	27246	2548003	LH_axon	axon	VM3	PV4a10	PN_LH_axon	LN_axon	IN	LHLN	4
95010	27246	2548003	LH_axon	dendrite	VM3	PV4a10	PN_LH_axon	LN_dendrite	IN	LHLN	34
95030	27246	2042935	LH_axon	dendrite	VM3	PV5a1	PN_LH_axon	ON_dendrite	IN	LHON	7
95032	27246	5937632	LH_axon	dendrite	VM3	PV5a1	PN_LH_axon	ON_dendrite	IN	LHON	14
95034	27246	11522498	LH_axon	dendrite	VM3	PV5a1	PN_LH_axon	ON_dendrite	IN	LHON	5
95036	27246	2204528	LH_axon	dendrite	VM3	PV5a1	PN_LH_axon	ON_dendrite	IN	LHON	8
95038	27246	2425247	LH_axon	dendrite	VM3	PV5a1	PN_LH_axon	ON_dendrite	IN	LHON	6
95040	27246	2831091	LH_axon	dendrite	VM3	PV5a1	PN_LH_axon	ON_dendrite	IN	LHON	18
95042	27246	3788293	LH_axon	dendrite	VM3	PV5a1	PN_LH_axon	ON_dendrite	IN	LHON	9
95044	27246	5806820	LH_axon	dendrite	VM3	PV5a1	PN_LH_axon	ON_dendrite	IN	LHON	5
95046	27246	5807209	LH_axon	dendrite	VM3	PV5a1	PN_LH_axon	ON_dendrite	IN	LHON	4
95048	27246	5807249	LH_axon	dendrite	VM3	PV5a1	PN_LH_axon	ON_dendrite	IN	LHON	1
95050	27246	5807321	LH_axon	dendrite	VM3	PV5a1	PN_LH_axon	ON_dendrite	IN	LHON	10
95054	27246	5807241	LH_axon	dendrite	VM3	PV5b1	PN_LH_axon	ON_dendrite	IN	LHON	2
95886	27295	1811442	LH_axon	LH_axon	DA1	vDA1	PN_LH_axon	PN_LH_axon	IN	IN	15
95965	27295	2863104	LH_axon	LH_axon	DA1	DA1	PN_LH_axon	PN_LH_axon	IN	IN	1
95987	27295	33903	LH_axon	LH_axon	DA1	DL3	PN_LH_axon	PN_LH_axon	IN	IN	1
96308	27295	57459	LH_axon	LH_axon	DA1	DL3	PN_LH_axon	PN_LH_axon	IN	IN	1
96318	27295	57479	LH_axon	LH_axon	DA1	OA_mPN	PN_LH_axon	PN_LH_axon	IN	IN	1
96335	27295	583167	LH_axon	LH_axon	DA1	vmPN#1	PN_LH_axon	PN_LH_axon	IN	IN	2
96344	27295	61221	LH_axon	LH_axon	DA1	DA1	PN_LH_axon	PN_LH_axon	IN	IN	2
96400	27295	1879479	LH_axon	dendrite	DA1	AD1a2	PN_LH_axon	ON_dendrite	IN	LHON	1
96420	27295	3080225	LH_axon	dendrite	DA1	AD1b2	PN_LH_axon	ON_dendrite	IN	LHON	1
96430	27295	1149437	LH_axon	dendrite	DA1	AD1e1	PN_LH_axon	ON_dendrite	IN	LHON	4
96432	27295	2477473	LH_axon	dendrite	DA1	AD1e1	PN_LH_axon	ON_dendrite	IN	LHON	5
96434	27295	1812558	LH_axon	dendrite	DA1	AD3b2	PN_LH_axon	ON_dendrite	IN	LHON	29
96436	27295	1803633	LH_axon	dendrite	DA1	AD3f1	PN_LH_axon	ON_dendrite	IN	LHON	11
96446	27295	1870230	LH_axon	dendrite	DA1	AV2a1	PN_LH_axon	ON_dendrite	IN	LHON	10
96452	27295	2633111	LH_axon	dendrite	DA1	AV3a1	PN_LH_axon	ON_dendrite	IN	LHON	1
96463	27295	1853423	LH_axon	axon	DA1	AV4a4	PN_LH_axon	LN_axon	IN	LHLN	1
96464	27295	1853423	LH_axon	dendrite	DA1	AV4a4	PN_LH_axon	LN_dendrite	IN	LHLN	11
96465	27295	1911124	LH_axon	axon	DA1	AV4a4	PN_LH_axon	LN_axon	IN	LHLN	1
96466	27295	1911124	LH_axon	dendrite	DA1	AV4a4	PN_LH_axon	LN_dendrite	IN	LHLN	4
96467	27295	488055	LH_axon	axon	DA1	AV4c2	PN_LH_axon	ON_axon	IN	LHON	9
96468	27295	488055	LH_axon	dendrite	DA1	AV4c2	PN_LH_axon	ON_dendrite	IN	LHON	7
98733	27611	22594	LH_axon	LH_axon	DM5	DM5	PN_LH_axon	PN_LH_axon	IN	IN	1
98941	27611	4949516	LH_axon	LH_axon	DM5	vDM3	PN_LH_axon	PN_LH_axon	IN	IN	1
99080	27611	57333	LH_axon	LH_axon	DM5	DL2d	PN_LH_axon	PN_LH_axon	IN	IN	1
99173	27611	6645033	LH_axon	LH_axon	DM5	CSD	PN_LH_axon	PN_LH_axon	IN	IN	5
99288	27611	1415926	LH_axon	dendrite	DM5	AV6a1	PN_LH_axon	ON_dendrite	IN	LHON	6
99324	27611	1415893	LH_axon	dendrite	DM5	PD2a1	PN_LH_axon	ON_dendrite	IN	LHON	2
99326	27611	1454234	LH_axon	dendrite	DM5	PD2a1	PN_LH_axon	ON_dendrite	IN	LHON	1
99366	27611	6825565	LH_axon	dendrite	DM5	PV4a2	PN_LH_axon	LN_dendrite	IN	LHLN	3
99372	27611	4215506	LH_axon	dendrite	DM5	PV4a5	PN_LH_axon	LN_dendrite	IN	LHLN	1
99380	27611	5937632	LH_axon	dendrite	DM5	PV5a1	PN_LH_axon	ON_dendrite	IN	LHON	1
99382	27611	11522498	LH_axon	dendrite	DM5	PV5a1	PN_LH_axon	ON_dendrite	IN	LHON	3
99384	27611	2204528	LH_axon	dendrite	DM5	PV5a1	PN_LH_axon	ON_dendrite	IN	LHON	3
99386	27611	2425247	LH_axon	dendrite	DM5	PV5a1	PN_LH_axon	ON_dendrite	IN	LHON	4
99388	27611	2831091	LH_axon	dendrite	DM5	PV5a1	PN_LH_axon	ON_dendrite	IN	LHON	1
99392	27611	5806820	LH_axon	dendrite	DM5	PV5a1	PN_LH_axon	ON_dendrite	IN	LHON	2
99396	27611	5807249	LH_axon	dendrite	DM5	PV5a1	PN_LH_axon	ON_dendrite	IN	LHON	1
99425	2766186	12070989	LH_axon	LH_axon	vmPN#12	mPN#166	PN_LH_axon	PN_LH_axon	IN	IN	1
99426	2766186	1334915	LH_axon	LH_axon	vmPN#12	mPN#87	PN_LH_axon	PN_LH_axon	IN	IN	7
99474	2766186	1909670	LH_axon	LH_axon	vmPN#12	vmPN#8	PN_LH_axon	PN_LH_axon	IN	IN	1
99551	2766186	3003322	LH_axon	LH_axon	vmPN#12	vmPN#15	PN_LH_axon	PN_LH_axon	IN	IN	21
99704	2766186	4905365	LH_axon	LH_axon	vmPN#12	mPN#139	PN_LH_axon	PN_LH_axon	IN	IN	13
99705	2766186	4926877	LH_axon	LH_axon	vmPN#12	vmPN#58	PN_LH_axon	PN_LH_axon	IN	IN	1
99708	2766186	4954519	LH_axon	LH_axon	vmPN#12	vmPN#60	PN_LH_axon	PN_LH_axon	IN	IN	1
99900	2766186	57479	LH_axon	LH_axon	vmPN#12	OA_mPN	PN_LH_axon	PN_LH_axon	IN	IN	2
99962	2766186	73937	LH_axon	LH_axon	vmPN#12	VL1	PN_LH_axon	PN_LH_axon	IN	IN	1
99974	2766186	856254	LH_axon	LH_axon	vmPN#12	OA_mPN	PN_LH_axon	PN_LH_axon	IN	IN	2
100010	2766186	3080183	LH_axon	dendrite	vmPN#12	AD1c1	PN_LH_axon	ON_dendrite	IN	LHON	1
100020	2766186	2659704	LH_axon	dendrite	vmPN#12	AV1a1	PN_LH_axon	ON_dendrite	IN	LHON	10
100022	2766186	2684792	LH_axon	dendrite	vmPN#12	AV1a1	PN_LH_axon	ON_dendrite	IN	LHON	13
100024	2766186	1967862	LH_axon	dendrite	vmPN#12	AV1a2	PN_LH_axon	ON_dendrite	IN	LHON	11
100026	2766186	2794070	LH_axon	dendrite	vmPN#12	AV1a3	PN_LH_axon	ON_dendrite	IN	LHON	10
100106	2766186	1703872	LH_axon	dendrite	vmPN#12	PV2a1	PN_LH_axon	LN_dendrite	IN	LHLN	1
100121	2766186	11522927	LH_axon	axon	vmPN#12	PV4a1	PN_LH_axon	LN_axon	IN	LHLN	1
100402	27884	39682	CA_axon	CA_axon	V	DM4	PN_CA_axon	PN_CA_axon	IN	IN	1
100553	27884	57142	CA_axon	CA_axon	V	mPN#34	PN_CA_axon	PN_CA_axon	IN	IN	1
100665	27884	57479	CA_axon	CA_axon	V	OA_mPN	PN_CA_axon	PN_CA_axon	IN	IN	3
100739	27884	856254	CA_axon	CA_axon	V	OA_mPN	PN_CA_axon	PN_CA_axon	IN	IN	2
100796	27884	11543519	CA_axon	dendrite	V	AV2d1	PN_CA_axon	ON_dendrite	IN	LHON	3
100830	27884	7646	CA_axon	dendrite	V	KCa'B'm	PN_CA_axon	KC_dendrite	IN	KC	7
100840	27884	1746412	CA_axon	dendrite	V	KCaBc	PN_CA_axon	KC_dendrite	IN	KC	9
100908	27884	11545803	CA_axon	dendrite	V	PV4c7	PN_CA_axon	LN_dendrite	IN	LHLN	1
100956	27884	11546775	LH_axon	LH_axon	V	mPN#165	PN_LH_axon	PN_LH_axon	IN	IN	20
101005	27884	1903280	LH_axon	LH_axon	V	vVL2a	PN_LH_axon	PN_LH_axon	IN	IN	7
101010	27884	192430	LH_axon	LH_axon	V	mPN#77	PN_LH_axon	PN_LH_axon	IN	IN	1
101152	27884	3813487	LH_axon	LH_axon	V	vmPN#36	PN_LH_axon	PN_LH_axon	IN	IN	1
101177	27884	4041464	LH_axon	LH_axon	V	V	PN_LH_axon	PN_LH_axon	IN	IN	48
101194	27884	4195469	LH_axon	LH_axon	V	mPN#131	PN_LH_axon	PN_LH_axon	IN	IN	1
101254	27884	531931	LH_axon	LH_axon	V	vVA1d	PN_LH_axon	PN_LH_axon	IN	IN	1
101350	27884	57232	LH_axon	LH_axon	V	mPN#44	PN_LH_axon	PN_LH_axon	IN	IN	1
101420	27884	57455	LH_axon	LH_axon	V	mPN#59	PN_LH_axon	PN_LH_axon	IN	IN	1
101442	27884	57516	LH_axon	LH_axon	V	VP2	PN_LH_axon	PN_LH_axon	IN	IN	2
101446	27884	57543	LH_axon	LH_axon	V	mPN#67	PN_LH_axon	PN_LH_axon	IN	IN	1
101492	27884	73926	LH_axon	LH_axon	V	mPN#68	PN_LH_axon	PN_LH_axon	IN	IN	1
101506	27884	856254	LH_axon	LH_axon	V	OA_mPN	PN_LH_axon	PN_LH_axon	IN	IN	7
101512	27884	11519370	LH_axon	dendrite	V	AD1a1	PN_LH_axon	ON_dendrite	IN	LHON	1
101514	27884	1879479	LH_axon	dendrite	V	AD1a2	PN_LH_axon	ON_dendrite	IN	LHON	2
101520	27884	4970161	LH_axon	dendrite	V	AD1b2	PN_LH_axon	ON_dendrite	IN	LHON	5
101538	27884	4513533	LH_axon	dendrite	V	AD1b2	PN_LH_axon	ON_dendrite	IN	LHON	2
101562	27884	11543519	LH_axon	dendrite	V	AV2d1	PN_LH_axon	ON_dendrite	IN	LHON	83
101637	27884	1703872	LH_axon	axon	V	PV2a1	PN_LH_axon	LN_axon	IN	LHLN	16
101638	27884	1703872	LH_axon	dendrite	V	PV2a1	PN_LH_axon	LN_dendrite	IN	LHLN	48
101641	27884	1710886	LH_axon	axon	V	PV2a2	PN_LH_axon	LN_axon	IN	LHLN	1
101642	27884	1710886	LH_axon	dendrite	V	PV2a2	PN_LH_axon	LN_dendrite	IN	LHLN	1
101644	27884	1316519	LH_axon	dendrite	V	PV2a4	PN_LH_axon	LN_dendrite	IN	LHLN	1
101674	27884	11545803	LH_axon	dendrite	V	PV4c7	PN_LH_axon	LN_dendrite	IN	LHLN	5
101686	27884	2831091	LH_axon	dendrite	V	PV5a1	PN_LH_axon	ON_dendrite	IN	LHON	3
101737	2845576	16	LH_axon	LH_axon	vmPN#13	VA6	PN_LH_axon	PN_LH_axon	IN	IN	2
101743	2845576	1695556	LH_axon	LH_axon	vmPN#13	mPN#92	PN_LH_axon	PN_LH_axon	IN	IN	3
101799	2845576	22744	LH_axon	LH_axon	vmPN#13	VC3m	PN_LH_axon	PN_LH_axon	IN	IN	1
101848	2845576	2992998	LH_axon	LH_axon	vmPN#13	vmPN#14	PN_LH_axon	PN_LH_axon	IN	IN	1
101871	2845576	35246	LH_axon	LH_axon	vmPN#13	D	PN_LH_axon	PN_LH_axon	IN	IN	2
101931	2845576	3959520	LH_axon	LH_axon	vmPN#13	vmPN#42	PN_LH_axon	PN_LH_axon	IN	IN	1
101947	2845576	40637	LH_axon	LH_axon	vmPN#13	D	PN_LH_axon	PN_LH_axon	IN	IN	1
102080	2845576	57130	LH_axon	LH_axon	vmPN#13	VC5	PN_LH_axon	PN_LH_axon	IN	IN	1
102100	2845576	57192	LH_axon	LH_axon	vmPN#13	VM4	PN_LH_axon	PN_LH_axon	IN	IN	2
102108	2845576	57208	LH_axon	LH_axon	vmPN#13	mPN#41	PN_LH_axon	PN_LH_axon	IN	IN	1
102118	2845576	57236	LH_axon	LH_axon	vmPN#13	VC5	PN_LH_axon	PN_LH_axon	IN	IN	1
102284	2845576	1703751	LH_axon	dendrite	vmPN#13	AD1b2	PN_LH_axon	ON_dendrite	IN	LHON	1
102304	2845576	4513533	LH_axon	dendrite	vmPN#13	AD1b2	PN_LH_axon	ON_dendrite	IN	LHON	1
102318	2845576	2659704	LH_axon	dendrite	vmPN#13	AV1a1	PN_LH_axon	ON_dendrite	IN	LHON	2
102320	2845576	2684792	LH_axon	dendrite	vmPN#13	AV1a1	PN_LH_axon	ON_dendrite	IN	LHON	4
102328	2845576	11543519	LH_axon	dendrite	vmPN#13	AV2d1	PN_LH_axon	ON_dendrite	IN	LHON	10
102330	2845576	1706774	LH_axon	dendrite	vmPN#13	AV3a1	PN_LH_axon	ON_dendrite	IN	LHON	14
102350	2845576	2639558	LH_axon	dendrite	vmPN#13	AV4i1	PN_LH_axon	ON_dendrite	IN	LHON	1
102438	2845576	2096700	LH_axon	dendrite	vmPN#13	PV4b2	PN_LH_axon	LN_dendrite	IN	LHLN	1
102464	2845576	1299626	LH_axon	dendrite	vmPN#13	PV5a2	PN_LH_axon	ON_dendrite	IN	LHON	27
102466	2845576	5807241	LH_axon	dendrite	vmPN#13	PV5b1	PN_LH_axon	ON_dendrite	IN	LHON	1
102739	2846667	46105	CA_axon	CA_axon	vVL1	VP5	PN_CA_axon	PN_CA_axon	IN	IN	1
102740	2846667	46105	CA_axon	LH_axon	vVL1	VP5	PN_CA_axon	PN_LH_axon	IN	IN	1
103308	2846667	192430	LH_axon	LH_axon	vVL1	mPN#77	PN_LH_axon	PN_LH_axon	IN	IN	1
103314	2846667	203504	LH_axon	LH_axon	vVL1	VP1d	PN_LH_axon	PN_LH_axon	IN	IN	1
103320	2846667	21999	LH_axon	LH_axon	vVL1	VL2a	PN_LH_axon	PN_LH_axon	IN	IN	1
103337	2846667	23005	LH_axon	LH_axon	vVL1	mPN#8	PN_LH_axon	PN_LH_axon	IN	IN	4
103361	2846667	27048	LH_axon	LH_axon	vVL1	DP1l	PN_LH_axon	PN_LH_axon	IN	IN	1
103389	2846667	3139915	LH_axon	LH_axon	vVL1	vmPN#17	PN_LH_axon	PN_LH_axon	IN	IN	1
103457	2846667	3908507	LH_axon	LH_axon	vVL1	mPN#125	PN_LH_axon	PN_LH_axon	IN	IN	1
103468	2846667	3998193	LH_axon	LH_axon	vVL1	vmPN#43	PN_LH_axon	PN_LH_axon	IN	IN	1
103505	2846667	46105	LH_axon	CA_axon	vVL1	VP5	PN_LH_axon	PN_CA_axon	IN	IN	1
103506	2846667	46105	LH_axon	LH_axon	vVL1	VP5	PN_LH_axon	PN_LH_axon	IN	IN	1
103544	2846667	51080	LH_axon	LH_axon	vVL1	VA1v	PN_LH_axon	PN_LH_axon	IN	IN	1
103576	2846667	57003	LH_axon	LH_axon	vVL1	VM4	PN_LH_axon	PN_LH_axon	IN	IN	2
103626	2846667	57171	LH_axon	LH_axon	vVL1	mPN#36	PN_LH_axon	PN_LH_axon	IN	IN	1
103632	2846667	57192	LH_axon	LH_axon	vVL1	VM4	PN_LH_axon	PN_LH_axon	IN	IN	1
103654	2846667	57246	LH_axon	LH_axon	vVL1	VA1v	PN_LH_axon	PN_LH_axon	IN	IN	1
103700	2846667	57410	LH_axon	LH_axon	vVL1	VA7l	PN_LH_axon	PN_LH_axon	IN	IN	1
103724	2846667	57467	LH_axon	LH_axon	vVL1	mPN#61	PN_LH_axon	PN_LH_axon	IN	IN	1
103736	2846667	57499	LH_axon	LH_axon	vVL1	VL1	PN_LH_axon	PN_LH_axon	IN	IN	37
103792	2846667	73937	LH_axon	LH_axon	vVL1	VL1	PN_LH_axon	PN_LH_axon	IN	IN	20
103816	2846667	1703751	LH_axon	dendrite	vVL1	AD1b2	PN_LH_axon	ON_dendrite	IN	LHON	1
103818	2846667	4970161	LH_axon	dendrite	vVL1	AD1b2	PN_LH_axon	ON_dendrite	IN	LHON	7
103824	2846667	2842610	LH_axon	dendrite	vVL1	AD1b2	PN_LH_axon	ON_dendrite	IN	LHON	4
103826	2846667	3075158	LH_axon	dendrite	vVL1	AD1b2	PN_LH_axon	ON_dendrite	IN	LHON	5
103832	2846667	3080225	LH_axon	dendrite	vVL1	AD1b2	PN_LH_axon	ON_dendrite	IN	LHON	4
103834	2846667	3877150	LH_axon	dendrite	vVL1	AD1b2	PN_LH_axon	ON_dendrite	IN	LHON	7
103836	2846667	4513533	LH_axon	dendrite	vVL1	AD1b2	PN_LH_axon	ON_dendrite	IN	LHON	2
103838	2846667	4744251	LH_axon	dendrite	vVL1	AD1b2	PN_LH_axon	ON_dendrite	IN	LHON	4
103850	2846667	2659704	LH_axon	dendrite	vVL1	AV1a1	PN_LH_axon	ON_dendrite	IN	LHON	55
103852	2846667	2684792	LH_axon	dendrite	vVL1	AV1a1	PN_LH_axon	ON_dendrite	IN	LHON	15
103860	2846667	11543519	LH_axon	dendrite	vVL1	AV2d1	PN_LH_axon	ON_dendrite	IN	LHON	4
103871	2846667	2101395	LH_axon	axon	vVL1	AV4a2	PN_LH_axon	LN_axon	IN	LHLN	1
103872	2846667	2101395	LH_axon	dendrite	vVL1	AV4a2	PN_LH_axon	LN_dendrite	IN	LHLN	2
103874	2846667	2851242	LH_axon	dendrite	vVL1	AV4a3	PN_LH_axon	LN_dendrite	IN	LHLN	1
103936	2846667	1703872	LH_axon	dendrite	vVL1	PV2a1	PN_LH_axon	LN_dendrite	IN	LHLN	17
103942	2846667	1316519	LH_axon	dendrite	vVL1	PV2a4	PN_LH_axon	LN_dendrite	IN	LHLN	2
103944	2846667	3376158	LH_axon	dendrite	vVL1	PV2c1	PN_LH_axon	LN_dendrite	IN	LHLN	1
103950	2846667	7483643	LH_axon	dendrite	vVL1	PV4a1	PN_LH_axon	LN_dendrite	IN	LHLN	3
103952	2846667	11522927	LH_axon	dendrite	vVL1	PV4a1	PN_LH_axon	LN_dendrite	IN	LHLN	4
103956	2846667	1710793	LH_axon	dendrite	vVL1	PV4a2	PN_LH_axon	LN_dendrite	IN	LHLN	9
103958	2846667	4044614	LH_axon	dendrite	vVL1	PV4a2	PN_LH_axon	LN_dendrite	IN	LHLN	1
103960	2846667	5918547	LH_axon	dendrite	vVL1	PV4a2	PN_LH_axon	LN_dendrite	IN	LHLN	9
103962	2846667	6825565	LH_axon	dendrite	vVL1	PV4a2	PN_LH_axon	LN_dendrite	IN	LHLN	3
103964	2846667	11524386	LH_axon	dendrite	vVL1	PV4a3	PN_LH_axon	LN_dendrite	IN	LHLN	2
103972	2846667	11545803	LH_axon	dendrite	vVL1	PV4c7	PN_LH_axon	LN_dendrite	IN	LHLN	1
104682	2863104	3445525	CA_axon	dendrite	DA1	KCy	PN_CA_axon	KC_dendrite	IN	KC	29
104813	2863104	1722202	LH_axon	LH_axon	DA1	vVA1v	PN_LH_axon	PN_LH_axon	IN	IN	2
104830	2863104	1811442	LH_axon	LH_axon	DA1	vDA1	PN_LH_axon	PN_LH_axon	IN	IN	30
104857	2863104	2227866	LH_axon	LH_axon	DA1	vVA1v	PN_LH_axon	PN_LH_axon	IN	IN	4
105206	2863104	57323	LH_axon	LH_axon	DA1	DA1	PN_LH_axon	PN_LH_axon	IN	IN	2
105279	2863104	583167	LH_axon	LH_axon	DA1	vmPN#1	PN_LH_axon	PN_LH_axon	IN	IN	4
105354	2863104	5031366	LH_axon	dendrite	DA1	AD1b2	PN_LH_axon	ON_dendrite	IN	LHON	3
105360	2863104	3078257	LH_axon	dendrite	DA1	AD1b2	PN_LH_axon	ON_dendrite	IN	LHON	1
105374	2863104	1149437	LH_axon	dendrite	DA1	AD1e1	PN_LH_axon	ON_dendrite	IN	LHON	3
105376	2863104	2477473	LH_axon	dendrite	DA1	AD1e1	PN_LH_axon	ON_dendrite	IN	LHON	7
105378	2863104	1812558	LH_axon	dendrite	DA1	AD3b2	PN_LH_axon	ON_dendrite	IN	LHON	6
105380	2863104	1803633	LH_axon	dendrite	DA1	AD3f1	PN_LH_axon	ON_dendrite	IN	LHON	9
105386	2863104	1967862	LH_axon	dendrite	DA1	AV1a2	PN_LH_axon	ON_dendrite	IN	LHON	2
105390	2863104	1870230	LH_axon	dendrite	DA1	AV2a1	PN_LH_axon	ON_dendrite	IN	LHON	5
105407	2863104	1853423	LH_axon	axon	DA1	AV4a4	PN_LH_axon	LN_axon	IN	LHLN	1
105408	2863104	1853423	LH_axon	dendrite	DA1	AV4a4	PN_LH_axon	LN_dendrite	IN	LHLN	11
105409	2863104	1911124	LH_axon	axon	DA1	AV4a4	PN_LH_axon	LN_axon	IN	LHLN	3
105410	2863104	1911124	LH_axon	dendrite	DA1	AV4a4	PN_LH_axon	LN_dendrite	IN	LHLN	20
105411	2863104	488055	LH_axon	axon	DA1	AV4c2	PN_LH_axon	ON_axon	IN	LHON	3
105412	2863104	488055	LH_axon	dendrite	DA1	AV4c2	PN_LH_axon	ON_dendrite	IN	LHON	12
106226	28876	1606113	CA_axon	dendrite	DM3	PD2b1	PN_CA_axon	ON_dendrite	IN	LHON	4
106452	28876	30891	LH_axon	LH_axon	DM3	DM1	PN_LH_axon	PN_LH_axon	IN	IN	1
106496	28876	3813322	LH_axon	LH_axon	DM3	vmPN#23	PN_LH_axon	PN_LH_axon	IN	IN	1
106574	28876	4624338	LH_axon	LH_axon	DM3	vmPN#48	PN_LH_axon	PN_LH_axon	IN	IN	21
106576	28876	4624362	LH_axon	LH_axon	DM3	vmPN#50	PN_LH_axon	PN_LH_axon	IN	IN	1
106600	28876	4927529	LH_axon	LH_axon	DM3	vmPN#59	PN_LH_axon	PN_LH_axon	IN	IN	5
106601	28876	4949516	LH_axon	LH_axon	DM3	vDM3	PN_LH_axon	PN_LH_axon	IN	IN	19
106612	28876	51886	LH_axon	LH_axon	DM3	VM2	PN_LH_axon	PN_LH_axon	IN	IN	1
106874	28876	11519370	LH_axon	dendrite	DM3	AD1a1	PN_LH_axon	ON_dendrite	IN	LHON	9
106884	28876	5030649	LH_axon	dendrite	DM3	AD1b2	PN_LH_axon	ON_dendrite	IN	LHON	4
106892	28876	3078257	LH_axon	dendrite	DM3	AD1b2	PN_LH_axon	ON_dendrite	IN	LHON	1
106896	28876	3080225	LH_axon	dendrite	DM3	AD1b2	PN_LH_axon	ON_dendrite	IN	LHON	4
106898	28876	3877150	LH_axon	dendrite	DM3	AD1b2	PN_LH_axon	ON_dendrite	IN	LHON	8
106902	28876	4744251	LH_axon	dendrite	DM3	AD1b2	PN_LH_axon	ON_dendrite	IN	LHON	2
106904	28876	3080183	LH_axon	dendrite	DM3	AD1c1	PN_LH_axon	ON_dendrite	IN	LHON	2
106916	28876	2684792	LH_axon	dendrite	DM3	AV1a1	PN_LH_axon	ON_dendrite	IN	LHON	4
106933	28876	11524190	LH_axon	axon	DM3	AV4a1	PN_LH_axon	LN_axon	IN	LHLN	2
106934	28876	11524190	LH_axon	dendrite	DM3	AV4a1	PN_LH_axon	LN_dendrite	IN	LHLN	2
106936	28876	2101395	LH_axon	dendrite	DM3	AV4a2	PN_LH_axon	LN_dendrite	IN	LHLN	2
106938	28876	2851242	LH_axon	dendrite	DM3	AV4a3	PN_LH_axon	LN_dendrite	IN	LHLN	1
106948	28876	1415926	LH_axon	dendrite	DM3	AV6a1	PN_LH_axon	ON_dendrite	IN	LHON	1
106950	28876	1298816	LH_axon	dendrite	DM3	AV6a3	PN_LH_axon	ON_dendrite	IN	LHON	1
106986	28876	1454234	LH_axon	dendrite	DM3	PD2a1	PN_LH_axon	ON_dendrite	IN	LHON	2
106988	28876	2205218	LH_axon	dendrite	DM3	PD2a1	PN_LH_axon	ON_dendrite	IN	LHON	1
106990	28876	11547665	LH_axon	dendrite	DM3	PD2a1	PN_LH_axon	ON_dendrite	IN	LHON	3
107017	28876	2548003	LH_axon	axon	DM3	PV4a10	PN_LH_axon	LN_axon	IN	LHLN	1
107018	28876	2548003	LH_axon	dendrite	DM3	PV4a10	PN_LH_axon	LN_dendrite	IN	LHLN	16
107020	28876	1710793	LH_axon	dendrite	DM3	PV4a2	PN_LH_axon	LN_dendrite	IN	LHLN	4
107026	28876	6825565	LH_axon	dendrite	DM3	PV4a2	PN_LH_axon	LN_dendrite	IN	LHLN	3
107040	28876	5937632	LH_axon	dendrite	DM3	PV5a1	PN_LH_axon	ON_dendrite	IN	LHON	1
107046	28876	2425247	LH_axon	dendrite	DM3	PV5a1	PN_LH_axon	ON_dendrite	IN	LHON	2
107048	28876	2831091	LH_axon	dendrite	DM3	PV5a1	PN_LH_axon	ON_dendrite	IN	LHON	4
107050	28876	3788293	LH_axon	dendrite	DM3	PV5a1	PN_LH_axon	ON_dendrite	IN	LHON	2
107054	28876	5807209	LH_axon	dendrite	DM3	PV5a1	PN_LH_axon	ON_dendrite	IN	LHON	1
107058	28876	5807321	LH_axon	dendrite	DM3	PV5a1	PN_LH_axon	ON_dendrite	IN	LHON	3
107064	28876	5807269	LH_axon	dendrite	DM3	PV5b1	PN_LH_axon	ON_dendrite	IN	LHON	1
107181	2992998	24251	LH_axon	LH_axon	vmPN#14	VM7v	PN_LH_axon	PN_LH_axon	IN	IN	1
107534	2992998	57418	LH_axon	LH_axon	vmPN#14	DA2	PN_LH_axon	PN_LH_axon	IN	IN	2
107646	2992998	1703751	LH_axon	dendrite	vmPN#14	AD1b2	PN_LH_axon	ON_dendrite	IN	LHON	2
107660	2992998	3080086	LH_axon	dendrite	vmPN#14	AD1b2	PN_LH_axon	ON_dendrite	IN	LHON	3
107662	2992998	3080225	LH_axon	dendrite	vmPN#14	AD1b2	PN_LH_axon	ON_dendrite	IN	LHON	11
107668	2992998	4744251	LH_axon	dendrite	vmPN#14	AD1b2	PN_LH_axon	ON_dendrite	IN	LHON	6
107690	2992998	11543519	LH_axon	dendrite	vmPN#14	AV2d1	PN_LH_axon	ON_dendrite	IN	LHON	1
107694	2992998	2633111	LH_axon	dendrite	vmPN#14	AV3a1	PN_LH_axon	ON_dendrite	IN	LHON	2
107704	2992998	2851242	LH_axon	dendrite	vmPN#14	AV4a3	PN_LH_axon	LN_dendrite	IN	LHLN	1
107712	2992998	2639558	LH_axon	dendrite	vmPN#14	AV4i1	PN_LH_axon	ON_dendrite	IN	LHON	1
107771	2992998	1316519	LH_axon	axon	vmPN#14	PV2a4	PN_LH_axon	LN_axon	IN	LHLN	2
107772	2992998	1316519	LH_axon	dendrite	vmPN#14	PV2a4	PN_LH_axon	LN_dendrite	IN	LHLN	1
107780	2992998	7483643	LH_axon	dendrite	vmPN#14	PV4a1	PN_LH_axon	LN_dendrite	IN	LHLN	1
107799	2992998	2096700	LH_axon	axon	vmPN#14	PV4b2	PN_LH_axon	LN_axon	IN	LHLN	1
107852	3003322	1334915	LH_axon	LH_axon	vmPN#15	mPN#87	PN_LH_axon	PN_LH_axon	IN	IN	4
107869	3003322	1664544	LH_axon	LH_axon	vmPN#15	mPN#91	PN_LH_axon	PN_LH_axon	IN	IN	4
107882	3003322	1727913	LH_axon	LH_axon	vmPN#15	mPN#94	PN_LH_axon	PN_LH_axon	IN	IN	1
107966	3003322	2766186	LH_axon	LH_axon	vmPN#15	vmPN#12	PN_LH_axon	PN_LH_axon	IN	IN	26
108130	3003322	4905365	LH_axon	LH_axon	vmPN#15	mPN#139	PN_LH_axon	PN_LH_axon	IN	IN	8
108134	3003322	4954519	LH_axon	LH_axon	vmPN#15	vmPN#60	PN_LH_axon	PN_LH_axon	IN	IN	1
108326	3003322	57479	LH_axon	LH_axon	vmPN#15	OA_mPN	PN_LH_axon	PN_LH_axon	IN	IN	5
108400	3003322	856254	LH_axon	LH_axon	vmPN#15	OA_mPN	PN_LH_axon	PN_LH_axon	IN	IN	1
108446	3003322	2659704	LH_axon	dendrite	vmPN#15	AV1a1	PN_LH_axon	ON_dendrite	IN	LHON	8
108448	3003322	2684792	LH_axon	dendrite	vmPN#15	AV1a1	PN_LH_axon	ON_dendrite	IN	LHON	7
108450	3003322	1967862	LH_axon	dendrite	vmPN#15	AV1a2	PN_LH_axon	ON_dendrite	IN	LHON	17
108452	3003322	2794070	LH_axon	dendrite	vmPN#15	AV1a3	PN_LH_axon	ON_dendrite	IN	LHON	17
108553	3003322	4044614	LH_axon	axon	vmPN#15	PV4a2	PN_LH_axon	LN_axon	IN	LHLN	1
108610	3020362	11524119	LH_axon	LH_axon	vmPN#16	VP1m	PN_LH_axon	PN_LH_axon	IN	IN	2
108684	3020362	22132	LH_axon	LH_axon	vmPN#16	VC1	PN_LH_axon	PN_LH_axon	IN	IN	1
108763	3020362	3467989	LH_axon	LH_axon	vmPN#16	vmPN#18	PN_LH_axon	PN_LH_axon	IN	IN	7
108793	3020362	3813282	LH_axon	LH_axon	vmPN#16	vmPN#22	PN_LH_axon	PN_LH_axon	IN	IN	1
108798	3020362	3813347	LH_axon	LH_axon	vmPN#16	vmPN#25	PN_LH_axon	PN_LH_axon	IN	IN	2
108801	3020362	3813403	LH_axon	LH_axon	vmPN#16	vDC4	PN_LH_axon	PN_LH_axon	IN	IN	1
108870	3020362	4624325	LH_axon	LH_axon	vmPN#16	vDC4	PN_LH_axon	PN_LH_axon	IN	IN	1
108912	3020362	52106	LH_axon	LH_axon	vmPN#16	VA1v	PN_LH_axon	PN_LH_axon	IN	IN	1
108944	3020362	57015	LH_axon	LH_axon	vmPN#16	mPN#18	PN_LH_axon	PN_LH_axon	IN	IN	1
109062	3020362	57410	LH_axon	LH_axon	vmPN#16	VA7l	PN_LH_axon	PN_LH_axon	IN	IN	1
109128	3020362	65762	LH_axon	LH_axon	vmPN#16	DC2	PN_LH_axon	PN_LH_axon	IN	IN	1
109158	3020362	771242	LH_axon	LH_axon	vmPN#16	DC1	PN_LH_axon	PN_LH_axon	IN	IN	1
109212	3020362	2659704	LH_axon	dendrite	vmPN#16	AV1a1	PN_LH_axon	ON_dendrite	IN	LHON	4
109214	3020362	2684792	LH_axon	dendrite	vmPN#16	AV1a1	PN_LH_axon	ON_dendrite	IN	LHON	1
109222	3020362	11543519	LH_axon	dendrite	vmPN#16	AV2d1	PN_LH_axon	ON_dendrite	IN	LHON	6
109224	3020362	1706774	LH_axon	dendrite	vmPN#16	AV3a1	PN_LH_axon	ON_dendrite	IN	LHON	22
109226	3020362	2633111	LH_axon	dendrite	vmPN#16	AV3a1	PN_LH_axon	ON_dendrite	IN	LHON	1
109244	3020362	2639558	LH_axon	dendrite	vmPN#16	AV4i1	PN_LH_axon	ON_dendrite	IN	LHON	2
109302	3020362	1710886	LH_axon	dendrite	vmPN#16	PV2a2	PN_LH_axon	LN_dendrite	IN	LHLN	3
109334	3020362	11545803	LH_axon	dendrite	vmPN#16	PV4c7	PN_LH_axon	LN_dendrite	IN	LHLN	1
109358	3020362	1299626	LH_axon	dendrite	vmPN#16	PV5a2	PN_LH_axon	ON_dendrite	IN	LHON	13
109362	3020362	5807269	LH_axon	dendrite	vmPN#16	PV5b1	PN_LH_axon	ON_dendrite	IN	LHON	1
110100	30434	11545803	CA_axon	dendrite	VM5v	PV4c7	PN_CA_axon	LN_dendrite	IN	LHLN	1
110237	30434	23512	LH_axon	LH_axon	VM5v	VM5v	PN_LH_axon	PN_LH_axon	IN	IN	2
110444	30434	52106	LH_axon	LH_axon	VM5v	VA1v	PN_LH_axon	PN_LH_axon	IN	IN	1
110744	30434	2659704	LH_axon	dendrite	VM5v	AV1a1	PN_LH_axon	ON_dendrite	IN	LHON	6
110746	30434	2684792	LH_axon	dendrite	VM5v	AV1a1	PN_LH_axon	ON_dendrite	IN	LHON	2
110758	30434	2633111	LH_axon	dendrite	VM5v	AV3a1	PN_LH_axon	ON_dendrite	IN	LHON	2
110768	30434	2851242	LH_axon	dendrite	VM5v	AV4a3	PN_LH_axon	LN_dendrite	IN	LHLN	1
110834	30434	1710886	LH_axon	dendrite	VM5v	PV2a2	PN_LH_axon	LN_dendrite	IN	LHLN	3
110840	30434	11524508	LH_axon	dendrite	VM5v	PV2c1	PN_LH_axon	LN_dendrite	IN	LHLN	4
110860	30434	4100701	LH_axon	dendrite	VM5v	PV4a5	PN_LH_axon	LN_dendrite	IN	LHLN	1
110866	30434	11545803	LH_axon	dendrite	VM5v	PV4c7	PN_LH_axon	LN_dendrite	IN	LHLN	9
110876	30434	2425247	LH_axon	dendrite	VM5v	PV5a1	PN_LH_axon	ON_dendrite	IN	LHON	2
110878	30434	2831091	LH_axon	dendrite	VM5v	PV5a1	PN_LH_axon	ON_dendrite	IN	LHON	2
110890	30434	1299626	LH_axon	dendrite	VM5v	PV5a2	PN_LH_axon	ON_dendrite	IN	LHON	2
111761	30791	22976	LH_axon	LH_axon	DL2d	VL2p	PN_LH_axon	PN_LH_axon	IN	IN	1
111771	30791	23569	LH_axon	LH_axon	DL2d	VA4	PN_LH_axon	PN_LH_axon	IN	IN	1
111995	30791	56623	LH_axon	LH_axon	DL2d	DL2v	PN_LH_axon	PN_LH_axon	IN	IN	1
112184	30791	61773	LH_axon	LH_axon	DL2d	DL2v	PN_LH_axon	PN_LH_axon	IN	IN	1
112254	30791	3078257	LH_axon	dendrite	DL2d	AD1b2	PN_LH_axon	ON_dendrite	IN	LHON	2
112298	30791	2101395	LH_axon	dendrite	DL2d	AV4a2	PN_LH_axon	LN_dendrite	IN	LHLN	2
112346	30791	1415893	LH_axon	dendrite	DL2d	PD2a1	PN_LH_axon	ON_dendrite	IN	LHON	2
112348	30791	1454234	LH_axon	dendrite	DL2d	PD2a1	PN_LH_axon	ON_dendrite	IN	LHON	7
112352	30791	11547665	LH_axon	dendrite	DL2d	PD2a1	PN_LH_axon	ON_dendrite	IN	LHON	3
112402	30791	5937632	LH_axon	dendrite	DL2d	PV5a1	PN_LH_axon	ON_dendrite	IN	LHON	1
112404	30791	11522498	LH_axon	dendrite	DL2d	PV5a1	PN_LH_axon	ON_dendrite	IN	LHON	1
112406	30791	2204528	LH_axon	dendrite	DL2d	PV5a1	PN_LH_axon	ON_dendrite	IN	LHON	1
112410	30791	2831091	LH_axon	dendrite	DL2d	PV5a1	PN_LH_axon	ON_dendrite	IN	LHON	1
112428	30791	5676478	LH_axon	dendrite	DL2d	PV5c2	PN_LH_axon	ON_dendrite	IN	LHON	1
112554	30891	27246	CA_axon	CA_axon	DM1	VM3	PN_CA_axon	PN_CA_axon	IN	IN	2
112658	30891	39682	CA_axon	CA_axon	DM1	DM4	PN_CA_axon	PN_CA_axon	IN	IN	1
112676	30891	41308	CA_axon	CA_axon	DM1	VM3	PN_CA_axon	PN_CA_axon	IN	IN	4
112949	30891	61773	CA_axon	CA_axon	DM1	DL2v	PN_CA_axon	PN_CA_axon	IN	IN	1
112972	30891	67637	CA_axon	CA_axon	DM1	DL2v	PN_CA_axon	PN_CA_axon	IN	IN	1
113086	30891	7646	CA_axon	dendrite	DM1	KCa'B'm	PN_CA_axon	KC_dendrite	IN	KC	17
113120	30891	1606113	CA_axon	dendrite	DM1	PD2b1	PN_CA_axon	ON_dendrite	IN	LHON	20
113122	30891	3345012	CA_axon	dendrite	DM1	PD2b1	PN_CA_axon	ON_dendrite	IN	LHON	14
113201	30891	1136366	LH_axon	LH_axon	DM1	mPN#81	PN_LH_axon	PN_LH_axon	IN	IN	4
113225	30891	1533901	LH_axon	LH_axon	DM1	vmPN#3	PN_LH_axon	PN_LH_axon	IN	IN	1
113246	30891	177540	LH_axon	LH_axon	DM1	mPN#70	PN_LH_axon	PN_LH_axon	IN	IN	6
113270	30891	199461	LH_axon	LH_axon	DM1	mPN#78	PN_LH_axon	PN_LH_axon	IN	IN	26
113303	30891	23569	LH_axon	LH_axon	DM1	VA4	PN_LH_axon	PN_LH_axon	IN	IN	22
113321	30891	27246	LH_axon	LH_axon	DM1	VM3	PN_LH_axon	PN_LH_axon	IN	IN	40
113337	30891	28876	LH_axon	LH_axon	DM1	DM3	PN_LH_axon	PN_LH_axon	IN	IN	18
113344	30891	30791	LH_axon	LH_axon	DM1	DL2d	PN_LH_axon	PN_LH_axon	IN	IN	3
113384	30891	3771419	LH_axon	LH_axon	DM1	vmPN#20	PN_LH_axon	PN_LH_axon	IN	IN	1
113389	30891	3813282	LH_axon	LH_axon	DM1	vmPN#22	PN_LH_axon	PN_LH_axon	IN	IN	19
113392	30891	3813335	LH_axon	LH_axon	DM1	vmPN#24	PN_LH_axon	PN_LH_axon	IN	IN	1
113397	30891	3813403	LH_axon	LH_axon	DM1	vDC4	PN_LH_axon	PN_LH_axon	IN	IN	4
113425	30891	39682	LH_axon	LH_axon	DM1	DM4	PN_LH_axon	PN_LH_axon	IN	IN	53
113433	30891	4041464	LH_axon	LH_axon	DM1	V	PN_LH_axon	PN_LH_axon	IN	IN	1
113443	30891	41308	LH_axon	LH_axon	DM1	VM3	PN_LH_axon	PN_LH_axon	IN	IN	31
113465	30891	4624321	LH_axon	LH_axon	DM1	vmPN#46	PN_LH_axon	PN_LH_axon	IN	IN	9
113467	30891	4624334	LH_axon	LH_axon	DM1	vmPN#47	PN_LH_axon	PN_LH_axon	IN	IN	1
113468	30891	4624338	LH_axon	LH_axon	DM1	vmPN#48	PN_LH_axon	PN_LH_axon	IN	IN	2
113479	30891	4632208	LH_axon	LH_axon	DM1	vmPN#56	PN_LH_axon	PN_LH_axon	IN	IN	3
113494	30891	4927529	LH_axon	LH_axon	DM1	vmPN#59	PN_LH_axon	PN_LH_axon	IN	IN	1
113495	30891	4949516	LH_axon	LH_axon	DM1	vDM3	PN_LH_axon	PN_LH_axon	IN	IN	2
113509	30891	5217967	LH_axon	LH_axon	DM1	vDL2v	PN_LH_axon	PN_LH_axon	IN	IN	17
113525	30891	56424	LH_axon	LH_axon	DM1	DM2	PN_LH_axon	PN_LH_axon	IN	IN	1
113530	30891	56983	LH_axon	LH_axon	DM1	mPN#14	PN_LH_axon	PN_LH_axon	IN	IN	1
113548	30891	57039	LH_axon	LH_axon	DM1	mPN#22	PN_LH_axon	PN_LH_axon	IN	IN	4
113638	30891	57341	LH_axon	LH_axon	DM1	DL2d	PN_LH_axon	PN_LH_axon	IN	IN	3
113650	30891	57385	LH_axon	LH_axon	DM1	DM5	PN_LH_axon	PN_LH_axon	IN	IN	1
113705	30891	583167	LH_axon	LH_axon	DM1	vmPN#1	PN_LH_axon	PN_LH_axon	IN	IN	2
113707	30891	58686	LH_axon	LH_axon	DM1	DP1m	PN_LH_axon	PN_LH_axon	IN	IN	1
113716	30891	61773	LH_axon	LH_axon	DM1	DL2v	PN_LH_axon	PN_LH_axon	IN	IN	3
113728	30891	6695923	LH_axon	LH_axon	DM1	vDP1m	PN_LH_axon	PN_LH_axon	IN	IN	1
113733	30891	6701307	LH_axon	LH_axon	DM1	vmPN#67	PN_LH_axon	PN_LH_axon	IN	IN	1
113735	30891	6702019	LH_axon	LH_axon	DM1	vmPN#69	PN_LH_axon	PN_LH_axon	IN	IN	17
113743	30891	6967069	LH_axon	LH_axon	DM1	vmPN#70	PN_LH_axon	PN_LH_axon	IN	IN	2
113762	30891	856254	LH_axon	LH_axon	DM1	OA_mPN	PN_LH_axon	PN_LH_axon	IN	IN	1
113768	30891	11519370	LH_axon	dendrite	DM1	AD1a1	PN_LH_axon	ON_dendrite	IN	LHON	43
113778	30891	5030649	LH_axon	dendrite	DM1	AD1b2	PN_LH_axon	ON_dendrite	IN	LHON	3
113786	30891	3078257	LH_axon	dendrite	DM1	AD1b2	PN_LH_axon	ON_dendrite	IN	LHON	6
113792	30891	3877150	LH_axon	dendrite	DM1	AD1b2	PN_LH_axon	ON_dendrite	IN	LHON	9
113825	30891	1288534	LH_axon	axon	DM1	AV4a1	PN_LH_axon	LN_axon	IN	LHLN	79
113826	30891	1288534	LH_axon	dendrite	DM1	AV4a1	PN_LH_axon	LN_dendrite	IN	LHLN	58
113828	30891	11524190	LH_axon	dendrite	DM1	AV4a1	PN_LH_axon	LN_dendrite	IN	LHLN	65
113830	30891	2101395	LH_axon	dendrite	DM1	AV4a2	PN_LH_axon	LN_dendrite	IN	LHLN	2
113842	30891	1415926	LH_axon	dendrite	DM1	AV6a1	PN_LH_axon	ON_dendrite	IN	LHON	4
113844	30891	1298816	LH_axon	dendrite	DM1	AV6a3	PN_LH_axon	ON_dendrite	IN	LHON	6
113876	30891	1299700	LH_axon	dendrite	DM1	PD2a1	PN_LH_axon	ON_dendrite	IN	LHON	87
113878	30891	1415893	LH_axon	dendrite	DM1	PD2a1	PN_LH_axon	ON_dendrite	IN	LHON	58
113880	30891	1454234	LH_axon	dendrite	DM1	PD2a1	PN_LH_axon	ON_dendrite	IN	LHON	37
113882	30891	2205218	LH_axon	dendrite	DM1	PD2a1	PN_LH_axon	ON_dendrite	IN	LHON	99
113884	30891	11547665	LH_axon	dendrite	DM1	PD2a1	PN_LH_axon	ON_dendrite	IN	LHON	80
113886	30891	1606113	LH_axon	dendrite	DM1	PD2b1	PN_LH_axon	ON_dendrite	IN	LHON	8
113888	30891	3345012	LH_axon	dendrite	DM1	PD2b1	PN_LH_axon	ON_dendrite	IN	LHON	17
113911	30891	2548003	LH_axon	axon	DM1	PV4a10	PN_LH_axon	LN_axon	IN	LHLN	2
113912	30891	2548003	LH_axon	dendrite	DM1	PV4a10	PN_LH_axon	LN_dendrite	IN	LHLN	8
113932	30891	2042935	LH_axon	dendrite	DM1	PV5a1	PN_LH_axon	ON_dendrite	IN	LHON	22
113934	30891	5937632	LH_axon	dendrite	DM1	PV5a1	PN_LH_axon	ON_dendrite	IN	LHON	28
113936	30891	11522498	LH_axon	dendrite	DM1	PV5a1	PN_LH_axon	ON_dendrite	IN	LHON	29
113938	30891	2204528	LH_axon	dendrite	DM1	PV5a1	PN_LH_axon	ON_dendrite	IN	LHON	27
113940	30891	2425247	LH_axon	dendrite	DM1	PV5a1	PN_LH_axon	ON_dendrite	IN	LHON	11
113942	30891	2831091	LH_axon	dendrite	DM1	PV5a1	PN_LH_axon	ON_dendrite	IN	LHON	75
113944	30891	3788293	LH_axon	dendrite	DM1	PV5a1	PN_LH_axon	ON_dendrite	IN	LHON	31
113946	30891	5806820	LH_axon	dendrite	DM1	PV5a1	PN_LH_axon	ON_dendrite	IN	LHON	12
113948	30891	5807209	LH_axon	dendrite	DM1	PV5a1	PN_LH_axon	ON_dendrite	IN	LHON	9
113950	30891	5807249	LH_axon	dendrite	DM1	PV5a1	PN_LH_axon	ON_dendrite	IN	LHON	4
113952	30891	5807321	LH_axon	dendrite	DM1	PV5a1	PN_LH_axon	ON_dendrite	IN	LHON	28
113954	30891	1299626	LH_axon	dendrite	DM1	PV5a2	PN_LH_axon	ON_dendrite	IN	LHON	7
113956	30891	5807241	LH_axon	dendrite	DM1	PV5b1	PN_LH_axon	ON_dendrite	IN	LHON	29
113958	30891	5807269	LH_axon	dendrite	DM1	PV5b1	PN_LH_axon	ON_dendrite	IN	LHON	1
113960	30891	5676478	LH_axon	dendrite	DM1	PV5c2	PN_LH_axon	ON_dendrite	IN	LHON	1
114030	3139915	192423	LH_axon	LH_axon	vmPN#17	VP1d	PN_LH_axon	PN_LH_axon	IN	IN	1
114059	3139915	22976	LH_axon	LH_axon	vmPN#17	VL2p	PN_LH_axon	PN_LH_axon	IN	IN	2
114061	3139915	23005	LH_axon	LH_axon	vmPN#17	mPN#8	PN_LH_axon	PN_LH_axon	IN	IN	40
114099	3139915	2846667	LH_axon	LH_axon	vmPN#17	vVL1	PN_LH_axon	PN_LH_axon	IN	IN	3
114181	3139915	3908507	LH_axon	LH_axon	vmPN#17	mPN#125	PN_LH_axon	PN_LH_axon	IN	IN	75
114300	3139915	57003	LH_axon	LH_axon	vmPN#17	VM4	PN_LH_axon	PN_LH_axon	IN	IN	5
114356	3139915	57192	LH_axon	LH_axon	vmPN#17	VM4	PN_LH_axon	PN_LH_axon	IN	IN	6
114388	3139915	57274	LH_axon	LH_axon	vmPN#17	mPN#49	PN_LH_axon	PN_LH_axon	IN	IN	3
114552	3139915	3078257	LH_axon	dendrite	vmPN#17	AD1b2	PN_LH_axon	ON_dendrite	IN	LHON	4
114556	3139915	3080225	LH_axon	dendrite	vmPN#17	AD1b2	PN_LH_axon	ON_dendrite	IN	LHON	1
114558	3139915	3877150	LH_axon	dendrite	vmPN#17	AD1b2	PN_LH_axon	ON_dendrite	IN	LHON	3
114564	3139915	3080183	LH_axon	dendrite	vmPN#17	AD1c1	PN_LH_axon	ON_dendrite	IN	LHON	1
114578	3139915	1967862	LH_axon	dendrite	vmPN#17	AV1a2	PN_LH_axon	ON_dendrite	IN	LHON	2
114670	3139915	11524508	LH_axon	dendrite	vmPN#17	PV2c1	PN_LH_axon	LN_dendrite	IN	LHLN	1
114671	3139915	3897655	LH_axon	axon	vmPN#17	PV4a1	PN_LH_axon	LN_axon	IN	LHLN	2
114672	3139915	3897655	LH_axon	dendrite	vmPN#17	PV4a1	PN_LH_axon	LN_dendrite	IN	LHLN	7
114674	3139915	7483643	LH_axon	dendrite	vmPN#17	PV4a1	PN_LH_axon	LN_dendrite	IN	LHLN	2
114675	3139915	11522927	LH_axon	axon	vmPN#17	PV4a1	PN_LH_axon	LN_axon	IN	LHLN	1
114676	3139915	11522927	LH_axon	dendrite	vmPN#17	PV4a1	PN_LH_axon	LN_dendrite	IN	LHLN	1
114679	3139915	1710793	LH_axon	axon	vmPN#17	PV4a2	PN_LH_axon	LN_axon	IN	LHLN	5
114680	3139915	1710793	LH_axon	dendrite	vmPN#17	PV4a2	PN_LH_axon	LN_dendrite	IN	LHLN	5
114681	3139915	4044614	LH_axon	axon	vmPN#17	PV4a2	PN_LH_axon	LN_axon	IN	LHLN	2
114682	3139915	4044614	LH_axon	dendrite	vmPN#17	PV4a2	PN_LH_axon	LN_dendrite	IN	LHLN	2
114683	3139915	5918547	LH_axon	axon	vmPN#17	PV4a2	PN_LH_axon	LN_axon	IN	LHLN	3
114684	3139915	5918547	LH_axon	dendrite	vmPN#17	PV4a2	PN_LH_axon	LN_dendrite	IN	LHLN	6
114686	3139915	6825565	LH_axon	dendrite	vmPN#17	PV4a2	PN_LH_axon	LN_dendrite	IN	LHLN	1
114690	3139915	4100701	LH_axon	dendrite	vmPN#17	PV4a5	PN_LH_axon	LN_dendrite	IN	LHLN	1
114692	3139915	4215506	LH_axon	dendrite	vmPN#17	PV4a5	PN_LH_axon	LN_dendrite	IN	LHLN	1
114696	3139915	11545803	LH_axon	dendrite	vmPN#17	PV4c7	PN_LH_axon	LN_dendrite	IN	LHLN	2
115400	32214	515387	CA_axon	dendrite	VA7m	KCaBs	PN_CA_axon	KC_dendrite	IN	KC	16
115462	32214	11545803	CA_axon	dendrite	VA7m	PV4c7	PN_CA_axon	LN_dendrite	IN	LHLN	3
115663	32214	36108	LH_axon	LH_axon	VA7m	VA7m	PN_LH_axon	PN_LH_axon	IN	IN	1
115699	32214	3813434	LH_axon	LH_axon	VA7m	vmPN#30	PN_LH_axon	PN_LH_axon	IN	IN	1
115797	32214	49865	LH_axon	LH_axon	VA7m	VM5d	PN_LH_axon	PN_LH_axon	IN	IN	1
115986	32214	57479	LH_axon	LH_axon	VA7m	OA_mPN	PN_LH_axon	PN_LH_axon	IN	IN	1
116104	32214	1803633	LH_axon	dendrite	VA7m	AD3f1	PN_LH_axon	ON_dendrite	IN	LHON	1
116108	32214	2684792	LH_axon	dendrite	VA7m	AV1a1	PN_LH_axon	ON_dendrite	IN	LHON	2
116116	32214	11543519	LH_axon	dendrite	VA7m	AV2d1	PN_LH_axon	ON_dendrite	IN	LHON	1
116122	32214	5341336	LH_axon	dendrite	VA7m	AV3a1	PN_LH_axon	ON_dendrite	IN	LHON	1
116234	32214	11522498	LH_axon	dendrite	VA7m	PV5a1	PN_LH_axon	ON_dendrite	IN	LHON	2
116236	32214	2204528	LH_axon	dendrite	VA7m	PV5a1	PN_LH_axon	ON_dendrite	IN	LHON	4
116242	32214	3788293	LH_axon	dendrite	VA7m	PV5a1	PN_LH_axon	ON_dendrite	IN	LHON	1
116790	32399	6645033	CA_axon	CA_axon	DC3	CSD	PN_CA_axon	PN_CA_axon	IN	IN	7
117086	32399	1811442	LH_axon	LH_axon	DC3	vDA1	PN_LH_axon	PN_LH_axon	IN	IN	1
117106	32399	2182498	LH_axon	LH_axon	DC3	vmPN#10	PN_LH_axon	PN_LH_axon	IN	IN	3
117440	32399	57241	LH_axon	LH_axon	DC3	DC3	PN_LH_axon	PN_LH_axon	IN	IN	1
117490	32399	57414	LH_axon	LH_axon	DC3	DC3	PN_LH_axon	PN_LH_axon	IN	IN	1
117557	32399	6645033	LH_axon	LH_axon	DC3	CSD	PN_LH_axon	PN_LH_axon	IN	IN	2
117590	32399	80008	LH_axon	LH_axon	DC3	mPN#69	PN_LH_axon	PN_LH_axon	IN	IN	1
117630	32399	1149437	LH_axon	dendrite	DC3	AD1e1	PN_LH_axon	ON_dendrite	IN	LHON	3
117634	32399	1812558	LH_axon	dendrite	DC3	AD3b2	PN_LH_axon	ON_dendrite	IN	LHON	7
117636	32399	1803633	LH_axon	dendrite	DC3	AD3f1	PN_LH_axon	ON_dendrite	IN	LHON	7
117638	32399	2659704	LH_axon	dendrite	DC3	AV1a1	PN_LH_axon	ON_dendrite	IN	LHON	6
117640	32399	2684792	LH_axon	dendrite	DC3	AV1a1	PN_LH_axon	ON_dendrite	IN	LHON	2
117642	32399	1967862	LH_axon	dendrite	DC3	AV1a2	PN_LH_axon	ON_dendrite	IN	LHON	1
117644	32399	2794070	LH_axon	dendrite	DC3	AV1a3	PN_LH_axon	ON_dendrite	IN	LHON	1
117646	32399	1870230	LH_axon	dendrite	DC3	AV2a1	PN_LH_axon	ON_dendrite	IN	LHON	2
117661	32399	2851242	LH_axon	axon	DC3	AV4a3	PN_LH_axon	LN_axon	IN	LHLN	1
117662	32399	2851242	LH_axon	dendrite	DC3	AV4a3	PN_LH_axon	LN_dendrite	IN	LHLN	24
117664	32399	1853423	LH_axon	dendrite	DC3	AV4a4	PN_LH_axon	LN_dendrite	IN	LHLN	2
117666	32399	1911124	LH_axon	dendrite	DC3	AV4a4	PN_LH_axon	LN_dendrite	IN	LHLN	3
117738	32399	7483643	LH_axon	dendrite	DC3	PV4a1	PN_LH_axon	LN_dendrite	IN	LHLN	16
117740	32399	11522927	LH_axon	dendrite	DC3	PV4a1	PN_LH_axon	LN_dendrite	IN	LHLN	2
117744	32399	1710793	LH_axon	dendrite	DC3	PV4a2	PN_LH_axon	LN_dendrite	IN	LHLN	3
117760	32399	11545803	LH_axon	dendrite	DC3	PV4c7	PN_LH_axon	LN_dendrite	IN	LHLN	4
117772	32399	2831091	LH_axon	dendrite	DC3	PV5a1	PN_LH_axon	ON_dendrite	IN	LHON	1
117861	32793	192430	CA_axon	CA_axon	mPN#9	mPN#77	PN_CA_axon	PN_CA_axon	IN	IN	2
117977	32793	37513	CA_axon	CA_axon	mPN#9	VP3	PN_CA_axon	PN_CA_axon	IN	IN	1
118030	32793	4058666	CA_axon	CA_axon	mPN#9	mPN#127	PN_CA_axon	PN_CA_axon	IN	IN	5
118526	32793	11545803	CA_axon	dendrite	mPN#9	PV4c7	PN_CA_axon	LN_dendrite	IN	LHLN	3
118695	32793	2846667	LH_axon	LH_axon	mPN#9	vVL1	PN_LH_axon	PN_LH_axon	IN	IN	1
118845	32793	4671556	LH_axon	LH_axon	mPN#9	mPN#138	PN_LH_axon	PN_LH_axon	IN	IN	1
118859	32793	4954525	LH_axon	LH_axon	mPN#9	mPN#140	PN_LH_axon	PN_LH_axon	IN	IN	15
118968	32793	57232	LH_axon	LH_axon	mPN#9	mPN#44	PN_LH_axon	PN_LH_axon	IN	IN	1
119050	32793	57479	LH_axon	LH_axon	mPN#9	OA_mPN	PN_LH_axon	PN_LH_axon	IN	IN	1
119266	32793	11524508	LH_axon	dendrite	mPN#9	PV2c1	PN_LH_axon	LN_dendrite	IN	LHLN	1
119292	32793	11545803	LH_axon	dendrite	mPN#9	PV4c7	PN_LH_axon	LN_dendrite	IN	LHLN	10
119393	32801	192430	CA_axon	CA_axon	mPN#10	mPN#77	PN_CA_axon	PN_CA_axon	IN	IN	1
119509	32801	37513	CA_axon	CA_axon	mPN#10	VP3	PN_CA_axon	PN_CA_axon	IN	IN	1
119562	32801	4058666	CA_axon	CA_axon	mPN#10	mPN#127	PN_CA_axon	PN_CA_axon	IN	IN	1
119589	32801	45882	CA_axon	CA_axon	mPN#10	VP3	PN_CA_axon	PN_CA_axon	IN	IN	1
120058	32801	11545803	CA_axon	dendrite	mPN#10	PV4c7	PN_CA_axon	LN_dendrite	IN	LHLN	5
120106	32801	11546775	LH_axon	LH_axon	mPN#10	mPN#165	PN_LH_axon	PN_LH_axon	IN	IN	1
120107	32801	12070989	LH_axon	LH_axon	mPN#10	mPN#166	PN_LH_axon	PN_LH_axon	IN	IN	2
120125	32801	1664544	LH_axon	LH_axon	mPN#10	mPN#91	PN_LH_axon	PN_LH_axon	IN	IN	1
120138	32801	1727913	LH_axon	LH_axon	mPN#10	mPN#94	PN_LH_axon	PN_LH_axon	IN	IN	1
120166	32801	203504	LH_axon	LH_axon	mPN#10	VP1d	PN_LH_axon	PN_LH_axon	IN	IN	1
120227	32801	2846667	LH_axon	LH_axon	mPN#10	vVL1	PN_LH_axon	PN_LH_axon	IN	IN	2
120247	32801	32793	LH_axon	LH_axon	mPN#10	mPN#9	PN_LH_axon	PN_LH_axon	IN	IN	2
120276	32801	37513	LH_axon	LH_axon	mPN#10	VP3	PN_LH_axon	PN_LH_axon	IN	IN	1
120338	32801	4135542	LH_axon	LH_axon	mPN#10	mPN#128	PN_LH_axon	PN_LH_axon	IN	IN	1
120377	32801	4671556	LH_axon	LH_axon	mPN#10	mPN#138	PN_LH_axon	PN_LH_axon	IN	IN	2
120391	32801	4954525	LH_axon	LH_axon	mPN#10	mPN#140	PN_LH_axon	PN_LH_axon	IN	IN	9
120461	32801	57126	LH_axon	CA_axon	mPN#10	mPN#31	PN_LH_axon	PN_CA_axon	IN	IN	1
120462	32801	57126	LH_axon	LH_axon	mPN#10	mPN#31	PN_LH_axon	PN_LH_axon	IN	IN	1
120470	32801	57142	LH_axon	LH_axon	mPN#10	mPN#34	PN_LH_axon	PN_LH_axon	IN	IN	1
120500	32801	57232	LH_axon	LH_axon	mPN#10	mPN#44	PN_LH_axon	PN_LH_axon	IN	IN	1
120824	32801	11545803	LH_axon	dendrite	mPN#10	PV4c7	PN_LH_axon	LN_dendrite	IN	LHLN	6
121679	33903	177706	LH_axon	LH_axon	DL3	DL3	PN_LH_axon	PN_LH_axon	IN	IN	1
121743	33903	2645953	LH_axon	LH_axon	DL3	vmPN#11	PN_LH_axon	PN_LH_axon	IN	IN	2
122104	33903	57459	LH_axon	LH_axon	DL3	DL3	PN_LH_axon	PN_LH_axon	IN	IN	6
122114	33903	57479	LH_axon	LH_axon	DL3	OA_mPN	PN_LH_axon	PN_LH_axon	IN	IN	1
122130	33903	581536	LH_axon	LH_axon	DL3	DL3	PN_LH_axon	PN_LH_axon	IN	IN	9
122140	33903	61221	LH_axon	LH_axon	DL3	DA1	PN_LH_axon	PN_LH_axon	IN	IN	3
122153	33903	6645033	LH_axon	LH_axon	DL3	CSD	PN_LH_axon	PN_LH_axon	IN	IN	2
122184	33903	77661	LH_axon	LH_axon	DL3	DL3	PN_LH_axon	PN_LH_axon	IN	IN	7
122234	33903	2659704	LH_axon	dendrite	DL3	AV1a1	PN_LH_axon	ON_dendrite	IN	LHON	1
122242	33903	1870230	LH_axon	dendrite	DL3	AV2a1	PN_LH_axon	ON_dendrite	IN	LHON	3
122258	33903	2851242	LH_axon	dendrite	DL3	AV4a3	PN_LH_axon	LN_dendrite	IN	LHLN	1
122260	33903	1853423	LH_axon	dendrite	DL3	AV4a4	PN_LH_axon	LN_dendrite	IN	LHLN	2
122261	33903	1911124	LH_axon	axon	DL3	AV4a4	PN_LH_axon	LN_axon	IN	LHLN	3
122262	33903	1911124	LH_axon	dendrite	DL3	AV4a4	PN_LH_axon	LN_dendrite	IN	LHLN	12
122334	33903	7483643	LH_axon	dendrite	DL3	PV4a1	PN_LH_axon	LN_dendrite	IN	LHLN	2
123346	3467989	3813278	LH_axon	LH_axon	vmPN#18	vmPN#21	PN_LH_axon	PN_LH_axon	IN	IN	1
123368	3467989	3813499	LH_axon	LH_axon	vmPN#18	vmPN#38	PN_LH_axon	PN_LH_axon	IN	IN	1
123498	3467989	57015	LH_axon	LH_axon	vmPN#18	mPN#18	PN_LH_axon	PN_LH_axon	IN	IN	2
123780	3467989	2633111	LH_axon	dendrite	vmPN#18	AV3a1	PN_LH_axon	ON_dendrite	IN	LHON	1
123885	3467989	2096700	LH_axon	axon	vmPN#18	PV4b2	PN_LH_axon	LN_axon	IN	LHLN	1
124034	35246	24622	CA_axon	CA_axon	D	D	PN_CA_axon	PN_CA_axon	IN	IN	2
124770	35246	22132	LH_axon	LH_axon	D	VC1	PN_LH_axon	PN_LH_axon	IN	IN	2
124783	35246	22976	LH_axon	LH_axon	D	VL2p	PN_LH_axon	PN_LH_axon	IN	IN	1
124801	35246	24622	LH_axon	LH_axon	D	D	PN_LH_axon	PN_LH_axon	IN	IN	1
124913	35246	39668	LH_axon	LH_axon	D	DL5	PN_LH_axon	PN_LH_axon	IN	IN	1
125134	35246	57361	LH_axon	LH_axon	D	VA5	PN_LH_axon	PN_LH_axon	IN	IN	1
125199	35246	59129	LH_axon	LH_axon	D	VC3l	PN_LH_axon	PN_LH_axon	IN	IN	1
125210	35246	65465	LH_axon	LH_axon	D	DA3	PN_LH_axon	PN_LH_axon	IN	IN	1
125264	35246	1703751	LH_axon	dendrite	D	AD1b2	PN_LH_axon	ON_dendrite	IN	LHON	12
125276	35246	3078257	LH_axon	dendrite	D	AD1b2	PN_LH_axon	ON_dendrite	IN	LHON	1
125278	35246	3080086	LH_axon	dendrite	D	AD1b2	PN_LH_axon	ON_dendrite	IN	LHON	6
125280	35246	3080225	LH_axon	dendrite	D	AD1b2	PN_LH_axon	ON_dendrite	IN	LHON	2
125282	35246	3877150	LH_axon	dendrite	D	AD1b2	PN_LH_axon	ON_dendrite	IN	LHON	1
125286	35246	4744251	LH_axon	dendrite	D	AD1b2	PN_LH_axon	ON_dendrite	IN	LHON	10
125298	35246	2659704	LH_axon	dendrite	D	AV1a1	PN_LH_axon	ON_dendrite	IN	LHON	11
125300	35246	2684792	LH_axon	dendrite	D	AV1a1	PN_LH_axon	ON_dendrite	IN	LHON	13
125390	35246	1316519	LH_axon	dendrite	D	PV2a4	PN_LH_axon	LN_dendrite	IN	LHLN	5
125398	35246	7483643	LH_axon	dendrite	D	PV4a1	PN_LH_axon	LN_dendrite	IN	LHLN	6
125404	35246	1710793	LH_axon	dendrite	D	PV4a2	PN_LH_axon	LN_dendrite	IN	LHLN	1
125414	35246	4100701	LH_axon	dendrite	D	PV4a5	PN_LH_axon	LN_dendrite	IN	LHLN	27
125416	35246	4215506	LH_axon	dendrite	D	PV4a5	PN_LH_axon	LN_dendrite	IN	LHLN	24
125420	35246	11545803	LH_axon	dendrite	D	PV4c7	PN_LH_axon	LN_dendrite	IN	LHLN	1
125444	35246	1299626	LH_axon	dendrite	D	PV5a2	PN_LH_axon	ON_dendrite	IN	LHON	1
125452	35246	1101751	LH_axon	dendrite	D	PV6a3	PN_LH_axon	ON_dendrite	IN	LHON	1
126232	35447	11544121	LH_axon	LH_axon	VM5d	VM7d	PN_LH_axon	PN_LH_axon	IN	IN	1
126812	35447	3080225	LH_axon	dendrite	VM5d	AD1b2	PN_LH_axon	ON_dendrite	IN	LHON	3
126814	35447	3877150	LH_axon	dendrite	VM5d	AD1b2	PN_LH_axon	ON_dendrite	IN	LHON	6
126828	35447	1803633	LH_axon	dendrite	VM5d	AD3f1	PN_LH_axon	ON_dendrite	IN	LHON	6
126830	35447	2659704	LH_axon	dendrite	VM5d	AV1a1	PN_LH_axon	ON_dendrite	IN	LHON	4
126834	35447	1967862	LH_axon	dendrite	VM5d	AV1a2	PN_LH_axon	ON_dendrite	IN	LHON	2
126846	35447	5341336	LH_axon	dendrite	VM5d	AV3a1	PN_LH_axon	ON_dendrite	IN	LHON	1
126854	35447	2851242	LH_axon	dendrite	VM5d	AV4a3	PN_LH_axon	LN_dendrite	IN	LHLN	1
126858	35447	1911124	LH_axon	dendrite	VM5d	AV4a4	PN_LH_axon	LN_dendrite	IN	LHLN	2
126904	35447	2205218	LH_axon	dendrite	VM5d	PD2a1	PN_LH_axon	ON_dendrite	IN	LHON	1
126936	35447	1710793	LH_axon	dendrite	VM5d	PV4a2	PN_LH_axon	LN_dendrite	IN	LHLN	2
127606	36108	11543519	CA_axon	dendrite	VA7m	AV2d1	PN_CA_axon	ON_dendrite	IN	LHON	1
127636	36108	16406	CA_axon	dendrite	VA7m	KCa'B'ap	PN_CA_axon	KC_dendrite	IN	KC	10
127919	36108	36108	LH_axon	LH_axon	VA7m	VA7m	PN_LH_axon	PN_LH_axon	IN	IN	1
127955	36108	3813434	LH_axon	LH_axon	VA7m	vmPN#30	PN_LH_axon	PN_LH_axon	IN	IN	1
128011	36108	43539	LH_axon	LH_axon	VA7m	VM7v	PN_LH_axon	PN_LH_axon	IN	IN	1
128360	36108	1803633	LH_axon	dendrite	VA7m	AD3f1	PN_LH_axon	ON_dendrite	IN	LHON	1
128362	36108	2659704	LH_axon	dendrite	VA7m	AV1a1	PN_LH_axon	ON_dendrite	IN	LHON	1
128378	36108	5341336	LH_axon	dendrite	VA7m	AV3a1	PN_LH_axon	ON_dendrite	IN	LHON	2
128380	36108	1288534	LH_axon	dendrite	VA7m	AV4a1	PN_LH_axon	LN_dendrite	IN	LHLN	2
128472	36108	5918547	LH_axon	dendrite	VA7m	PV4a2	PN_LH_axon	LN_dendrite	IN	LHLN	2
128490	36108	11522498	LH_axon	dendrite	VA7m	PV5a1	PN_LH_axon	ON_dendrite	IN	LHON	1
128492	36108	2204528	LH_axon	dendrite	VA7m	PV5a1	PN_LH_axon	ON_dendrite	IN	LHON	2
128502	36108	5807209	LH_axon	dendrite	VA7m	PV5a1	PN_LH_axon	ON_dendrite	IN	LHON	1
128510	36108	5807241	LH_axon	dendrite	VA7m	PV5b1	PN_LH_axon	ON_dendrite	IN	LHON	1
128756	36390	40637	CA_axon	CA_axon	VA1d	D	PN_CA_axon	PN_CA_axon	IN	IN	1
128979	36390	57414	CA_axon	CA_axon	VA1d	DC3	PN_CA_axon	PN_CA_axon	IN	IN	1
129168	36390	16406	CA_axon	dendrite	VA1d	KCa'B'ap	PN_CA_axon	KC_dendrite	IN	KC	16
129178	36390	13018	CA_axon	dendrite	VA1d	KCaBc	PN_CA_axon	KC_dendrite	IN	KC	1
129182	36390	1746412	CA_axon	dendrite	VA1d	KCaBc	PN_CA_axon	KC_dendrite	IN	KC	14
129362	36390	2182498	LH_axon	LH_axon	VA1d	vmPN#10	PN_LH_axon	PN_LH_axon	IN	IN	1
129373	36390	22594	LH_axon	LH_axon	VA1d	DM5	PN_LH_axon	PN_LH_axon	IN	IN	1
129538	36390	42421	LH_axon	LH_axon	VA1d	VA1d	PN_LH_axon	PN_LH_axon	IN	IN	1
129588	36390	51080	LH_axon	LH_axon	VA1d	VA1v	PN_LH_axon	PN_LH_axon	IN	IN	1
129872	36390	3078257	LH_axon	dendrite	VA1d	AD1b2	PN_LH_axon	ON_dendrite	IN	LHON	6
129878	36390	3877150	LH_axon	dendrite	VA1d	AD1b2	PN_LH_axon	ON_dendrite	IN	LHON	4
129917	36390	2851242	LH_axon	axon	VA1d	AV4a3	PN_LH_axon	LN_axon	IN	LHLN	1
129918	36390	2851242	LH_axon	dendrite	VA1d	AV4a3	PN_LH_axon	LN_dendrite	IN	LHLN	19
129922	36390	1911124	LH_axon	dendrite	VA1d	AV4a4	PN_LH_axon	LN_dendrite	IN	LHLN	2
[truncated: 5,075 more rows]
