# Supplementary material for: Complete Connectomic Reconstruction of Olfactory Projection Neurons in the Fly Brain
Source: Curr Biol. 2020 Aug 17;30(16):3183–3199.e6. doi: 10.1016/j.cub.2020.06.042 (PMC7443706; doi:10.1016/j.cub.2020.06.042)
Supplement: Data S1 — Reconstruction Data, Related to Figures 1, 2, 3, 4, 5, and 6 Zip archive containing raw data from reconstruction efforts: zipped skeletons for reconstructed neurons in SWC format (individual .swc files are named by the neuron’s unique skeleton ID); a CSV file containing the normalized PN-by-glomerulus innervation matrix; a CSV file containing the connections between neurons (PNs and LHNs) broken down by compartment (axon/dendrite); a CSV file containing the adjacency matrix between MBONs and LH centrifugal neurons; a CSV file containing the x/y/z locations (in nanometers, FAFB space) of synapses for all sampled LHNs (skid column refers to the unique skeleton id, prepost indicates whether a synapse is a “pre”- or a “post”-synapse for the given neuron); a CSV file containing the axonal synapses’ x/y/z locations (in nanometers, FAFB space) for all right-hand PNs (same columns as for LHN synapses); a zip archive containing meshes for AL glomeruli as Wavefront .obj files (in FAFB14 space). [file mmc2.zip › lh_neurons_synapses.csv]

	skid	prepost	x	y	z
1	488055	post	353309.78	147964.17	148680
2	488055	post	367646.97	150085.78	135760
3	488055	post	354257.25	162328.64	156520
4	488055	pre	358043.16	161482.47	147160
5	488055	post	368895.16	152104.55	158760
6	488055	post	356965.66	149108.92	148800
7	488055	post	354132.75	147954.16	148120
8	488055	post	356509.34	157590.4	146560
9	488055	post	347184.5	160944.6	154600
10	488055	post	369621.5	151250.1	160400
11	488055	post	371515.47	150195.88	162240
12	488055	post	367049.4	155762.33	156800
13	488055	post	362705.25	156599.42	153440
14	488055	pre	348515.8	158411.52	156240
15	488055	post	356552.53	158071.4	150640
16	488055	post	374636	149691.47	162200
17	488055	post	375557.1	148898.31	162080
18	488055	pre	375707.8	149609.45	160880
19	488055	pre	375231.88	149966.48	161520
20	488055	pre	375823.62	150933	159120
21	488055	pre	375922	150752.56	158720
22	488055	pre	371270.03	149802.06	157840
23	488055	pre	370739.3	150663.84	155080
24	488055	pre	371097.75	150404.84	154280
25	488055	pre	366288.47	157928.8	150440
26	488055	pre	370283.38	150358.84	153960
27	488055	pre	364859.2	155819.34	151160
28	488055	pre	365545.2	158557.03	150360
29	488055	post	357866.1	161769.16	149640
30	488055	post	367817.16	154893.73	160320
31	488055	post	373578.84	150810.73	162960
32	488055	post	369492.53	154544.28	157040
33	488055	post	363180.75	134386.86	140880
34	488055	post	357553.6	158388.31	150720
35	488055	post	357312.16	153077.88	147040
36	488055	post	357770.12	153509.84	147440
37	488055	post	373874.88	152417.22	158760
38	488055	post	373331.03	152866.56	158600
39	488055	post	364260.4	160873.25	150360
40	488055	pre	362071.9	161093.56	152720
41	488055	post	365846.2	158387.77	156000
42	488055	post	353391.47	158398.28	151760
43	488055	post	358753.5	161280.69	149280
44	488055	pre	355954.12	145752.83	141160
45	488055	post	354608.78	147330.88	146840
46	488055	post	360735.5	168558.6	155440
47	488055	pre	360501.84	151632.2	152240
48	488055	pre	361243.47	151180.16	152200
49	488055	post	348792.75	160984.05	154040
50	488055	post	364153.7	163991.05	143120
51	488055	post	351865.12	148382.48	146160
52	488055	pre	352846.94	153702.72	151440
53	488055	post	361509.47	164832.62	151720
54	488055	post	359568.88	158559.11	147200
55	488055	post	359571	159685.73	148040
56	488055	pre	353596	152777.73	146000
57	488055	post	357594.9	165584.22	152880
58	488055	pre	354212.88	152708.34	146000
59	488055	post	350832.22	154921.48	147600
60	488055	post	351073.03	155497.5	147680
61	488055	post	357221.12	162578.6	147760
62	488055	post	366782.44	154352.62	158680
63	488055	post	355117.78	160809.25	155400
64	488055	post	355664.97	160955.05	154880
65	488055	post	351608.75	154614.42	149000
66	488055	post	374558.06	150277.89	161120
67	488055	post	376192.4	150310.81	160880
68	488055	pre	373610.34	147669.61	132200
69	488055	pre	367033.88	148264.44	137000
70	488055	post	370232.25	173355.78	145360
71	488055	post	365509.6	172591.2	151960
72	488055	pre	365442.7	172450.47	152520
73	488055	post	358950.66	162188.03	149600
74	488055	post	357579.44	161670.25	148120
75	488055	pre	367651.66	154750.17	134240
76	488055	pre	372669.53	155707.17	134920
77	488055	post	373562.44	161203.17	135920
78	488055	post	370847.3	161548.4	135760
79	488055	post	364036.97	163872.42	142840
80	488055	post	353544.75	154041.58	151720
81	488055	post	353037	155262	151560
82	488055	pre	360351.12	159187.52	147880
83	488055	post	351045.75	160343.2	155320
84	488055	post	353620.12	158807	151240
85	488055	post	354510.4	159899.9	150480
86	488055	pre	354998.7	147748.89	147360
87	488055	post	354160.53	149408.8	148880
88	488055	post	357172.6	150285.39	148240
89	488055	pre	359422.62	154602.2	146760
90	488055	post	357563.38	157430.5	146400
91	488055	pre	353695.25	147517.36	144240
92	488055	pre	353856.4	152442.02	145440
93	488055	pre	365574.16	161416.36	154800
94	488055	pre	364819.44	161623.67	154520
95	488055	post	365527.66	160845.8	153920
96	488055	pre	361337.88	160644.58	152560
97	488055	post	363382.62	159415.67	152400
98	488055	post	358865.2	155006.28	152440
99	488055	post	356004.28	159311.42	150400
100	488055	post	367826.5	166432.3	153160
101	488055	pre	370972.62	166491.7	152720
102	488055	post	366580.4	173976.9	151080
103	488055	pre	346128.06	153051.62	149560
104	488055	pre	374848.5	146108.8	154760
105	488055	pre	376431.94	146865.55	155960
106	488055	pre	368953.94	145438.64	137960
107	488055	post	365202.22	143468.4	137720
108	488055	post	364289.3	143891.19	137520
109	488055	post	354495.4	162458	155600
110	488055	post	367955.5	172877.88	148040
111	488055	pre	366456.56	173041.28	149360
112	488055	post	372209.38	169173.86	137360
113	488055	pre	373401.7	168052.84	136680
114	488055	post	373782.84	165940.55	136280
115	488055	pre	373343.94	167799.25	136200
116	488055	post	359294.84	145358.56	142200
117	488055	pre	370175.1	160436.53	134520
118	488055	pre	369782.22	160084.38	134560
119	488055	post	366206.78	156568.27	152280
120	488055	post	366282.72	155623.72	152520
121	488055	pre	365160.25	157013.89	151280
122	488055	post	369302.34	164389.5	138920
123	488055	post	354835.2	156869.6	151040
124	488055	post	363213.03	145083.42	138320
125	488055	post	347317.75	161613.5	155400
126	488055	post	347317.75	161613.5	155400
127	488055	post	356484.22	157363	150760
128	488055	post	351309.8	159067.94	154240
129	488055	pre	357715.8	159447.7	147000
130	488055	pre	351287.38	158296.9	149800
131	488055	pre	352510.34	158397.89	150040
132	488055	post	348334.12	159319.19	154320
133	488055	post	347117.44	158890.86	154280
134	488055	post	348025.34	158077.95	154560
135	488055	post	348073	155206.92	150200
136	488055	post	353903.5	154782.22	150640
137	488055	post	360988.47	152882.33	152720
138	488055	post	360586.47	152948.88	152440
139	488055	post	351242.88	148480.64	147040
140	488055	pre	363920.3	137789.9	143280
141	488055	pre	357206.47	141978.48	143440
142	488055	pre	357527.4	142085	143120
143	488055	pre	363767.84	137689.83	142960
144	488055	pre	367563.97	133342.2	144440
145	488055	pre	367767.44	133687.62	143760
146	488055	post	367946.5	132336.83	143640
147	488055	pre	370360.38	130765.04	143040
148	488055	pre	369688.62	131388.52	142800
149	488055	post	369523.62	130085.01	142760
150	488055	pre	369659.06	128257.484	139400
151	488055	post	372091.6	126717.164	137200
152	488055	post	371913.03	126126.34	136840
153	488055	pre	362889.75	139532.56	138800
154	488055	post	363075.47	140932.66	138520
155	488055	pre	362685.44	138432.58	138200
156	488055	post	362084.06	137905.11	137800
157	488055	pre	363754.53	140038.53	138840
158	488055	pre	367898.25	137341.72	137920
159	488055	post	362853.53	139374.34	140760
160	488055	pre	365756.88	157007.72	148840
161	488055	pre	365765.5	157158.78	148440
162	488055	pre	371805.12	155190.1	143000
163	488055	pre	371238.62	155232.27	142640
164	488055	pre	373390.03	140907.14	145000
165	488055	pre	372678.94	141029.6	145000
166	488055	pre	374730.62	132110.42	141360
167	488055	pre	372560.97	136822.33	143720
168	488055	pre	373782.97	141968.22	146040
169	488055	post	373426.53	136306.02	143640
170	488055	pre	374754.97	131529.16	140960
171	488055	pre	375079.34	131288.17	140280
172	488055	pre	376132.25	131479.58	137560
173	488055	pre	375760.06	129644.984	132920
174	488055	post	376704.97	129455.79	132640
175	488055	pre	377779.62	128699.79	132400
176	488055	post	376478.06	128373.266	132240
177	488055	pre	377005.06	127940.15	131640
178	488055	post	375519.75	126083.695	130400
179	488055	post	373018.97	142779.47	145440
180	488055	pre	378046.66	127930.34	131720
181	488055	pre	369335.1	156924.89	146440
182	488055	post	364957.03	156869.02	147840
183	488055	post	377083.28	124694.04	129040
184	488055	pre	367954.1	153959.92	147840
185	488055	pre	367897.38	154087.16	148160
186	488055	post	362495.8	160743.7	151000
187	488055	pre	358802.94	165870.33	151520
188	488055	pre	358349.72	165898.75	151520
189	488055	post	358445.62	164982.97	152480
190	488055	post	358873.25	165469.89	153400
191	488055	pre	367377.97	165616.45	153560
192	488055	post	374472.94	149623.34	161520
193	488055	pre	359917.9	160296.78	148320
194	488055	post	360204.84	161314.88	148800
195	488055	post	359574.94	159021.34	150600
196	488055	pre	368329.72	152807.34	156240
197	488055	post	367592.62	151296.92	160320
198	488055	post	368252.88	150820.23	160600
199	488055	post	367916.78	150771.2	160640
200	488055	post	369969.56	151569.84	160560
201	488055	pre	369669.16	151040.8	160880
202	488055	post	375223.88	154597.98	163880
203	488055	pre	375371.44	155915.2	164080
204	488055	post	375007.1	156945.67	165920
205	488055	post	373785.6	158114.3	165320
206	488055	post	373748.1	156761.88	165320
207	488055	post	372109.75	151136.03	162640
208	488055	post	369206.97	152243.75	158160
209	488055	post	367574.06	153767.83	158920
210	488055	post	366072.12	156842.11	160720
211	488055	post	358971.66	159124.4	163520
212	488055	post	363366.62	157432.94	163000
213	488055	post	368123.34	154414.2	160560
214	488055	post	363487.6	158397.81	163120
215	488055	post	363460.84	157993.97	163360
216	488055	post	369463.25	153045	156640
217	488055	post	367133.28	152568.22	156040
218	488055	post	367550.03	153965.31	160240
219	488055	post	368788.75	153964.22	154960
220	488055	post	366425.7	155826.75	156000
221	488055	pre	367012.06	157655.45	155960
222	488055	post	367574.75	157519.02	155480
223	488055	post	365313.06	158559.23	155960
224	488055	post	364896.12	163288.47	157120
225	488055	pre	367642.9	177284.83	152880
226	488055	post	368580.16	177383.42	152440
227	488055	post	368558.44	177771.62	151920
228	488055	pre	362062.22	174701.44	159880
229	488055	pre	361773.94	174714.84	160160
230	488055	post	359709.94	175970.02	162360
231	488055	post	367285.62	169193.55	158880
232	488055	post	363891.56	163915.56	156240
233	488055	post	367864.97	167307.28	157840
234	488055	post	363045.25	164601.02	158200
235	488055	post	365102.88	162757.94	155960
236	488055	post	366643.78	161500.33	155640
237	488055	post	363851.03	164943.05	156400
238	488055	post	358675.5	166375.1	159240
239	488055	post	362371.75	164156.98	158280
240	488055	post	365008.38	162821.64	156400
241	488055	post	365159.6	162138.31	156640
242	488055	post	368733.12	159979.44	153000
243	488055	post	367086.53	156107.19	156240
244	488055	post	369908.75	155157.3	157200
245	488055	pre	372477.53	152839.06	156080
246	488055	pre	371791.03	154448.8	157160
247	488055	post	371601.78	153880.5	157520
248	488055	post	373246.78	153734.23	157080
249	488055	post	366457.78	156514.19	157320
250	488055	post	362628.03	155938.08	158640
251	488055	post	360263.8	156820.4	158760
252	488055	post	359423.1	157489.06	159160
253	488055	post	358973.06	154730.47	158000
254	488055	post	362570.22	154342.86	160680
255	488055	post	362913.7	154414.47	161840
256	488055	post	367227.25	169818.53	152080
257	488055	post	361651.62	152788.19	159720
258	488055	post	368862.03	167118.88	151880
259	488055	post	364054.38	154391.98	158920
260	488055	post	363719.53	153622.72	159120
261	488055	post	361741.47	169298.27	152280
262	488055	post	367550.53	174512.05	150480
263	488055	post	367044.28	170992.19	153320
264	488055	post	367492.47	171222.7	153080
265	488055	post	370402.9	175830.31	150440
266	488055	pre	369347.16	177983.64	140560
267	488055	post	365587.16	179236.77	137960
268	488055	post	364105.5	181594.02	138280
269	488055	post	358383.62	164340.33	148560
270	488055	post	364264.44	181666.47	138040
271	488055	post	370417.94	176826.03	140760
272	488055	post	362874.12	164498.25	145880
273	488055	pre	363841.06	180839.36	138520
274	488055	post	370651.72	177290.02	140000
275	488055	post	362555.88	164350.17	146160
276	488055	post	369696.78	167213.6	139360
277	488055	post	369990.6	168667.03	139680
278	488055	post	369758.9	167909.97	139280
279	488055	pre	372452.62	170360.81	135680
280	488055	pre	372197.4	170464.36	135440
281	488055	post	373678	165623.27	136760
282	488055	post	373669.44	165715.88	137160
283	488055	post	375241.6	167576.52	137160
284	488055	post	372944.4	154186.2	134560
285	488055	post	364234.94	153797.67	134920
286	488055	post	362315	151883.73	131800
287	488055	post	368310.7	156602.92	135880
288	488055	post	372882.34	168615.61	136560
289	488055	post	361981.16	152396.38	134120
290	488055	pre	361909.53	149955.75	131520
291	488055	post	361775.6	151682.36	131400
292	488055	post	360629.1	149798.89	131800
293	488055	post	370318.38	154398.94	133720
294	488055	post	370318.38	154398.94	133720
295	488055	post	368952.8	158799.08	131800
296	488055	post	355590.53	150837.25	147760
297	488055	post	359517.03	145389.77	151840
298	488055	post	361300.28	142590.9	150160
299	488055	post	358120.03	146900.05	154960
300	488055	pre	358587.34	147058.67	154640
301	488055	post	357713.5	146745.72	155560
302	488055	pre	362134.3	122239.91	145040
303	488055	post	365257.34	121760.34	144120
304	488055	pre	367112.75	121615.34	143000
305	488055	post	371340.66	120089.39	142200
306	488055	post	371965.66	120506.36	141560
307	488055	post	373886.25	118155.8	138360
308	488055	post	375509.4	116898.97	136480
309	488055	post	357827.88	161549.84	149000
310	488055	pre	377413.3	115643.73	136000
311	488055	pre	381417.12	115755.94	134440
312	488055	post	383042.6	114409.05	136560
313	488055	post	383533.3	114370.09	137480
314	488055	post	377332.75	115490.09	135000
315	488055	post	376596.6	118145.14	134840
316	488055	post	376311.9	116260.54	136080
317	488055	post	374891.4	117933.18	138360
318	488055	pre	368714.66	121403.73	146680
319	488055	post	369896.38	120778.51	145200
320	488055	pre	367379.8	120691.94	147320
321	488055	post	370926.78	121772.99	141040
322	488055	post	367451.1	120532.53	148360
323	488055	post	363184.03	129429.97	149560
324	488055	post	358700.28	146029.52	149240
325	488055	post	358573.53	146089.16	148880
326	488055	post	348438.34	150974.92	149080
327	488055	post	347530.03	149677.11	150760
328	488055	post	346461.53	149865.02	151440
329	488055	post	345091.25	148496.28	152640
330	488055	post	344881.75	149089.42	152960
331	488055	post	345091.25	148496.28	152640
332	488055	pre	358694.53	143244.9	145600
333	488055	post	361494.1	143406.22	145240
334	488055	post	358386.62	139683.27	145680
335	488055	post	360187.5	131820.28	142920
336	488055	pre	363584.7	132552.92	140160
337	488055	pre	368418.25	134186.77	135560
338	488055	pre	371147.3	131627.05	134680
339	488055	post	368368.5	133302.67	136000
340	488055	post	363849.06	133367.48	140960
341	488055	post	362504.22	133736.81	141240
342	488055	post	361699.2	130593.15	140160
343	488055	pre	366909.34	129390.81	138120
344	488055	post	362756.4	131495.31	140640
345	488055	post	361232.3	129803.375	139720
346	488055	post	367389.22	129537.56	137640
347	488055	post	371646.06	124456.62	132960
348	488055	post	372064.56	122387.69	132760
349	488055	post	367338.78	129091.38	137040
350	488055	post	368050.72	130795.43	139960
351	488055	post	360305.12	131758.67	143360
352	488055	post	361665.9	146565.38	141520
353	488055	post	361838	145807.56	141360
354	488055	pre	374574	151072.97	138360
355	488055	post	370726.38	148528.19	136760
356	488055	post	360487.25	143127.2	135320
357	488055	post	372699.06	149064.48	132400
358	488055	post	369304.28	125297.34	135400
359	488055	pre	374252.1	119423.09	129280
360	488055	post	354814.53	162333.33	157480
361	488055	pre	355866.88	161180.11	157920
362	488055	pre	356616.06	157222.55	161080
363	488055	post	358684.16	161458.86	157880
364	488055	post	368113.7	152474.73	156560
365	488055	post	367341.88	152756.6	156560
366	488055	pre	357672.72	159330.98	146160
367	488055	post	363087.47	152881.77	158000
368	488055	post	355542.84	160755.84	147680
369	488055	post	361848.88	168945.02	153880
370	488055	post	347926.2	150056.31	150520
371	488055	post	351200.84	148600.9	147440
372	488055	post	371469.88	151101.03	158960
373	488055	post	371011.66	151943.58	160080
374	488055	post	370414	174420.11	142720
375	488055	post	373748.1	156761.88	165320
376	488055	post	367864.97	167307.28	157840
377	488055	post	363551.3	133987.56	141040
378	488055	post	358112.97	143071.11	146480
379	488055	post	364878	167658	152320
380	488055	post	364940	167782	152000
381	488055	post	373464.25	158279.64	165400
382	488055	post	361589.75	143801.33	145120
383	488055	post	375113.34	149930.83	139440
384	488055	post	353768.94	161215.5	156360
385	488055	post	357705.16	162853.7	149360
386	488055	post	360181.34	144543.33	150600
387	488055	post	358798	175968.06	163840
388	488055	post	373592	119748.016	129320
389	488055	post	369058	125612.016	134800
390	488055	post	367304	128900.055	138520
391	488055	post	360650	131638.02	142920
392	488055	post	357726	136307.02	143040
393	488055	post	358570.78	145517.58	142440
394	488055	post	372906	149257.02	132920
395	488055	post	366749	150483.03	135440
396	488055	post	365262	144621.02	137400
397	488055	post	362340	144150.02	136360
398	488055	post	356943	143852.03	137000
399	488055	post	354453	139570.03	133280
400	488055	post	355585	139004.06	134400
401	488055	post	356737	139658.03	132880
402	488055	post	356167	143166.12	131960
403	488055	pre	355783	141384.03	133400
404	488055	post	353563	138818.02	130440
405	488055	post	357153	138308.06	133560
406	488055	post	356757	139682.03	133040
407	488055	post	353489	138800.11	130320
408	488055	post	352975	134378.06	132480
409	488055	post	368796	134131	135840
410	488055	post	367768	133384.02	136160
411	488055	post	356784.12	166580.38	153480
412	488055	pre	375563	149740.06	161480
413	488055	post	371866.5	150906.19	158000
414	488055	post	368532	164587.02	139840
415	488055	post	358478	161464.2	158160
416	488055	post	374071	119698.07	128880
417	488055	post	346140.97	161351.84	154640
418	488055	pre	371222	131439	134560
419	1101751	post	390872.72	125879.05	179000
420	1101751	post	378046.9	128398.63	169800
421	1101751	post	379690.88	130149.21	188360
422	1101751	post	391748.88	125622.016	176320
423	1101751	post	386647.9	142250.4	188600
424	1101751	post	392612.22	128580.7	182400
425	1101751	post	387148.75	142477.81	186080
426	1101751	post	391746.03	128387.45	181640
427	1101751	post	371098.84	114753.65	164920
428	1101751	post	365004.22	149265.28	176200
429	1101751	post	399564.12	129088.25	178480
430	1101751	post	363580.3	122748.414	153600
431	1101751	post	375786.38	146387.73	185720
432	1101751	post	386039.16	122657.56	175040
433	1101751	post	388544.34	124302.766	175840
434	1101751	post	397035.66	130073.17	177520
435	1101751	post	381193.66	146012.83	193360
436	1101751	post	397386.7	129911.055	177000
437	1101751	post	369501.03	122244.234	163520
438	1101751	post	350729	154169.03	196880
439	1101751	post	374744.1	120064.8	166200
440	1101751	post	376747.1	119949.52	167920
441	1101751	post	386936.5	124133.51	175400
442	1101751	post	380390.06	121216.64	171520
443	1101751	post	388734.78	124887.25	176240
444	1101751	post	385719.44	140784.03	184120
445	1101751	post	379427.78	147520.86	194240
446	1101751	post	373938.6	146647.5	187760
447	1101751	post	396621.12	127961.09	176160
448	1101751	post	378961.3	144973.16	184000
449	1101751	post	385711.9	141230.44	184840
450	1101751	post	389163.94	125232.664	175440
451	1101751	post	385620.62	142089.48	187640
452	1101751	pre	400271.16	132323.88	162840
453	1101751	post	386333	140908.06	187000
454	1101751	post	364788.44	149033.56	175880
455	1101751	pre	368212.3	149269.66	182840
456	1101751	pre	368522.2	149320.86	182600
457	1101751	post	368263.34	149834.28	181280
458	1101751	post	368263.34	149834.28	181280
459	1101751	post	360949	123433.07	160880
460	1101751	post	384901.12	142929.84	188640
461	1101751	post	369805.5	150415.12	183760
462	1101751	post	377187.34	115468.06	167520
463	1101751	post	379243.38	115000.664	168920
464	1101751	post	383308.2	119330.625	175000
465	1101751	post	382432.1	119840.1	177600
466	1101751	post	383492.38	119808.82	178000
467	1101751	post	383551.97	120965.47	178040
468	1101751	post	371098.84	114753.65	164920
469	1101751	post	392290.5	129142.05	179320
470	1101751	post	375143.6	110499.58	174280
471	1101751	post	382159.22	142969.48	187760
472	1101751	post	381954.34	142078.97	189000
473	1101751	post	382409.62	143817.61	187920
474	1101751	post	384710.97	133016.34	188800
475	1101751	post	377850.12	145381.36	192680
476	1101751	post	377069.84	149210.4	191240
477	1101751	post	387848.84	131928.7	187240
478	1101751	post	377426.03	147879	193320
479	1101751	post	379894.03	145986.06	191280
480	1101751	post	377041.22	148736.28	191960
481	1101751	post	362924.53	155025.72	177480
482	1101751	pre	363764.03	155478.61	175760
483	1101751	post	381562.72	145749.44	191480
484	1101751	post	362286.22	153774.97	179200
485	1101751	post	363049.97	154609.31	177680
486	1101751	pre	386172.66	140194.16	190480
487	1101751	post	365151.28	152057.39	180760
488	1101751	post	362263.78	152981.73	179760
489	1101751	pre	382060.22	144998.34	183440
490	1101751	post	383590.16	141910.72	188000
491	1101751	post	384070.94	147914.98	182680
492	1101751	post	380996.72	144867.72	184040
493	1101751	post	382799.16	141677.61	187480
494	1101751	post	382432	142414.19	186200
495	1101751	pre	382427.2	145019.62	183000
496	1101751	post	387077.2	129949.51	185200
497	1101751	post	387854.53	128336.42	183640
498	1101751	post	383991.1	147949.25	189280
499	1101751	post	381773.03	146658.75	189080
500	1101751	post	383198.25	145913.02	188920
501	1101751	post	390833.38	128986.1	180520
502	1101751	post	371369.22	147080.66	192520
503	1101751	post	372610.53	147146.11	191880
504	1101751	post	384763.25	122468.71	174800
505	1101751	post	384892.3	123117.66	174680
506	1101751	post	379935.84	124360.45	180600
507	1101751	post	383166.16	121288.59	169520
508	1101751	post	371125.03	114484.02	165440
509	1101751	post	360332.1	119598.375	159880
510	1101751	post	384323.9	138439.86	189800
511	1101751	post	377041.22	148736.28	191960
512	1101751	post	397986.1	129676.125	177800
513	1101751	post	397343.38	129938.086	175560
514	1101751	post	396852.2	128348.664	176840
515	1101751	post	393287.44	129149.32	169720
516	1101751	post	396675.2	128563.66	176360
517	1101751	pre	396988.44	129332.484	172200
518	1101751	pre	397091.94	129208.39	172520
519	1101751	pre	397456.7	129768.2	174000
520	1101751	post	390092.38	126633.58	175160
521	1101751	post	398114.78	129986.7	173600
522	1101751	post	395731.62	129072.05	172960
523	1101751	post	391535.2	125594.734	177200
524	1101751	post	391683.2	124094.266	174960
525	1101751	post	379464.22	145909	194000
526	1101751	post	391350.7	125817.43	176200
527	1101751	post	379223.75	145334.89	193600
528	1101751	post	391758.7	126280.66	173280
529	1101751	post	392724.72	124742.4	170240
530	1101751	pre	397632.88	129544.52	166000
531	1101751	post	392887.3	125732.67	172920
532	1101751	pre	393951.44	125161.57	169360
533	1101751	post	391886.62	125868.586	173280
534	1101751	pre	396881.78	129156.67	171960
535	1101751	post	397046.75	129235.22	166520
536	1101751	post	398160.06	130108.69	171320
537	1101751	post	395586.38	130615.25	177280
538	1101751	post	394690.88	130901.37	176600
539	1101751	post	389896.9	123483.36	175560
540	1101751	post	389127.9	124823.12	175640
541	1101751	pre	387009.78	125070.63	176120
542	1101751	post	386416.2	125528.04	175520
543	1101751	post	386333.34	125444.26	174640
544	1101751	post	389689.97	124313.97	177240
545	1101751	post	389173.28	123617.94	179520
546	1101751	post	382538.8	133313.28	189440
547	1101751	pre	384426.94	139002.95	189800
548	1101751	pre	386035.06	134766.11	188560
549	1101751	pre	380466.2	131125.53	189840
550	1101751	pre	374472.1	146339.23	188960
551	1101751	post	374956.84	147831.53	189840
552	1101751	pre	384775.56	138822.45	189680
553	1101751	pre	381889.53	141687.1	191600
554	1101751	post	378672.12	145250.25	191960
555	1101751	pre	377841.25	143988.5	192000
556	1101751	pre	378481.34	108770.375	171760
557	1101751	pre	375845	109587.375	173440
558	1101751	pre	390703	130477.09	168040
559	1101751	post	363439.97	154699.27	178480
560	1101751	post	364347.53	155230.3	178000
561	1101751	pre	375738.53	110052.64	173720
562	1101751	pre	378372.38	109702.055	171360
563	1101751	pre	376567.25	109898.06	173040
564	1101751	pre	377707.3	122422.14	185760
565	1101751	pre	377782.38	119289.984	184360
566	1101751	pre	384128.28	114501.13	180360
567	1101751	pre	385524.5	114866.445	176240
568	1101751	post	382620	128428.07	175480
569	1101751	post	365242.94	153350	198280
570	1101751	pre	363386.53	153260.86	199000
571	1101751	post	369154.72	149965.83	195000
572	1101751	post	367773.47	150979.19	194720
573	1101751	post	369258.9	149073.12	195960
574	1101751	post	358069.62	155997.4	199360
575	1101751	post	393518.72	127445.3	175080
576	1101751	pre	378853.4	132379.97	189160
577	1101751	post	372866.44	147720.62	188640
578	1101751	post	374196.6	146377.45	191160
579	1101751	pre	361336	148533	160840
580	1101751	post	361583.84	121714.195	160880
581	1101751	pre	358617.44	122104.54	159040
582	1101751	pre	357135.66	125271.74	158280
583	1101751	pre	357732.97	130761.85	157280
584	1101751	pre	357397.1	130673.84	157280
585	1101751	post	362655.1	139534.86	157680
586	1101751	pre	361590.4	148390.1	160760
587	1101751	pre	362428.72	150373.67	161200
588	1101751	pre	362652.94	133043.73	152400
589	1101751	post	362893.53	134808.11	159360
590	1101751	pre	375809.16	144053.02	194000
591	1101751	pre	376404.47	144041	193840
592	1101751	pre	366306.12	122744.766	161240
593	1101751	pre	385121.9	103908.086	164600
594	1101751	post	360074.06	155243.73	178080
595	1101751	pre	368411.16	152812.86	169760
596	1101751	post	378542.47	124446.055	169280
597	1101751	pre	377909.16	124228.945	169400
598	1101751	post	378659.16	123158.91	170080
599	1101751	post	379593.12	115224.37	169440
600	1101751	post	384388.62	117274.98	170200
601	1101751	post	376307	118899.73	169800
602	1101751	pre	373038.84	130707.72	187480
603	1101751	post	385080	141863.03	186920
604	1101751	pre	362031.25	121864.76	163840
605	1101751	post	382519.7	133607.69	190080
606	1101751	post	390409.62	121263.55	171480
607	1101751	post	392659.2	125592.086	179520
608	1101751	pre	390768.38	125942.14	179520
609	1101751	post	391913.38	126055.01	179560
610	1101751	post	390387.5	120709.914	172720
611	1101751	post	390385.1	121063.516	171240
612	1101751	post	388644.3	119656.42	172920
613	1101751	post	388644.3	119656.42	172920
614	1101751	pre	414964.44	95562.14	158160
615	1101751	post	413200.62	98796.5	154760
616	1101751	pre	416668.3	101239.86	152160
617	1101751	pre	413158.56	98698.8	155120
618	1101751	pre	414978.66	95982.5	158480
619	1101751	post	383762.7	120731.79	169760
620	1101751	pre	416630.72	101250	152640
621	1101751	pre	413232.56	99689.164	154360
622	1101751	pre	412793.53	98596.43	155360
623	1101751	post	418655.94	95821.5	159880
624	1101751	post	419789.22	95245.3	161520
625	1101751	pre	383484.88	119958.38	167200
626	1101751	pre	385240.47	123930.86	164320
627	1101751	pre	417950.25	95453.94	159400
628	1101751	post	380581.16	120235.76	169720
629	1101751	pre	387903.47	134008.17	171600
630	1101751	post	383149.66	124748.305	174840
631	1101751	post	383318	120051.44	168040
632	1101751	post	383351.38	125694.48	174000
633	1101751	post	382630.7	124990.72	173880
634	1101751	pre	383068.78	119858.19	167120
635	1101751	pre	384840.75	124110.68	164320
636	1101751	pre	385095.28	123981.23	163920
637	1101751	post	387080.62	133583.98	172800
638	1101751	post	382965.25	123640.79	175280
639	1101751	pre	383373.34	127517.02	172200
640	1101751	post	387046.03	132759.78	170760
641	1101751	post	384379.03	128465.4	170560
642	1101751	post	378088.22	120231.64	170120
643	1101751	post	384379.03	128465.4	170560
644	1101751	post	385753.06	129091.05	170840
645	1101751	post	373723.22	118245.86	175520
646	1101751	pre	387839.47	137932.31	171320
647	1101751	post	384000.28	129475.59	169440
648	1101751	post	368482.75	149900.08	194920
649	1101751	post	380868.38	120659.46	171440
650	1101751	post	374173.38	147191.12	187480
651	1101751	post	393970.84	127072.44	178240
652	1101751	post	395935	127533	176200
653	1101751	post	398401.03	128245.12	176200
654	1101751	post	393931.72	127263.19	177200
655	1101751	post	395133.53	127467.82	176160
656	1101751	post	396621.12	127961.09	176160
657	1101751	post	394203.56	127595.03	174880
658	1101751	post	388674.3	142117.36	187880
659	1101751	post	379541	145581.86	194240
660	1101751	pre	398164.34	131193.06	175120
661	1101751	post	376022.44	117487.24	171160
662	1101751	post	384752.8	124666.39	163200
663	1101751	post	374035.3	113700.37	169040
664	1101751	post	377704.56	119842.16	172080
665	1101751	post	383267.9	125018.86	163200
666	1101751	post	373610.34	113499.82	168640
667	1101751	post	376568.34	121212.69	171920
668	1101751	post	383887.22	124412.49	163480
669	1101751	post	391369.56	146041.61	176440
670	1101751	post	391922.7	146241.64	176400
671	1101751	post	385710.47	123635.11	162960
672	1101751	post	383673.22	125338.99	163360
673	1101751	post	372599.1	111503.16	175200
674	1101751	post	385799.2	122209.484	161720
675	1101751	post	384604.88	122851.53	165320
676	1101751	post	384258.53	122407.836	165520
677	1101751	post	377403.47	103777.5	160040
678	1101751	post	384092.94	121797.77	165760
679	1101751	post	380014.38	123184.984	165560
680	1101751	post	381398.2	120983.625	166600
681	1101751	post	380325.84	123364.984	165840
682	1101751	post	383651	121965.17	166040
683	1101751	post	383749.34	118074.45	167560
684	1101751	post	383565.72	119822.59	169440
685	1101751	pre	419084.22	98392.695	163720
686	1101751	pre	417989.9	98452.54	168560
687	1101751	pre	371008	104351.805	156240
688	1101751	post	375786.7	104267.52	160800
689	1101751	post	387336.53	138701.98	169680
690	1101751	post	383323.6	121325.56	168960
691	1101751	post	383530.1	120171.58	169000
692	1101751	post	371191.25	103857.75	155080
693	1101751	pre	418549.3	98025.25	163360
694	1101751	pre	371294.34	104278.41	155720
695	1101751	post	420732.75	98425.414	164840
696	1101751	post	418891.03	98217.1	166600
697	1101751	pre	417482.28	97896.88	168400
698	1101751	pre	370684.03	104352.23	156000
699	1101751	pre	374461	101832.53	156160
700	1101751	post	389912	139364.69	166560
701	1101751	post	386236.1	139320.64	166760
702	1101751	post	387093.5	138301.81	169640
703	1101751	post	387774.72	139015.03	166960
704	1101751	post	389199.75	139542.58	166720
705	1101751	post	387475.56	141039.53	170040
706	1101751	post	419253.56	98288.72	166280
707	1101751	post	387858.4	138606.84	167400
708	1101751	pre	414702.88	103992.22	173800
709	1101751	pre	414248.1	103694.586	174160
710	1101751	pre	417085.25	98207.73	169080
711	1101751	pre	414325.97	104052.56	173600
712	1101751	pre	416902.5	98275.89	168800
713	1101751	pre	414007.47	103714.79	173640
714	1101751	pre	414817.2	107607.74	174200
715	1101751	post	388312.72	139037.69	166960
716	1101751	pre	413727.7	104185.55	174040
717	1101751	post	385825	140831	168920
718	1101751	pre	414772.6	106875.61	173920
719	1101751	post	386195.12	140737.83	167040
720	1101751	pre	385719.44	144091.61	162320
721	1101751	post	385554.12	141030.25	168480
722	1101751	post	420162.72	94800.6	161600
723	1101751	pre	421382.62	92160.13	162360
724	1101751	pre	421409.9	92829.3	162400
725	1101751	pre	417206.4	95107.22	162000
726	1101751	post	421361.9	94734.01	160920
727	1101751	post	418945.78	95895.63	159600
728	1101751	pre	416495.28	95721.04	162400
729	1101751	post	388286.8	141883.69	162600
730	1101751	post	387911.44	136187.38	171000
731	1101751	pre	385155.47	144166.31	162040
732	1101751	post	386834.28	145305.03	160560
733	1101751	post	391308.9	137576.38	170200
734	1101751	post	416860.72	100683.18	151440
735	1101751	post	389110.28	142304.72	162560
736	1101751	post	421954.6	91725.46	162440
737	1101751	post	388306.28	136102.92	170720
738	1101751	post	414218.25	96141.35	158920
739	1101751	post	413379.1	98946.64	154160
740	1101751	post	392703.8	139243.84	162280
741	1101751	post	391251.34	137503.83	167480
742	1101751	post	393218.47	142724.36	168200
743	1101751	pre	424239.9	100316.34	150760
744	1101751	post	390935.4	140613.31	164760
745	1101751	post	393271.03	143184.38	168040
746	1101751	pre	423454.28	100584.516	151680
747	1101751	pre	423692.4	100643.336	150840
748	1101751	pre	423741.3	100174.88	151120
749	1101751	post	406587.1	103405.94	159080
750	1101751	pre	405178.8	102978.87	160840
751	1101751	pre	401809	101138.94	165760
752	1101751	pre	398666.84	100730.805	166160
753	1101751	pre	402427.38	100960.09	165320
754	1101751	pre	405079.94	103118.266	161480
755	1101751	pre	403717.88	101142.09	163840
756	1101751	pre	404255.9	102583.945	162440
757	1101751	pre	406220.53	102771.14	160800
758	1101751	pre	406113.62	102696.32	161280
759	1101751	pre	404139.28	101236.61	163400
760	1101751	pre	391346.66	107819.67	175280
761	1101751	pre	391354.1	108535.56	175320
762	1101751	pre	397835.7	100774.86	166560
763	1101751	pre	397376	104442.96	172400
764	1101751	pre	393704.2	105790.664	174520
765	1101751	post	383977.38	125702.086	175600
766	1101751	post	382770.12	114566.18	181000
767	1101751	post	380185.2	144519.1	175200
768	1101751	pre	383029.88	115025.77	180920
769	1101751	pre	378750.38	119209.24	184120
770	1101751	post	350199.72	153612.62	196800
771	1101751	pre	379027.53	122282.84	185760
772	1101751	post	379395.7	144941.23	175040
773	1101751	pre	377480.34	123264.55	186320
774	1101751	pre	378439.56	122342.67	186080
775	1101751	post	351028.53	152026.75	195160
776	1101751	pre	386650.47	113605.19	176920
777	1101751	post	382862.53	115331.836	181800
778	1101751	pre	411226.34	101615.79	172320
779	1101751	pre	410330.47	101135.34	172320
780	1101751	post	350571.84	151082.8	195120
781	1101751	post	385953.12	113607.414	178680
782	1101751	pre	383888.8	114298.54	180040
783	1101751	post	377523.56	123756.09	186840
784	1101751	pre	375440.12	128199.03	190760
785	1101751	pre	375505.94	128432.305	191160
786	1101751	pre	383266	114473.055	180360
787	1101751	post	379011.38	113950.914	169360
788	1101751	post	378705.56	113900.15	169640
789	1101751	pre	410983.38	101418.59	172000
790	1101751	pre	410107.16	101129.07	171840
791	1101751	post	417848.4	97464.96	169800
792	1101751	pre	415392.8	107731.63	173560
793	1101751	post	350044	152113.86	195160
794	1101751	post	378723.34	147249.2	173160
795	1101751	post	377608.12	123794.17	186600
796	1101751	post	354226.9	152458.23	194320
797	1101751	post	377906.4	148342.75	173360
798	1101751	pre	376186.47	128498.46	190920
799	1101751	post	376628.56	114452.89	171040
800	1101751	post	377117.03	113820.49	168680
801	1101751	pre	376180.72	128064.35	191000
802	1101751	post	377910.6	119311.64	168920
803	1101751	pre	379580.06	114026.97	167840
804	1101751	pre	378687.03	113950.02	167640
805	1101751	post	378086.16	115702.77	166880
806	1101751	post	378239.16	116761.83	166440
807	1101751	pre	368440.56	113813.43	167960
808	1101751	post	373173.5	113081.87	166040
809	1101751	post	416714.84	94476.14	162240
810	1101751	post	372627.8	110163.11	168480
811	1101751	post	415467.8	95243.945	162640
812	1101751	pre	424296.16	90622.42	162360
813	1101751	pre	374639.3	112985.586	172360
814	1101751	post	374755.44	113604.61	174680
815	1101751	post	370162.78	116473.94	161600
816	1101751	pre	424873.97	90944.516	162400
817	1101751	pre	425228.56	91044.72	162080
818	1101751	post	417245.78	100583.03	151880
819	1101751	post	374869.4	114010.96	175520
820	1101751	post	375279.44	114097.15	176080
821	1101751	post	367374.97	114655.76	162040
822	1101751	post	367829.75	113052.836	162960
823	1101751	pre	425616.25	94713.586	145320
824	1101751	post	428167.75	98376.96	149760
825	1101751	post	370134.5	116483.47	162120
826	1101751	pre	426008.62	94568.76	145480
827	1101751	pre	423817.3	88801.74	139240
828	1101751	pre	426282.53	94944.4	145280
829	1101751	pre	423656.94	88798.78	138800
830	1101751	post	421907.25	92798.664	163080
831	1101751	post	367561.62	113030.51	164240
832	1101751	post	427687.62	95464.35	146320
833	1101751	pre	426161.06	94751.266	145000
834	1101751	post	367798	109163.48	163080
835	1101751	post	367457.4	110320.945	163640
836	1101751	post	425053	84529.484	136360
837	1101751	post	387180.28	131438.34	170520
838	1101751	post	371911.12	150821.6	168360
839	1101751	post	374846.06	137008.12	192360
840	1101751	post	372116.62	151281.31	169440
841	1101751	post	391171.78	143634.38	188080
842	1101751	post	386914.78	141668.73	172640
843	1101751	post	386967.1	141525.73	173000
844	1101751	post	398678.56	134626.19	181560
845	1101751	post	386824.44	127504.21	169480
846	1101751	post	387567.66	146184.72	177640
847	1101751	post	386728.22	144141.42	180480
848	1101751	post	383041.25	128652.516	168800
849	1101751	post	376551.2	136213.42	190280
850	1101751	post	398775.06	134612.78	180880
851	1101751	post	393566.88	139448.08	181400
852	1101751	post	393317	135679.47	180480
853	1101751	pre	424411.56	81778.375	139720
854	1101751	pre	423384.94	80775.51	138560
855	1101751	pre	423240.88	80749.484	138880
856	1101751	pre	423915.47	80505.336	138800
857	1101751	pre	423500.6	79921.66	139240
858	1101751	post	381907.4	127743.4	172960
859	1101751	post	382017.1	127944.22	170480
860	1101751	post	383716.03	128465.875	170040
861	1101751	post	383340.66	128163.07	170880
862	1101751	post	383634.94	126829.09	173920
863	1101751	post	392724.38	138735.8	182000
864	1101751	post	382078.03	125204.9	173640
865	1101751	post	367173.72	113113.586	162320
866	1101751	post	383825.56	125861.89	175160
867	1101751	post	384315.62	118122.12	171560
868	1101751	post	383764.84	124662.29	175640
869	1101751	post	368756.1	109186.53	163440
870	1101751	post	368417.66	113865.57	163000
871	1101751	pre	368936.53	115914.92	159880
872	1101751	pre	366541.94	113678.46	156600
873	1101751	pre	369415.7	116339.75	159640
874	1101751	post	384809.78	122453.05	174680
875	1101751	post	367558.97	114851.36	155600
876	1101751	post	388157.88	118515.625	173320
877	1101751	post	366651.8	115035.61	156400
878	1101751	pre	366353	113849	156400
879	1101751	post	364553.34	112164.02	156320
880	1101751	post	368206.12	153555.05	169440
881	1101751	post	368434.56	153343.66	169160
882	1101751	post	371742.34	151752.75	169120
883	1101751	post	370779.97	151232.84	169120
884	1101751	post	367195.4	114878.9	156320
885	1101751	post	372270.16	151229.19	168440
886	1101751	post	376915.22	132001.53	187680
887	1101751	post	363748.6	111115.27	156720
888	1101751	post	377597.4	147745.2	188520
889	1101751	post	376243.66	131574.55	188080
890	1101751	post	375913.72	135277.61	190440
891	1101751	post	377942.7	147993.92	188720
892	1101751	post	374371.7	137344.64	192120
893	1101751	post	363737.5	140093.66	197080
894	1101751	post	391869.22	126842.85	179360
895	1101751	post	378671.16	148927.72	187920
896	1101751	post	386802	140192	187800
897	1101751	post	364575.97	139542.12	196840
898	1101751	post	363667.5	109939.48	156720
899	1101751	post	379188.97	123658.33	171080
900	1101751	post	362852.4	145916.05	198360
901	1101751	post	392544	142881	186920
902	1101751	pre	362778.78	113869.484	161880
903	1101751	post	386519.25	141010.98	187920
904	1101751	post	365944.38	114004.35	160000
905	1101751	pre	391675.84	142961.88	188560
906	1101751	post	392055.66	140460.75	181920
907	1101751	post	361884.1	115546.07	164560
908	1101751	post	414260.44	95641.66	158680
909	1101751	post	379514.34	123607.91	170680
910	1101751	pre	353201.5	154020.16	199080
911	1101751	post	349585.9	153473.81	198200
912	1101751	post	350439.03	152007.78	198920
913	1101751	post	363229.47	112921.8	164480
914	1101751	post	350754.62	153785.16	197640
915	1101751	post	362897	113857.85	164840
916	1101751	post	362769.6	112953.96	165160
917	1101751	post	362226.12	153906.66	199320
918	1101751	post	398522.06	135006.22	181600
919	1101751	post	393719.66	137826.69	180960
920	1101751	post	371443.44	115482.41	163000
921	1101751	post	394078.25	135435.36	181080
922	1101751	post	396611	135246.08	181400
923	1101751	post	389870.5	140321.08	178720
924	1101751	post	400890.9	132977.8	182400
925	1101751	post	362916.12	112865	163960
926	1101751	post	372798.12	114590.08	163040
927	1101751	post	361432.62	112573.305	165960
928	1101751	post	388960.1	140850.83	179600
929	1101751	post	389648.1	143514.31	181440
930	1101751	post	373538.78	114214.27	163160
931	1101751	post	363383.25	114047.12	163280
932	1101751	pre	435649.22	98387.4	160480
933	1101751	post	374707.75	112964.8	163200
934	1101751	post	366619.47	115665.45	160560
935	1101751	post	435441.97	98242.07	159960
936	1101751	pre	435414.44	98918.95	160800
937	1101751	post	365407.9	113573.555	160760
938	1101751	post	370517.2	113170.766	164480
939	1101751	post	434733.16	97502.34	162600
940	1101751	post	434804.38	97907.29	163520
941	1101751	post	364939.1	112717.71	157200
942	1101751	post	365211.84	112325.664	156880
943	1101751	pre	426314	85556.2	139400
944	1101751	post	433857.4	91795.81	161280
945	1101751	post	434352.9	98175.586	160560
946	1101751	post	365377.94	111856.48	157200
947	1101751	post	372560.97	115630.98	163440
948	1101751	pre	425725.66	84655.58	139000
949	1101751	post	370228.34	113491.35	164080
950	1101751	pre	436592.2	94560.55	157120
951	1101751	post	435688.7	96434.086	158280
952	1101751	pre	436015.97	95054.71	157280
953	1101751	post	424239.78	107021.45	154880
954	1101751	post	427391.66	106698.34	156280
955	1101751	post	434404.3	97647.63	162760
956	1101751	pre	434323.6	109291.055	161440
957	1101751	post	370467.53	114643.08	164440
958	1101751	pre	434868.72	109498.47	161240
959	1101751	post	375047.47	112989.44	172000
960	1101751	post	432439.06	111669.19	167280
961	1101751	pre	431251.06	112274.3	167240
962	1101751	pre	434631.47	109380.42	160960
963	1101751	post	373800.72	111319.87	170320
964	1101751	pre	434043.66	109120.46	161200
965	1101751	post	374990.84	111833.234	171080
966	1101751	pre	402607.8	137893.25	168840
967	1101751	post	373224.16	110581.29	169520
968	1101751	pre	431326.62	111955.46	167720
969	1101751	post	370486.72	111601.67	171360
970	1101751	pre	404022	137823	171600
971	1101751	pre	370551.75	112344.85	171600
972	1101751	pre	404031.53	137564.3	171760
973	1101751	post	405685.6	137069.23	171320
974	1101751	post	409705.75	131515.38	169360
975	1101751	post	409979.03	131639.66	168680
976	1101751	post	409110.12	132271.84	169520
977	1101751	post	411156.34	132131.22	168000
978	1101751	post	410287.38	132130.36	168440
979	1101751	post	405422.03	139879.56	172760
980	1101751	post	403491.97	138565.11	171360
981	1101751	pre	402279.34	139766.47	168040
982	1101751	post	402034.8	140231.08	168200
983	1101751	post	401408.62	140579.75	168560
984	1101751	post	400080.84	138308.55	169600
985	1101751	pre	400514.3	139432.62	170520
986	1101751	post	402010.5	139242.72	170160
987	1101751	post	401501	139541	169920
988	1101751	post	401848.25	138958.9	170280
989	1101751	post	402805.1	139029.66	170680
990	1101751	post	402231.94	139929.94	170120
991	1101751	post	402912.78	139562.98	170120
992	1101751	post	405679	140144	170200
993	1101751	post	396896.44	135450.6	170520
994	1101751	post	407175.47	139411.72	167480
995	1101751	post	397280.88	136260.95	170800
996	1101751	post	401207.4	140111.08	170360
997	1101751	pre	396765.28	136012.48	171560
998	1101751	post	395898.28	131946.27	169920
999	1101751	post	395847.8	133216.88	170320
1000	1101751	post	396557.8	135201.95	169560
1001	1101751	post	380458.78	120512.32	167920
1002	1101751	post	396028.7	136775.1	171240
1003	1101751	post	396021.03	133446.05	170760
1004	1101751	post	396428.3	133485.11	170480
1005	1101751	post	388006.53	124094.19	168600
1006	1101751	post	389402.06	124249.04	168280
1007	1101751	post	380431.03	119817.664	168120
1008	1101751	post	381030.78	119025.414	167720
1009	1101751	post	391559.2	123608.58	167280
1010	1101751	post	391965.2	123842.516	167720
1011	1101751	post	389847.56	124417.82	167560
1012	1101751	post	386076.3	124344.66	168320
1013	1101751	post	388217.4	124185.82	168800
1014	1101751	post	386320.94	126007.04	171440
1015	1101751	post	384979.4	124967.734	172080
1016	1101751	pre	426105.44	100477.234	165720
1017	1101751	pre	434489.66	99702.32	158160
1018	1101751	post	435298.47	99287.664	158000
1019	1101751	post	438046.3	97187.336	154440
1020	1101751	post	386851.78	142703.12	188080
1021	1101751	post	383776.28	142588.33	187760
1022	1101751	post	384576.5	142779.73	187160
1023	1101751	post	382901.62	142957.77	187960
1024	1101751	post	382657.25	142830.3	187560
1025	1101751	post	355228.7	152228.62	180440
1026	1101751	post	394000.84	147478.42	176440
1027	1101751	post	394083.84	147619.2	176720
1028	1101751	post	391121.1	149576.28	176600
1029	1101751	post	392138.88	143802.6	179840
1030	1101751	post	391157.8	149789.83	176080
1031	1101751	post	362497	118301.25	159360
1032	1101751	post	382057.06	145230.31	163920
1033	1101751	post	379439.9	145069.03	161400
1034	1101751	post	379531.97	145644.5	161200
1035	1101751	post	383303.03	144297.47	163640
1036	1101751	post	387778.88	136448.25	170400
1037	1101751	post	392539.94	141919.73	168120
1038	1101751	post	392641.4	142247.28	168400
1039	1101751	pre	381130.97	148368.05	175320
1040	1101751	post	380480.56	144109.66	176560
1041	1101751	post	378675.72	148481.02	175640
1042	1101751	post	384816.28	148847.95	173480
1043	1101751	pre	381766.8	148323.9	175320
1044	1101751	post	380268.47	147290.2	175880
1045	1101751	post	379844	147982.06	175600
1046	1101751	pre	390750.84	139586.08	170120
1047	1101751	post	379214	123674.62	165400
1048	1101751	post	406791.38	103183.73	161920
1049	1101751	pre	386184.6	101629.664	163360
1050	1101751	pre	388005.1	104039.305	166640
1051	1101751	post	407223.9	103096.23	162160
1052	1101751	pre	378110.62	101251.87	156760
1053	1101751	post	408147.84	104004.16	162480
1054	1101751	pre	386576.9	102001.92	163760
1055	1101751	pre	384472.9	100645.99	159960
1056	1101751	pre	384398.3	100377.484	159520
1057	1101751	pre	384730.9	100165.12	159240
1058	1101751	post	398461.75	101604.49	172600
1059	1101751	pre	386955.5	101732.54	163440
1060	1101751	pre	398754.56	101823.14	172080
1061	1101751	pre	399153.75	102357.33	172360
1062	1101751	pre	385526.56	100535.055	159400
1063	1101751	pre	384697.1	100835.04	158560
1064	1101751	pre	399433.7	101545.83	171760
1065	1101751	post	351819.9	151190.84	194480
1066	1101751	post	383785.84	101411.81	158120
1067	1101751	post	390419.34	141527.78	164360
1068	1101751	post	371972.47	111664.11	167520
1069	1101751	post	389720.56	141304.81	164440
1070	1101751	pre	378215.12	101486.586	156440
1071	1101751	pre	399739.16	102014.75	172280
1072	1101751	post	375476.03	113379.21	165960
1073	1101751	post	372100.38	110452.52	168400
1074	1101751	pre	386956.7	114016.67	176840
1075	1101751	pre	386466.94	114818.3	176720
1076	1101751	post	397822.6	103404.586	171000
1077	1101751	post	372273.62	110125.09	169080
1078	1101751	post	397004.66	104799.53	173160
1079	1101751	pre	386917.38	116923.734	168240
1080	1101751	pre	386002.62	114466.305	176520
1081	1101751	pre	386496.06	117343.62	167720
1082	1101751	post	376654.84	128804.734	190720
1083	1101751	post	383574.88	114409.44	179360
1084	1101751	pre	387926.78	137907.47	171080
1085	1101751	post	387799.7	132331.69	172720
1086	1101751	pre	390678.06	139292.64	169920
1087	1101751	post	389074.56	138385.9	170960
1088	1101751	pre	386090.44	140935.88	171400
1089	1101751	post	377325.66	127597.16	190720
1090	1101751	pre	391410.25	139165.75	169960
1091	1101751	post	386734.2	143685.33	178120
1092	1101751	post	387176.4	133774.55	173520
1093	1101751	post	390494.94	145801.86	176600
1094	1101751	post	386883.72	143145.73	178720
1095	1101751	post	383866.06	147159.7	173240
1096	1101751	post	385710.3	129334.23	170000
1097	1101751	post	387629.94	141848.3	173000
1098	1101751	post	381938.34	127587.13	172280
1099	1101751	post	387226.03	142240.88	173280
1100	1101751	post	380347.72	127918.5	170200
1101	1101751	post	388231.5	145647.69	177640
1102	1101751	post	380957.9	127509.586	171000
1103	1101751	pre	386817.88	125197.73	175840
1104	1101751	post	380233.38	127784.4	169360
1105	1101751	post	382089.38	127086.48	171760
1106	1101751	post	381430.28	128360.68	172520
1107	1101751	post	381986.84	127260.38	172600
1108	1101751	post	383338.7	126897.28	175440
1109	1101751	post	384445.56	125652.47	174520
1110	1101751	post	384343.84	117926.41	171840
1111	1101751	post	382355.1	127739.84	175520
1112	1101751	post	382724.38	129258.82	175920
1113	1101751	post	383271.38	128783.414	175280
1114	1101751	post	384225.47	117104.48	170960
1115	1101751	post	382218.44	128728.85	176760
1116	1101751	post	367881.25	117829.19	166120
1117	1101751	post	370233.03	120562.09	162080
1118	1101751	post	368678.38	118851.49	164520
1119	1101751	pre	370944.25	121593.46	162200
1120	1101751	post	368764.56	113881.87	165000
1121	1101751	post	383521.2	117367.85	170840
1122	1101751	post	350733.38	153141.47	197600
1123	1101751	post	365116.34	153845.14	199080
1124	1101751	post	367279.97	114843.45	162800
1125	1101751	post	354610.9	152852.44	194120
1126	1101751	post	351926.6	153452.62	199320
1127	1101751	post	391345.1	138749.89	162520
1128	1101751	post	350655.78	152201.28	199160
1129	1101751	post	398775.66	134574.48	182000
1130	1101751	post	376594.9	123372.93	170280
1131	1101751	post	385713.53	121950.7	172600
1132	1101751	post	384068.3	141775.81	162800
1133	1101751	post	390946.94	119675.055	171360
1134	1101751	post	369978.03	150605.69	194360
1135	1101751	post	366446.16	152145.38	194480
1136	1101751	post	378723.34	147249.2	173160
1137	1101751	post	366280.06	153800.02	199360
1138	1101751	post	363285.1	153174.66	170360
1139	1101751	post	378082.53	114633.266	169280
1140	1101751	post	374313.62	148562.88	173480
1141	1101751	post	384557.47	141782.52	186840
1142	1101751	post	366490.62	152980.52	169640
1143	1101751	post	393084.06	142141.56	167920
1144	1101751	post	379735.56	144700.53	175800
1145	1101751	post	380203.3	146495.62	175680
1146	1101751	post	391677.12	137938.2	161480
1147	1101751	post	391122.34	137991.64	162080
1148	1101751	post	391461.78	137837.02	161160
1149	1101751	post	387855.2	143304.53	189560
1150	1101751	post	366718.12	153916.69	170840
1151	1101751	post	380760.5	143746.64	175440
1152	1101751	post	387888.75	143213.36	190040
1153	1101751	post	366101.4	153891.14	170680
1154	1101751	post	380371.06	130558.625	186600
1155	1101751	post	368578.53	151652.53	171680
1156	1101751	post	390214	118072.94	168000
1157	1101751	post	381349.4	145680.33	174800
1158	1101751	post	368444.88	151328.08	167080
1159	1101751	post	364623.28	151513.52	174080
1160	1101751	post	368030.8	152539.36	167800
1161	1101751	post	368344.03	115627.86	167120
1162	1101751	post	369394.03	118053.805	167520
1163	1101751	post	376566.34	147182.11	176560
1164	1101751	post	390588.25	141180.81	164880
1165	1101751	post	374854.16	145282.75	187160
1166	1101751	post	376495.12	143549.4	188240
1167	1101751	post	374922.4	145267.17	187760
1168	1101751	post	367955.9	115365.766	166480
1169	1101751	post	367719.38	116325.16	166680
1170	1101751	post	375513.5	145721.62	190320
1171	1101751	post	376323.72	144246.73	188400
1172	1101751	post	377741.94	124320.69	169720
1173	1101751	post	368678.38	118851.49	164520
1174	1101751	post	373875.66	145932.38	188440
1175	1101751	post	369363.47	122449.35	163920
1176	1101751	post	382186.4	143984.81	163640
1177	1101751	post	365592.03	154227.47	199240
1178	1101751	post	370336.22	118732.055	167760
1179	1101751	post	369149.34	122191.25	164120
1180	1101751	post	380210.2	148944.36	186680
1181	1101751	post	390312.53	119166.18	172640
1182	1101751	post	375828.6	145876.47	190760
1183	1101751	post	357697.47	157706.88	198880
1184	1101751	post	378836	148049.23	187360
1185	1101751	post	367749.72	150635.53	193760
1186	1101751	post	368783.78	148524.83	194560
1187	1101751	post	368419.28	150545.78	193240
1188	1101751	post	366461.8	152814.39	195320
1189	1101751	pre	373917.22	148811.19	174160
1190	1101751	post	365968.03	153027.66	196160
1191	1101751	post	384077	143046.03	189600
1192	1101751	post	387212.78	142436.88	189400
1193	1101751	post	375767.1	148558.14	191760
1194	1101751	post	386851.5	142322.36	189360
1195	1101751	pre	374408.56	148618.7	174200
1196	1101751	post	368933.7	147915.86	194640
1197	1101751	post	372684.34	146664.44	192880
1198	1101751	post	377207.03	147765.06	191680
1199	1101751	post	374452.9	146552.08	191760
1200	1101751	post	384161.03	142523.05	189000
1201	1101751	post	377722.6	147463.86	192160
1202	1101751	post	375477.75	148647.08	190880
1203	1101751	post	377716.4	147480.95	190760
1204	1101751	post	390214	118072.94	168000
1205	1101751	post	367595.8	152213.3	172400
1206	1101751	post	364934.9	147449.2	176520
1207	1101751	post	391800.22	126950.88	183600
1208	1101751	pre	364925.03	143926.08	198360
1209	1101751	post	388221.12	126489.52	183720
1210	1101751	post	392566.84	136473.12	161240
1211	1101751	post	369720.06	121110.12	161680
1212	1101751	pre	364675.53	143846.34	198600
1213	1101751	post	398756	135432.84	181480
1214	1101751	post	372624.53	120868.38	162960
1215	1101751	post	395283.1	135239.9	161280
1216	1101751	post	355632.22	147587.61	180760
1217	1101751	post	374563.03	133141.44	192760
1218	1101751	post	369064.88	121223.445	161760
1219	1101751	post	363472.12	141390.8	197360
1220	1101751	post	361862.3	141029.64	197720
1221	1101751	post	398986.16	135438.16	181160
1222	1101751	post	368231.47	142172.03	198360
1223	1101751	post	389872.97	142112.64	187560
1224	1101751	post	380513.2	145639.33	177480
1225	1101751	post	380079.06	142827.5	180760
1226	1101751	post	391821.8	144189.52	190000
1227	1101751	post	390945.9	137822.23	161520
1228	1101751	post	362016.5	147302.03	178320
1229	1101751	post	381486	144764.86	179160
1230	1101751	pre	363155.72	147018.05	178840
1231	1101751	post	369279.56	148476.98	179480
1232	1101751	post	364975.9	147836.97	179800
1233	1101751	post	380209.4	145830.3	177960
1234	1101751	post	367524.66	149665.75	184640
1235	1101751	post	370491.12	120614.47	162920
1236	1101751	post	389753.78	141783.88	163040
1237	1101751	post	380817.9	146498.69	175960
1238	1101751	post	370135.97	117304.26	166760
1239	1101751	post	371153.3	119118.266	166480
1240	1101751	post	371767.47	119810.414	166520
1241	1101751	post	368487.6	117064.664	167960
1242	1101751	post	392876.7	138757.8	180800
1243	1101751	post	372295.9	148634.83	178440
1244	1101751	post	369127.25	118066.26	168360
1245	1101751	post	370129.22	117857.27	167560
1246	1101751	post	374596.2	145943.2	188000
1247	1101751	post	393406.62	137343.34	180720
1248	1101751	post	370337.3	118985.05	166640
1249	1101751	post	393796.3	136827.5	181160
1250	1101751	post	372817.5	147312.42	188280
1251	1101751	post	375681.12	145521.55	189840
1252	1101751	post	380855.56	145894.44	176400
1253	1101751	post	374444.66	146366.17	187720
1254	1101751	post	369284.5	122502.35	162840
1255	1101751	post	369910.3	121791.67	163960
1256	1101751	post	375835.66	144850.92	188960
1257	1101751	post	374691.5	147681.69	191240
1258	1101751	post	376599.97	144898.16	186720
1259	1101751	post	379767.44	145385.95	176840
1260	1101751	post	370599.56	118876.39	166400
1261	1101751	post	380780.25	144160.88	176480
1262	1101751	post	376106.38	148356.95	190240
1263	1101751	post	372815.72	121312.95	164120
1264	1101751	post	388955.22	140750.78	179400
1265	1101751	post	381739.62	130456.83	190960
1266	1101751	post	377090.78	147583.98	190800
1267	1101751	post	374223.97	148121.92	191400
1268	1101751	post	389431.28	141002.12	179760
1269	1101751	pre	390699.12	141004.34	179520
1270	1101751	pre	388358.44	142757.69	178400
1271	1101751	post	388532.16	142891.77	178040
1272	1101751	post	381795.94	133362.08	189040
1273	1101751	post	378828.7	129891.234	191600
1274	1101751	pre	376947.22	130547.04	192840
1275	1101751	post	385286.12	124687.65	172440
1276	1101751	post	385010.75	124450.04	172160
1277	1101751	post	364530.97	149848.5	175760
1278	1101751	post	390110.94	142075.77	181480
1279	1101751	post	390210.6	141578.03	181200
1280	1101751	pre	384780.72	127295.18	183080
1281	1101751	pre	385037.06	127609.36	183080
1282	1101751	pre	391828.12	143438.61	180600
1283	1101751	post	370599.56	118876.39	166400
1284	1101751	post	386171.25	129056.14	182000
1285	1101751	post	383237.75	133771.55	189800
1286	1101751	post	382401.28	134228.42	190400
1287	1101751	post	377372	147188.06	175960
1288	1101751	post	379774.1	148095.33	174480
1289	1101751	post	379724.72	145761.39	176120
1290	1101751	post	387637.8	126410.7	183040
1291	1101751	post	388231.5	145647.69	177640
1292	1101751	post	367524.8	121350.914	162280
1293	1101751	post	368678.38	118851.49	164520
1294	1101751	post	367088.16	119316.25	164440
1295	1101751	post	388547	144610.47	180840
1296	1101751	post	367911.78	120445.14	162840
1297	1101751	post	365983.8	123032.15	161320
1298	1101751	post	365833.1	123653.72	161400
1299	1101751	post	365824.7	119172.984	164720
1300	1101751	pre	366851.12	122695.53	161280
1301	1101751	post	367976.78	117196.23	167440
1302	1101751	post	388340.47	128445.02	185000
1303	1101751	post	388982.78	144202.2	181200
1304	1101751	post	370232.6	110724.36	172640
1305	1101751	post	371448.28	110122.94	168200
1306	1101751	post	388731.2	127674.84	183040
1307	1101751	post	384419.62	146830.78	182520
1308	1101751	post	368963.1	117943.7	167120
1309	1101751	post	371882.28	109406.11	168920
1310	1101751	post	387984.75	128082.91	184720
1311	1101751	post	379181.7	141823.67	184520
1312	1101751	post	359369.25	156060.2	178120
1313	1101751	post	383781.8	148933.97	184080
1314	1101751	post	363504.38	155600.69	172920
1315	1101751	post	378963.72	150221.17	174040
1316	1101751	post	390568.47	142955.66	168320
1317	1101751	post	379978.88	150796	173840
1318	1101751	post	382340.06	145831.94	162920
1319	1101751	post	367743.03	150671.27	181400
1320	1101751	post	382438.06	145305.19	163320
1321	1101751	post	362673.22	154798.66	169680
1322	1101751	post	387276.7	140468.16	189080
1323	1101751	post	366662.88	112010.57	170400
1324	1101751	post	364013.25	112976.97	172320
1325	1101751	post	379183.88	145230.17	162280
1326	1101751	post	364250.44	110838.18	170400
1327	1101751	post	363306.97	113602.45	172320
1328	1101751	post	368940.84	114779.734	166720
1329	1101751	post	379257.28	141985.86	183120
1330	1101751	post	386010.97	133963.66	189960
1331	1101751	post	374924.66	112869.77	166200
1332	1101751	post	367972.9	112972.67	168400
1333	1101751	pre	383453.06	147416.98	190640
1334	1101751	post	382628.38	141607.94	186560
1335	1101751	post	368201.78	112003.29	171920
1336	1101751	post	381497.3	143707.38	183240
1337	1101751	post	379482.5	146967.17	194520
1338	1101751	post	386537	145824.2	180520
1339	1101751	post	380925.38	115617.47	165840
1340	1101751	post	391285.03	148455.1	178680
1341	1101751	pre	375985.03	110319.414	169680
1342	1101751	post	391724.72	149134.77	176360
1343	1101751	post	378725.12	114280.516	166600
1344	1101751	post	376006.53	113769.26	170360
1345	1101751	post	392243.16	149702.27	175720
1346	1101751	post	391741.22	150116.84	176840
1347	1101751	post	368376.47	115777.87	166200
1348	1101751	post	381707.06	115326.66	165400
1349	1101751	post	376605.28	114254.03	169520
1350	1101751	post	378121.25	146016.5	194560
1351	1101751	post	379114.97	115791.9	166560
1352	1101751	post	376162.22	113917.49	169800
1353	1101751	post	381882.84	147281.2	189560
1354	1101751	post	375541.1	114343.82	169960
1355	1101751	post	368774.44	122398.7	162000
1356	1101751	post	388173.4	140225.34	189120
1357	1101751	post	367150.8	122437.22	162120
1358	1101751	post	367851.06	122932.016	162680
1359	1101751	post	393102.9	128439.06	170040
1360	1101751	post	381437.78	151562.17	186080
1361	1101751	post	366629.56	153258.67	198840
1362	1101751	post	383373.5	149317.45	184400
1363	1101751	post	382007.9	151898.27	185200
1364	1101751	post	383695.3	150339.16	185000
1365	1101751	post	381594.53	151576.94	185480
1366	1101751	post	382791.03	150976.6	186080
1367	1101751	post	381932.62	151710	186080
1368	1101751	post	380151.5	154372.98	185480
1369	1101751	post	366643.94	118928.94	165600
1370	1101751	post	366643.94	118928.94	165600
1371	1101751	post	385761.03	129417.57	181440
1372	1101751	post	366260.06	118252.51	166000
1373	1101751	post	385948	130259.65	182040
1374	1101751	post	397670.5	130291.46	168800
1375	1101751	post	382498.3	127943.24	182800
1376	1101751	post	367491.4	121446.92	161400
1377	1101751	post	380147.4	129546.28	187640
1378	1101751	post	383991.8	127312.625	180920
1379	1101751	post	365105.9	119651.48	166160
1380	1101751	post	366242.03	119179.96	165360
1381	1101751	post	383534.88	127417.82	180920
1382	1101751	post	383536.7	127612.18	181640
1383	1101751	post	384102.72	127863.38	183280
1384	1101751	post	384147.88	129268.75	183840
1385	1101751	post	357568.7	149829.3	179880
1386	1101751	post	356022.34	151162.72	180200
1387	1101751	post	383322.53	129154.984	184520
1388	1101751	post	371604.94	109171.89	168200
1389	1101751	post	363393.56	111411.195	170400
1390	1101751	post	382745.38	129256.32	184400
1391	1101751	post	375832.38	131135.27	193280
1392	1101751	post	384860.7	128542.49	183080
1393	1101751	post	379374.47	150980.55	174280
1394	1101751	post	355271.84	151879.8	179760
1395	1101751	post	388542.03	123629.05	175160
1396	1101751	post	372346.22	109360.57	168200
1397	1101751	post	354434.03	151290.89	180000
1398	1101751	post	371882.28	109406.11	168920
1399	1101751	post	354746.9	151026.61	179240
1400	1101751	post	386014.16	142642.28	187680
1401	1101751	post	374183.84	132069.81	194400
1402	1101751	post	386293.22	142218.22	183680
1403	1101751	post	387472.2	141442.83	182560
1404	1101751	post	386413.5	141527.95	183440
1405	1101751	post	385745.38	143142.84	182520
1406	1101751	post	388362.3	125771.195	172320
1407	1101751	post	384224	143602.66	180760
1408	1101751	post	375734.1	131901.61	193360
1409	1101751	post	389463.6	124054.164	174600
1410	1101751	post	385728.28	124912.05	172960
1411	1101751	post	380619.28	120516.766	168360
1412	1101751	post	387145.6	124994.77	171880
1413	1101751	post	376868.34	131570.1	192000
1414	1101751	post	378320.53	128885.305	191240
1415	1101751	post	387330.3	124136.73	173680
1416	1101751	post	364492.6	109953.74	169440
1417	1101751	pre	376037.2	110568.56	169520
1418	1101751	post	384226.88	145562.92	191760
1419	1101751	post	380444.53	118266.36	168280
1420	1101751	post	395743.22	127320.625	177360
1421	1101751	post	379884.84	132376.11	191760
1422	1101751	post	380904.6	120158.87	168200
1423	1101751	post	366651.2	112434.984	171680
1424	1101751	post	375168.7	112826.55	165480
1425	1101751	post	383615.88	146493.61	189080
1426	1101751	post	378709.2	125943.66	168640
1427	1101751	post	381773.03	146658.75	189080
1428	1101751	post	373986.6	110818.38	170280
1429	1101751	post	368938.7	115595.055	166320
1430	1101751	post	396683.72	128930.24	169560
1431	1101751	post	396567	131054.125	170120
1432	1101751	post	397078.72	130606.8	169600
1433	1101751	post	381279.2	148987.1	189520
1434	1101751	post	369140.9	114310.25	164880
1435	1101751	post	396393.97	130499.875	169520
1436	1101751	post	396300	131435.06	169400
1437	1101751	post	396058.78	129354.055	169400
1438	1101751	post	368703.75	115278.47	166040
1439	1101751	post	397050.4	131596.39	169960
1440	1101751	post	365458.8	122621.94	162840
1441	1101751	post	361940.12	111056.305	170600
1442	1101751	post	395292.75	131874.66	169800
1443	1101751	post	397924.34	130990.836	169440
1444	1101751	post	365112.38	120244.08	165600
1445	1101751	post	397857.03	134885.34	169880
1446	1101751	post	369702.84	122956.49	161400
1447	1101751	post	362522.16	110717.27	170600
1448	1101751	post	378851.72	148292.61	194000
1449	1101751	post	370316.12	115474.375	166120
1450	1101751	post	385286.12	124687.65	172440
1451	1101751	pre	377832.4	143925.47	180280
1452	1101751	post	398560.62	130293.16	169160
1453	1101751	post	378693.3	141963.78	182840
1454	1101751	post	384382.47	128492.02	184280
1455	1101751	post	385811	133110.02	189040
1456	1101751	post	395703.38	130917.59	173360
1457	1101751	post	388057.56	127626	176600
1458	1101751	post	387384.84	127247.516	177120
1459	1101751	post	370413	147580.05	179640
1460	1101751	post	388003.94	127823.52	175520
1461	1101751	post	383950.62	129701.62	184600
1462	1101751	post	388162.06	128019.66	175800
1463	1101751	post	377997.4	115986.016	170320
1464	1101751	post	378988.3	145413.23	177080
1465	1101751	post	384920.5	129031.52	184520
1466	1101751	post	370623.7	146023.5	179920
1467	1101751	post	376835.56	115433.87	169760
1468	1101751	post	374902.34	118400.3	170880
1469	1101751	post	357084.9	148863.08	178720
1470	1101751	post	373759.12	117217.43	171280
1471	1101751	post	361038.44	145269.72	178520
1472	1101751	post	362261.44	145241.72	178320
1473	1101751	post	375481.06	117172.43	171280
1474	1101751	pre	424902.56	100292.266	166120
1475	1101751	pre	425292.2	99218.71	166200
1476	1101751	pre	425199.8	99256.086	166680
1477	1101751	post	364338.56	133703.11	146400
1478	1101751	post	378341.44	122874.99	166600
1479	1101751	post	386781.03	120340.89	166600
1480	1101751	pre	425561.2	99577.05	166800
1481	1101751	post	362203.06	120788.67	161720
1482	1101751	post	362423.72	120262.39	161400
1483	1101751	post	360740.7	127453.805	154680
1484	1101751	post	362791.12	120625.95	160760
1485	1101751	post	362661.94	119805.05	161120
1486	1101751	post	360905.7	129261.32	155680
1487	1101751	post	358461.56	129239.65	157160
1488	1101751	post	377490.72	123492.52	166040
1489	1101751	post	427980.47	96319.734	157360
1490	1101751	post	362223.62	122693.42	160280
1491	1101751	pre	434476.3	99801.32	158480
1492	1101751	post	415132.38	98429.73	166520
1493	1101751	post	362841.3	122083.98	157480
1494	1101751	pre	361163.44	127863.07	155040
1495	1101751	post	362229.3	122715.57	158840
1496	1101751	post	363462.66	120984.555	160760
1497	1101751	post	362842.4	124702.85	157480
1498	1101751	post	362783.78	122455.375	160000
1499	1101751	post	414650.9	107214.984	173080
1500	1101751	post	418754.84	97406.98	170280
1501	1101751	pre	415016.6	107038.28	173240
1502	1101751	post	426473.94	91786.97	160200
1503	1101751	post	362187.34	122636.82	159360
1504	1101751	post	361035.6	124686.4	156160
1505	1101751	pre	361383.5	124393.04	156440
1506	1101751	post	361932.4	122519.15	158160
1507	1101751	pre	370714.22	121941.53	162760
1508	1101751	post	424195.4	89523.63	161920
1509	1101751	post	424249.72	89599.1	161640
1510	1101751	post	394641	132790.06	165640
1511	1101751	pre	429847.38	90716.55	161360
1512	1101751	pre	429558.03	90723.56	161280
1513	1101751	post	424339.1	91497.44	163520
1514	1101751	pre	426336.34	105690.88	156440
1515	1101751	pre	429173.53	102337.375	152000
1516	1101751	pre	429186.7	103116.64	152120
1517	1101751	post	360495.53	145118.9	178440
1518	1101751	post	359993.4	144217.2	178040
1519	1101751	post	381543.84	144857.25	191880
1520	1101751	post	366242.03	119179.96	165360
1521	1101751	post	368487.6	117064.664	167960
1522	1101751	pre	426853.9	98680.23	147480
1523	1101751	pre	427741.53	99005.875	147440
1524	1101751	pre	427381.28	98571.234	146800
1525	1101751	post	361024	144007.06	176320
1526	1101751	post	371569.38	138952.72	195720
1527	1101751	post	426937.88	98358.7	146200
1528	1101751	post	369434.72	139892.94	196720
1529	1101751	post	369640.88	138580.03	196920
1530	1101751	pre	370522.38	139071.34	196920
1531	1101751	post	360706.2	146151.12	198720
1532	1101751	post	369061.97	141017.89	198360
1533	1101751	post	360644.5	145755.52	198200
1534	1101751	post	368231.47	142172.03	198360
1535	1101751	post	369927.72	140105.73	197720
1536	1101751	post	372311.53	138471.06	196040
1537	1101751	post	375027.44	140916.03	193360
1538	1101751	post	373265.9	139933.22	194280
1539	1101751	post	373207.56	139266.19	194360
1540	1101751	post	369889.12	137549.11	196720
1541	1101751	post	375905.66	141523.83	195200
1542	1101751	post	377645	141384.28	192800
1543	1101751	post	357324.34	149039.03	178160
1544	1101751	post	358838.5	151092.78	180880
1545	1101751	post	357871.78	148723.48	179640
1546	1101751	post	379336.25	143125.53	181480
1547	1101751	post	360388.9	149782.16	174640
1548	1101751	post	375833.1	146646.9	192880
1549	1101751	post	361532.4	147469.78	178880
1550	1101751	post	360816.9	148764.05	175160
1551	1101751	post	360375.56	148285.23	176600
1552	1101751	post	379546	142829.86	180600
1553	1101751	post	383080.84	144147.5	187840
1554	1101751	post	386568.8	141797.06	186600
1555	1101751	post	387528.3	140061.34	184120
1556	1101751	pre	391382.38	140506.73	181560
1557	1101751	post	356885.44	131218.89	157720
1558	1101751	post	363755.34	125181.76	157960
1559	1101751	post	391438.9	145779.25	180520
1560	1101751	post	389220.97	140578.86	181800
1561	1101751	pre	391369.5	140676.94	181360
1562	1101751	post	391998.8	149293.17	176680
1563	1101751	post	355974.16	124745.77	159040
1564	1101751	post	355404.84	122732.24	159600
1565	1101751	post	365419.5	152863.84	198400
1566	1101751	post	356380.1	125016.57	158080
1567	1101751	post	365807.56	153060.27	198200
1568	1101751	post	355836.7	124666.72	158720
1569	1101751	post	377057.78	140603.31	194320
1570	1101751	post	358934.44	144911.77	162080
1571	1101751	post	359487.44	144849.64	162280
1572	1101751	post	359564.06	144504	162080
1573	1101751	post	359565.78	146951.02	159440
1574	1101751	post	360389.3	147781.05	158320
1575	1101751	post	359792.53	147638.5	158880
1576	1101751	post	364722.22	151058.06	163120
1577	1101751	post	363717.94	151302.98	162400
1578	1101751	post	364177.8	150892.52	163000
1579	1101751	post	359248.56	149395.12	168160
1580	1101751	post	364782.62	150246.9	164800
1581	1101751	post	363909.84	133811.14	159080
1582	1101751	post	362650.06	134299.7	159360
1583	1101751	post	363282	132651.3	159960
1584	1101751	post	363607.22	133153.67	155960
1585	1101751	post	363078.62	132590.3	156560
1586	1101751	post	362563.88	131841.45	159280
1587	1101751	post	363541.28	135202.19	159760
1588	1101751	post	363587.8	136978.77	147680
1589	1101751	post	362344.75	132749.28	156800
1590	1101751	post	363476.53	134597.36	147240
1591	1101751	post	363763.66	135024.81	147480
1592	1101751	post	363648.22	119496.016	161400
1593	1101751	post	360992.28	128946.72	156320
1594	1101751	post	360861.06	130443.6	156640
1595	1101751	post	364200.4	126791.3	154640
1596	1101751	post	361536.62	127099.05	154440
1597	1101751	post	364665.6	121033.76	161000
1598	1101751	post	360930.4	128324.336	154080
1599	1101751	post	363346.28	127319.98	154680
1600	1101751	post	360261.3	123171.93	160400
1601	1101751	post	361683.4	127917.555	153880
1602	1101751	post	361051.5	128222.875	153680
1603	1101751	post	364907.25	119894.62	161640
1604	1101751	post	362718.5	122980.88	152480
1605	1101751	post	360932.75	125150.01	159960
1606	1101751	pre	386970.56	104223.58	168280
1607	1101751	post	361471.8	122560.42	157160
1608	1101751	post	363364.84	122569.53	152760
1609	1101751	post	363343.1	121141.305	156920
1610	1101751	post	364576.6	123481.85	155200
1611	1101751	post	361663.97	123161.28	156600
1612	1101751	post	360824.22	121947.85	156960
1613	1101751	post	390486.6	123039.805	174400
1614	1101751	post	376503.4	140528.28	194600
1615	1101751	pre	387126.28	104602.49	168640
1616	1101751	post	363774.25	127019.375	157840
1617	1101751	post	363571.28	125985.99	157320
1618	1101751	pre	384743	103516.95	164400
1619	1101751	post	391069.4	123092.266	174520
1620	1101751	pre	378568.62	108812.28	171200
1621	1101751	post	361364.28	123597.625	156240
1622	1101751	pre	378176.38	108842.3	171320
1623	1101751	post	384971.94	100878.51	157640
1624	1101751	post	391683.2	124094.266	174960
1625	1101751	post	364560.75	127234.04	157960
1626	1101751	pre	375931.2	110051.65	173320
1627	1101751	post	371623.06	111622.125	176320
1628	1101751	pre	385676.34	103665.99	164720
1629	1101751	pre	377885.84	103266.39	160680
1630	1101751	post	372430.22	110998.06	176480
1631	1101751	post	371955.34	111162.1	177000
1632	1101751	post	365692.53	128035.96	159000
1633	1101751	pre	374816.94	105962.65	161720
1634	1101751	pre	374596.75	105928.92	161240
1635	1101751	post	386571.9	101522.734	160200
1636	1101751	post	378406.97	141361.73	192520
1637	1101751	post	391991.7	127833.85	182840
1638	1101751	post	376345.12	117882.12	168440
1639	1101751	post	377375.38	141728.4	193960
1640	1101751	post	398063.5	130345.82	170520
1641	1101751	post	376159.94	118333.54	168200
1642	1101751	pre	375078.72	105487.89	160920
1643	1101751	post	385873.75	138520.14	170560
1644	1101751	post	397522.44	127749.875	165280
1645	1101751	post	394870.47	131511.47	167080
1646	1101751	post	397050.53	130160.03	169800
1647	1101751	post	359547	147776.64	160680
1648	1101751	pre	374532.78	105472.92	161040
1649	1101751	post	359838.88	147462.77	159920
1650	1101751	post	397670.5	130291.46	168800
1651	1101751	pre	373855.8	102250.44	156880
1652	1101751	post	359195	147989.2	160600
1653	1101751	post	373740.34	105821.39	161280
1654	1101751	post	397849.22	130469.9	169480
1655	1101751	pre	375168.66	101823.164	156440
1656	1101751	pre	374955.22	102577.85	156840
1657	1101751	post	394647.5	131090.77	174040
1658	1101751	post	386917.97	138160.52	169120
1659	1101751	post	387258.72	138405.2	168360
1660	1101751	post	387899.22	137817.42	170080
1661	1101751	post	360783.25	147818.89	177840
1662	1101751	post	359583.72	152800.17	180600
1663	1101751	post	359480.16	150396.03	180840
1664	1101751	post	357174.8	149812.16	180240
1665	1101751	post	386374.34	142227.72	187160
1666	1101751	post	387100.12	143036.14	187640
1667	1101751	post	355729	150626.58	179560
1668	1101751	post	385182.28	141906.67	182600
1669	1101751	post	384904.06	143400.58	180920
1670	1101751	post	385869.1	140629.16	182640
1671	1101751	post	387834.56	140812.25	180840
1672	1101751	post	387662.22	127943.83	176840
1673	1101751	post	385668.9	142486.11	181920
1674	1101751	post	387734.28	125121.1	172000
1675	1101751	post	378909.06	120298.53	168440
1676	1101751	post	387103.38	125107.73	172120
1677	1101751	post	387488.88	128177.66	175280
1678	1101751	post	386154.62	143254.25	179360
1679	1101751	post	387055.4	126991.27	176640
1680	1101751	post	382227.5	118434.8	168560
1681	1101751	pre	387337.47	124199.91	173080
1682	1101751	post	391351.2	127141.125	179720
1683	1101751	post	377475.56	115752.18	169680
1684	1101751	post	377534.75	115464.7	169760
1685	1101751	post	377311.47	125500.734	168040
1686	1101751	post	374165.1	117001.31	170680
1687	1101751	post	375544.72	115753.9	172280
1688	1101751	post	378841.78	122648.02	169760
1689	1101751	post	393562.03	128508.09	177680
1690	1101751	post	377191.62	121724.86	174040
1691	1101751	post	394103.38	128005.82	177960
1692	1101751	post	393700.72	128679.39	176600
1693	1101751	post	395076.22	127396.89	177360
1694	1101751	post	378659.16	123158.91	170080
1695	1101751	post	394472.4	128828.805	175640
1696	1101751	post	392484.28	128652.055	175920
1697	1101751	post	392457.84	128756.41	175560
1698	1101751	pre	385675.38	141649.92	165400
1699	1101751	post	391855.1	140067.89	165120
1700	1101751	post	390006	143788.05	170040
1701	1101751	post	391773.66	138319.06	168360
1702	1101751	post	388955.66	138885.44	171000
1703	1101751	post	393013.66	139634.58	163200
1704	1101751	post	385282.25	141964.62	172640
1705	1101751	post	376077.84	119668.99	169920
1706	1101751	post	384816.28	148847.95	173480
1707	1101751	post	376613.6	120517.36	170040
1708	1101751	pre	390631.38	142516.84	169760
1709	1101751	post	383468.3	144262.1	173520
1710	1101751	pre	375187.75	119621.625	167280
1711	1101751	post	384041.72	148294.19	174800
1712	1101751	post	386217.53	128332.73	169560
1713	1101751	post	383235.38	144067.33	172680
1714	1101751	post	380668.88	145527.27	174880
1715	1101751	post	383978.47	147677.53	176600
1716	1101751	pre	378408.16	121638.375	162040
1717	1101751	post	376318.22	121048.83	169920
1718	1101751	post	375600.7	119454.25	167920
1719	1101751	post	376204.5	119978.61	166560
1720	1101751	post	383303.34	145057.77	173760
1721	1101751	post	375693.62	118590.32	170520
1722	1101751	post	378529.8	122324.12	161880
1723	1101751	post	385254.66	148783.38	173080
1724	1101751	post	379053.06	128130.34	169400
1725	1101751	pre	375563.6	119487.38	167480
1726	1101751	post	375896.22	119474.81	164720
1727	1101751	post	376498.28	121516.54	164960
1728	1101751	post	373893.56	119611.35	167840
1729	1101751	post	378295.12	122489.555	162800
1730	1101751	post	375846.38	121760.51	171040
1731	1101751	post	374428.88	118308.914	170160
1732	1101751	pre	375509.66	121682.85	167920
1733	1101751	post	384242.66	125400.71	176200
1734	1101751	post	375994.22	120570.78	167800
1735	1101751	post	385414.72	142198.84	173240
1736	1101751	post	378046.9	128398.63	169800
1737	1101751	post	381631.3	127287.664	171320
1738	1101751	post	375020.03	125281.98	170800
1739	1101751	post	392589.56	128066.8	175440
1740	1101751	post	375895.84	124373.88	170800
1741	1101751	pre	376006.72	121791.46	168360
1742	1101751	post	378793.84	130521.3	175680
1743	1101751	post	374244.1	121980.06	167440
1744	1101751	post	375706.6	122133.92	167880
1745	1101751	post	377552.3	148018.5	173000
1746	1101751	post	366097.8	151169.88	165040
1747	1101751	post	358425.88	147081.05	158200
1748	1101751	post	374861.84	149488.08	173720
1749	1101751	post	358865.16	146920.14	157800
1750	1101751	post	359436.03	146942.6	157360
1751	1101751	post	378756.3	149486.14	170920
1752	1101751	post	385607.84	131428.03	179680
1753	1101751	post	361452.6	129242.97	156560
1754	1101751	post	377386.94	148514.12	171120
1755	1101751	post	364655.53	132068	159920
1756	1101751	post	393484.34	129166.46	179240
1757	1101751	post	392422.6	129318.914	179960
1758	1101751	post	362877.75	133049.28	159520
1759	1101751	post	360497.9	149790.69	167240
1760	1101751	post	386793.2	130995.78	179800
1761	1101751	post	365297	132026.05	159360
1762	1101751	post	363607.12	134057.89	159000
1763	1101751	pre	378939.78	114316.9	168200
1764	1101751	post	373116.38	126649.7	169560
1765	1101751	post	360933.97	131706.61	157760
1766	1101751	post	391699.53	129014.49	176080
1767	1101751	post	390721.28	127774.375	176320
1768	1101751	post	390839.62	127785.99	175880
1769	1101751	post	386179.44	142826	186200
1770	1101751	pre	365597.84	116501.875	160720
1771	1101751	post	389740	128060.055	175400
1772	1101751	post	391862.4	128842.266	175760
1773	1101751	post	364649.47	120786.59	161840
1774	1101751	post	361632.6	129924.97	157240
1775	1101751	post	385952.2	142704.53	185640
1776	1101751	post	355630.9	124889.83	158120
1777	1101751	post	360406.3	123677.95	160560
1778	1101751	post	379228.06	122292.05	162240
1779	1101751	post	355246.4	125037.664	158600
1780	1101751	post	377118.47	125364.53	164040
1781	1101751	post	377656.7	124990.66	164040
1782	1101751	post	362011.62	120653.695	157640
1783	1101751	pre	363362.4	135535.73	158400
1784	1101751	pre	362260.9	150201.23	161360
1785	1101751	post	376979.47	124502.69	163480
1786	1101751	post	377181.53	124704.86	164280
1787	1101751	post	361863.88	121882.02	158280
1788	1101751	post	361826.56	129890.1	156520
1789	1101751	post	367283.6	121740.055	162760
1790	1101751	post	367197.66	122123.61	163560
1791	1101751	post	367022.94	122331.54	163760
1792	1101751	post	367455	122763.71	164280
1793	1101751	post	366423.12	123452.586	164080
1794	1101751	post	421960.3	85924.055	138800
1795	1101751	pre	422619.8	86021.31	138200
1796	1101751	post	388332.94	126446.766	179040
1797	1101751	post	399869.6	129760.6	175360
1798	1101751	post	387161	126414	178200
1799	1101751	post	387835.12	125763.91	178640
1800	1101751	post	398842.53	129430.766	175440
1801	1101751	post	434632.03	92568.69	162640
1802	1101751	pre	434583.88	92479.72	161360
1803	1101751	pre	435427	92740.266	161680
1804	1101751	post	397938.72	129404.64	173920
1805	1101751	post	387593	127657	180760
1806	1101751	post	378440.72	115593.39	169440
1807	1101751	pre	435442.4	92042.87	161480
1808	1101751	post	392802.06	129130.08	170040
1809	1101751	post	436862.66	92433.45	161000
1810	1101751	post	393267.97	127688.97	175320
1811	1101751	pre	423373.1	107665.85	155720
1812	1101751	post	393628.88	124290.35	174480
1813	1101751	post	414426.66	97326.38	166800
1814	1101751	pre	422375.6	107764.625	155920
1815	1101751	post	392717.5	128126.445	175960
1816	1101751	post	391699.66	127816.086	176920
1817	1101751	post	388701.38	127083.13	172440
1818	1101751	post	393153	125149.055	174960
1819	1101751	post	392362.28	124611.44	169680
1820	1101751	post	388346.66	127380.27	172800
1821	1101751	post	396721.22	126647.06	164840
1822	1101751	post	397828.88	129973.586	166080
1823	1101751	post	382901.47	124154.6	164320
1824	1101751	post	382754.06	123982.9	164040
1825	1101751	post	394672.5	130872.125	174800
1826	1101751	post	383775.84	125505.78	162880
1827	1101751	post	386568.8	121721.95	161920
1828	1101751	post	397297.38	130372.73	180200
1829	1101751	post	386280	122334.2	161280
1830	1101751	post	378681.28	125049.43	165800
1831	1101751	post	397190.56	128582.6	170960
1832	1101751	pre	398023.8	129309.78	170640
1833	1101751	post	386740.84	126916.6	175880
1834	1101751	post	386120.25	121872.62	162600
1835	1101751	post	384220.06	122958.53	161080
1836	1101751	post	386842.16	124402.18	174160
1837	1101751	post	380045.03	122177.45	164520
1838	1101751	post	387583.78	125389.03	173360
1839	1101751	post	385315.66	124381.95	175760
1840	1101751	post	388531	124245.62	174320
1841	1101751	post	388610.4	124535.125	174000
1842	1101751	post	385590	125382.06	175280
1843	1101751	post	392673.7	128987.91	181520
1844	1101751	post	379989	121255.05	166760
1845	1101751	post	379214.88	122518.055	166200
1846	1101751	post	389916.5	143513.33	181720
1847	1101751	post	387596	145053.05	178400
1848	1101751	post	380766.62	121468.42	165920
1849	1101751	post	385272.1	144695.39	182440
1850	1101751	post	386529.38	121919.41	165920
1851	1101751	pre	432148.84	100200.27	157960
1852	1101751	post	421372.94	98653.66	164240
1853	1101751	pre	432257.56	100687.64	158360
1854	1101751	post	384849.03	120604	167240
1855	1101751	pre	414228.03	96981.234	168360
1856	1101751	pre	414535.38	97029.09	168920
1857	1101751	post	427973.4	99000.5	159080
1858	1101751	post	387131.25	121708.73	165720
1859	1101751	post	422062	99630.35	163880
1860	1101751	pre	414097.4	97263.63	168520
1861	1101751	post	378089.78	116390.51	170080
1862	1101751	post	392271.1	128286.76	182400
1863	1101751	post	373020.44	117874.59	173880
1864	1101751	post	373114.53	116370.46	173560
1865	1101751	post	376137.16	118215.85	172360
1866	1101751	post	378288.03	107914.6	171200
1867	1101751	post	390318.8	146489.02	176600
1868	1101751	post	374418.06	113132.766	168480
1869	1101751	pre	378072.84	109841.14	170360
1870	1101751	pre	377757.7	121751.445	174360
1871	1101751	post	377927.62	119807.445	171840
1872	1101751	post	388936.47	147678.67	176360
1873	1101751	post	391526.22	139880.7	183560
1874	1101751	post	391767	139476.08	183840
1875	1101751	post	382384	144705	191880
1876	1101751	pre	436786	94831.5	157240
1877	1101751	post	374933.22	138011.25	190120
1878	1101751	pre	373925	118289	174400
1879	1101751	pre	385021	100384	158800
1880	1101751	pre	377615	101309	156520
1881	1101751	pre	384165	118295	175040
1882	1101751	pre	387036	117511	167560
1883	1101751	pre	386765	114405	176720
1884	1101751	pre	386230	117101	167600
1885	1101751	post	367648.62	146861.67	186200
1886	1101751	post	383419	129394.03	175440
1887	1101751	post	388346.66	127380.27	172800
1888	1101751	post	367168	150658.03	181680
1889	1101751	pre	396753	104776	171760
1890	1101751	post	364125.03	132983.1	159840
1891	1101751	post	362303	121731.03	163000
1892	1101751	post	383338.7	126897.28	175440
1893	1101751	post	385753.06	129091.05	170840
1894	1101751	post	374444.66	146366.17	187720
1895	1101751	post	384743	125598.2	175360
1896	1101751	post	429895	80868.4	146360
1897	1101751	post	427115	80579.4	140840
1898	1101751	pre	431113	80996.4	145600
1899	1101751	pre	431755	80566.4	145200
1900	1101751	post	429235	80716.4	146400
1901	1101751	post	430248	79863.4	144640
1902	1101751	pre	431548	80759.4	145640
1903	1101751	pre	430718	80791.4	145440
1904	1101751	post	428500	80473.4	145640
1905	1101751	post	433222	81561.4	147400
1906	1101751	pre	391425	143503	180680
1907	1101751	post	401161	139937	170080
1908	1101751	post	368402	151567	166800
1909	1101751	post	375606	134812.03	189720
1910	1101751	post	386487.6	119543.14	172160
1911	1101751	pre	412296	97892	151240
1912	1101751	post	381649.88	122844.88	176280
1913	1101751	pre	382326	123068.03	175640
1914	1101751	post	390263.47	125832.41	175160
1915	1101751	post	375932	119289.06	168680
1916	1101751	post	392484.28	128652.055	175920
1917	1101751	post	386835.16	123530.234	175160
1918	1101751	post	377481	146322.08	193360
1919	1101751	post	377207.03	147765.06	191680
1920	1101751	post	377207.03	147765.06	191680
1921	1101751	post	392876.7	138757.8	180800
1922	1101751	post	384161.03	142523.05	189000
1923	1101751	post	389720.56	141304.81	164440
1924	1101751	post	402231.94	139929.94	170120
1925	1101751	post	386583	142974.84	178520
1926	1101751	post	390006	143788.05	170040
1927	1101751	post	382630.7	124990.72	173880
1928	1101751	post	403238	140121.11	171000
1929	1101751	post	391118	150719.03	175560
1930	1101751	post	390855.06	150464.86	175200
1931	1101751	post	390079.25	151171.98	174280
1932	1101751	post	396300	131435.06	169400
1933	1101751	post	374269	119913.016	165680
1934	1101751	post	374117	119440	165000
1935	1101751	post	385065.62	141343.19	185800
1936	1101751	post	385279	141149	185360
1937	1101751	post	385109	140653.5	183480
1938	1101751	post	383722.3	141655.86	185680
1939	1101751	post	383443.56	141174.5	185720
1940	1101751	post	384026	140970.03	185600
1941	1101751	post	384914	140928	183960
1942	1101751	post	373436.4	148105.27	185760
1943	1101751	post	374023.78	146870.66	184800
1944	1101751	pre	397580	131482	175160
1945	1101751	post	386582.03	141988.05	181480
1946	1101751	post	374160.72	146752.61	187040
1947	1101751	post	375224.28	146447.36	186120
1948	1101751	post	374248	122775	168640
1949	1101751	post	374795.28	147637.23	185560
1950	1101751	post	373778.75	148132.81	185400
1951	1101751	post	383917	141084	183880
1952	1101751	post	389989.88	126426.984	172880
1953	1101751	post	409464.34	96714.22	151160
1954	1101751	pre	408462.7	96971.87	150680
1955	1101751	pre	403418.03	95689.125	156160
1956	1101751	post	408802.72	96498.875	151160
1957	1101751	pre	405729.62	96105.35	152280
1958	1101751	pre	402377.94	96741.195	154280
1959	1101751	pre	402178.88	96673.32	154720
1960	1101751	pre	402920.88	96861	155120
1961	1101751	pre	402867	94986.08	159480
1962	1101751	pre	403309	94784.305	159880
1963	1101751	post	399884.94	96108.414	160520
1964	1101751	pre	398369.8	99751.5	157520
1965	1101751	pre	398258.9	100251.625	157520
1966	1101751	post	397671.66	100195.04	157680
1967	1101751	post	401692.7	97328.984	152240
1968	1101751	pre	396339.3	90928.8	151880
1969	1101751	pre	400379.94	88780.016	151160
1970	1101751	pre	400621.94	88571.92	147720
1971	1101751	pre	401162.2	88021.234	147200
1972	1101751	pre	401394.6	87979.66	146400
1973	1101751	pre	393928.28	92170.3	150840
1974	1101751	pre	394414.56	92312.73	151200
1975	1101751	pre	394651.44	93030.79	150600
1976	1101751	pre	392747.5	93979.914	149920
1977	1101751	pre	386486.06	93755.25	148720
1978	1101751	pre	387571.22	95492.3	146120
1979	1101751	pre	386799.62	95257.58	146280
1980	1101751	pre	390239.7	93728.164	147200
1981	1101751	pre	389925.12	93187.445	146840
1982	1101751	pre	389902.03	93957.38	146480
1983	1101751	pre	396876.6	132881	160640
1984	1101751	pre	417042	102157	155360
1985	1101751	pre	430765.25	88292.53	146840
1986	1101751	post	429512.47	88332.21	145960
1987	1101751	post	427759.94	89624.55	146240
1988	1101751	pre	421695.34	93426.625	150720
1989	1101751	pre	421824.97	92821.03	150760
1990	1101751	pre	418390.75	95817.07	151760
1991	1101751	pre	418292.47	95888.45	152400
1992	1101751	pre	416145.72	97904.125	155400
1993	1101751	post	419264.75	96491.914	151840
1994	1101751	post	431703.94	88570.21	148040
1995	1101751	post	429928.88	88496.29	145760
1996	1101751	post	425970.62	90867.14	145600
1997	1101751	pre	417451.8	102551.766	155520
1998	1101751	pre	426898.3	100360.24	167400
1999	1101751	post	426676.28	99049.86	168280
[truncated: 104,250 more rows]
