# Supplementary material for: Complete Connectomic Reconstruction of Olfactory Projection Neurons in the Fly Brain
Source: Curr Biol. 2020 Aug 17;30(16):3183–3199.e6. doi: 10.1016/j.cub.2020.06.042 (PMC7443706; doi:10.1016/j.cub.2020.06.042)
Supplement: Data S3 — PN Metadata, Related to Figures 1 and 3 CSV file containing meta data for projection neurons. Most columns are self-explanatory with the exception of: ntype encodes whether a uPN is a previously described “canonical” PN; LTS, LTK and LRC are lifetime sparseness, lifetime kurtosis and local reaching centrality, respectively; class_traces_sub contains the tentative sub-classes (see Figure 1E); morpho_type describes the NBLAST-based morphology clusters (see Methods); community corresponds to axo-axonic network community in Figure 3J; hemibrain_bodyid is our best guess for the corresponding neuron in the Janelia Research Campus hemibrain data set [105]. [file mmc4.csv]

skeleton_id	cell_type	ntype	trivial_name	Hartenstein_Hemilineage	ItoLee_Hemilineage	transmitter	tract	top_glomerulus	density_in_top	LTS	LTK	morpho_type	class_traces_sub	PN_type	citations_other_names	LRC	out_degree_weighted	community	hemibrain_bodyid
24622	D adPN	canonical	adPN	BAmv3	ALad1	ACh	mALT	D	0.905	0.996	52.335	119	uni	uPN	Jefferis et al. 2001; Wong et al. 2002; Jefferis et al. 2007; Yu et al. 2010	3.334	12	5	1536947502
35246	D adPN	canonical	adPN	BAmv3	ALad1	ACh	mALT	D	0.896	0.996	52.678	119	uni	uPN	Jefferis et al. 2001; Wong et al. 2002; Jefferis et al. 2007; Yu et al. 2010	1.832	10	5	5813038889
40637	D adPN	canonical	adPN	BAmv3	ALad1	ACh	mALT	D	0.811	0.991	51.003	119	uni	uPN	Jefferis et al. 2001; Wong et al. 2002; Jefferis et al. 2007; Yu et al. 2010	1.996	14	5	5813055184
27295	DA1 lPN	canonical	lPN	BAlc_dorsal	ALl1_dorsal	ACh	mALT	DA1	0.926	0.997	52.749	157	uni	uPN	Marin et al. 2002; Wong et al. 2002; Jefferis et al. 2007	1.296	23	2	754534424
57311	DA1 lPN	canonical	lPN	BAlc_dorsal	ALl1_dorsal	ACh	mALT	DA1	0.888	0.996	51.844	157	uni	uPN	Marin et al. 2002; Wong et al. 2002; Jefferis et al. 2007	1.574	36	2	722817260
57323	DA1 lPN	canonical	lPN	BAlc_dorsal	ALl1_dorsal	ACh	mALT	DA1	0.914	0.997	52.244	157	uni	uPN	Marin et al. 2002; Wong et al. 2002; Jefferis et al. 2007	1.683	40	2	1734350788
57353	DA1 lPN	canonical	lPN	BAlc_dorsal	ALl1_dorsal	ACh	mALT	DA1	0.983	0.999	53.007	157	uni	uPN	Marin et al. 2002; Wong et al. 2002; Jefferis et al. 2007	1.56	7	2	1765040289
57381	DA1 lPN	canonical	lPN	BAlc_dorsal	ALl1_dorsal	ACh	mALT	DA1	0.789	0.99	49.495	157	uni	uPN	Marin et al. 2002; Wong et al. 2002; Jefferis et al. 2007	1.335	5	2	754538881
61221	DA1 lPN	canonical	lPN	BAlc_dorsal	ALl1_dorsal	ACh	mALT	DA1	0.993	1.0	53.012	157	uni	uPN	Marin et al. 2002; Wong et al. 2002; Jefferis et al. 2007	1.892	37	2	754538881
755022	DA1 lPN	canonical	lPN	BAlc_dorsal	ALl1_dorsal	ACh	mALT	DA1	0.966	0.999	52.903	157	uni	uPN	Marin et al. 2002; Wong et al. 2002; Jefferis et al. 2007	1.841	49	2	5813039315
2863104	DA1 lPN	canonical	lPN	BAlc_dorsal	ALl1_dorsal	ACh	mALT	DA1	0.858	0.994	51.963	157	uni	uPN	Marin et al. 2002; Wong et al. 2002; Jefferis et al. 2007	1.764	42	2	1734350908
1811442	DA1 vPN	non-canonical	vPN	BAla1	ALv1	GABA	mlALT	DA1	0.829	0.992	51.749	183	uni	uPN	Marin et al. 2002; Wong et al. 2002; Jefferis et al. 2007	1.344	7	2	733316908
38885	DA2 lPN	canonical	lPN	BAlc_dorsal	ALl1_dorsal	ACh	mALT	DA2	0.967	0.999	52.965	113	uni	uPN	Wong et al. 2002; Stensmyr et al. 2012	1.915	46	3	1797505019
53631	DA2 lPN	canonical	lPN	BAlc_dorsal	ALl1_dorsal	ACh	mALT	DA2	0.865	0.994	51.988	113	uni	uPN	Wong et al. 2002; Stensmyr et al. 2012	1.93	35	3	1827516355
57418	DA2 lPN	canonical	lPN	BAlc_dorsal	ALl1_dorsal	ACh	mALT	DA2	0.901	0.996	52.274	113	uni	uPN	Wong et al. 2002; Stensmyr et al. 2012	2.354	38	3	818983130
57422	DA2 lPN	canonical	lPN	BAlc_dorsal	ALl1_dorsal	ACh	mALT	DA2	0.906	0.996	52.566	113	uni	uPN	Wong et al. 2002; Stensmyr et al. 2012	2.129	17	3	1796817841
1785034	DA2 lPN	canonical	lPN	BAlc_dorsal	ALl1_dorsal	ACh	mALT	DA2	0.95	0.998	52.919	113	uni	uPN	Wong et al. 2002; Stensmyr et al. 2012	2.047	29	3	1796818119
57349	DA3 adPN	canonical	adPN	BAmv3	ALad1	ACh	mALT	DA3	0.945	0.998	52.887	122	uni	uPN	Wong et al. 2002; Jefferis et al. 2007; Yu et al. 2010	1.813	15	5	666135689
65465	DA3 adPN	canonical	adPN	BAmv3	ALad1	ACh	mALT	DA3	0.964	0.999	52.973	122	uni	uPN	Wong et al. 2002; Jefferis et al. 2007; Yu et al. 2010	1.703	14	5	1703683361
40749	DA4l adPN	canonical	adPN	BAmv3	ALad1	ACh	mALT	DA4l	0.887	0.995	52.349	116	uni	uPN	Yu et al. 2010	1.655	21	5	544021095
37250	DA4m adPN	canonical	adPN	BAmv3	ALad1	ACh	mALT	DA4m	0.647	0.978	46.028	117	uni+	uPN	Tanaka et al. 2012 (AL-mPN3)	2.721	171	11	574037266
771242	DC1 adPN	canonical	adPN	BAmv3	ALad1	ACh	mALT	DC1	0.853	0.994	52.367	118	uni	uPN	Wong et al. 2002; Jefferis et al. 2007; Yu et al. 2010	2.426	106	0	1640594274
57402	DC2 adPN	canonical	adPN	BAmv3	ALad1	ACh	mALT	DC2	0.916	0.997	52.707	114	uni	uPN	Jefferis et al. 2001; Yu et al. 2010	1.488	21	3	1828206773
65762	DC2 adPN	canonical	adPN	BAmv3	ALad1	ACh	mALT	DC2	0.932	0.997	52.85	114	uni	uPN	Jefferis et al. 2001; Yu et al. 2010	1.567	19	5	5813055048
32399	DC3 adPN	canonical	adPN	BAmv3	ALad1	ACh	mALT	DC3	0.955	0.998	52.925	153	uni	uPN	Wong et al. 2002; Jefferis et al. 2007; Yu et al. 2010	1.373	7	2	1857825571
57241	DC3 adPN	canonical	adPN	BAmv3	ALad1	ACh	mALT	DC3	0.965	0.999	52.957	153	uni	uPN	Wong et al. 2002; Jefferis et al. 2007; Yu et al. 2010	1.421	5	2	1858171399
57414	DC3 adPN	canonical	adPN	BAmv3	ALad1	ACh	mALT	DC3	0.979	0.999	52.991	153	uni	uPN	Wong et al. 2002; Jefferis et al. 2007; Yu et al. 2010	1.468	9	2	5813039471
46493	DC4 adPN	canonical	adPN	BAmv3	ALad1	ACh	mALT	DC4	0.894	0.996	52.446	139	uni	uPN	this study	2.041	169	3	5813056596
3813403	DC4 vPN	non-canonical	vPN	BAla1	ALv1	GABA	mlALT	DC4	0.681	0.981	48.518	40	uni+	uPN	this study	1.914	2	0	1447201088
1775706	DL1 adPN	canonical	adPN	BAmv3	ALad1	ACh	mALT	DL1	0.879	0.995	52.184	120	uni	uPN	Marin et al. 2002; Wong et al. 2002; Jefferis et al. 2007; Yu et al. 2010; Tanaka et al. 2012 (AL-mPN1)	2.89	1	1	1700937093
11544074	DL1 adPN	canonical	adPN	BAmv3	ALad1	ACh	mALT	DL1	0.923	0.997	52.686	120	uni	uPN	Marin et al. 2002; Wong et al. 2002; Jefferis et al. 2007; Yu et al. 2010; Tanaka et al. 2012 (AL-mPN1)	1.401	7	1	1700946301
30791	DL2d adPN	canonical	adPN	BAmv3	ALad1	ACh	mALT	DL2d	0.958	0.998	52.906	140	uni	uPN	Yu et al. 2010; Tanaka et al. 2012 (AL-mPN1)	2.106	4	0	1793351401
57333	DL2d adPN	canonical	adPN	BAmv3	ALad1	ACh	mALT	DL2d	0.922	0.997	52.792	140	uni	uPN	Yu et al. 2010; Tanaka et al. 2012 (AL-mPN1)	1.798	6	0	1793014716
57337	DL2d adPN	canonical	adPN	BAmv3	ALad1	ACh	mALT	DL2d	0.966	0.999	52.972	140	uni	uPN	Yu et al. 2010; Tanaka et al. 2012 (AL-mPN1)	1.696	5	0	788648194
57341	DL2d adPN	canonical	adPN	BAmv3	ALad1	ACh	mALT	DL2d	0.955	0.998	52.861	140	uni	uPN	Yu et al. 2010; Tanaka et al. 2012 (AL-mPN1)	1.965	9	0	1756579280
699859	DL2d adPN	canonical	adPN	BAmv3	ALad1	ACh	mALT	DL2d	0.956	0.998	52.885	140	uni	uPN	Yu et al. 2010; Tanaka et al. 2012 (AL-mPN1)	1.869	9	0	5813024710
4340854	DL2d vPN	non-canonical	vPN	BAla1	ALv1	GABA	mlALT	DL2d	0.737	0.987	47.569	17	uni+	uPN	this study	1.688	2	2	823314446
22422	DL2v adPN	canonical	adPN	BAmv3	ALad1	ACh	mALT	DL2v	0.976	0.999	52.984	141	uni	uPN	Yu et al. 2010; Costa et al. 2016	1.909	4	3	1693827279
56623	DL2v adPN	canonical	adPN	BAmv3	ALad1	ACh	mALT	DL2v	0.98	0.999	52.973	141	uni	uPN	Yu et al. 2010; Costa et al. 2016	1.456	4	0	5813039465
61773	DL2v adPN	canonical	adPN	BAmv3	ALad1	ACh	mALT	DL2v	0.945	0.998	52.777	141	uni	uPN	Yu et al. 2010; Costa et al. 2016	1.767	1	0	1734420152
67637	DL2v adPN	canonical	adPN	BAmv3	ALad1	ACh	mALT	DL2v	0.89	0.996	52.096	141	uni	uPN	Yu et al. 2010; Costa et al. 2016	0.001	1	0	5813038793
5217967	DL2v vPN	non-canonical	vPN	BAla1	ALv1	GABA	mlALT	DL2v	0.659	0.982	40.083	23	uni+	uPN	this study	1.177	5	0	760250272
33903	DL3 lPN	canonical	lPN	BAlc_dorsal	ALl1_dorsal	ACh	mALT	DL3	0.903	0.996	51.734	156	uni	uPN	Marin et al. 2002; Jefferis et al. 2007	1.713	30	2	1609542060
57459	DL3 lPN	canonical	lPN	BAlc_dorsal	ALl1_dorsal	ACh	mALT	DL3	0.934	0.998	52.598	156	uni	uPN	Marin et al. 2002; Jefferis et al. 2007	1.444	9	2	1609542060
77661	DL3 lPN	canonical	lPN	BAlc_dorsal	ALl1_dorsal	ACh	mALT	DL3	0.956	0.998	52.833	156	uni	uPN	Marin et al. 2002; Jefferis et al. 2007	1.436	5	2	1640568102
177706	DL3 lPN	canonical	lPN	BAlc_dorsal	ALl1_dorsal	ACh	mALT	DL3	0.984	0.999	52.986	156	uni	uPN	Marin et al. 2002; Jefferis et al. 2007	1.68	23	2	1609883245
581536	DL3 lPN	canonical	lPN	BAlc_dorsal	ALl1_dorsal	ACh	mALT	DL3	0.962	0.999	52.917	156	uni	uPN	Marin et al. 2002; Jefferis et al. 2007	2.013	24	2	1609542060
23829	DL4 adPN	canonical	adPN	BAmv3	ALad1	ACh	mALT	DL4	0.904	0.996	52.696	123	uni	uPN	Wong et al. 2002; Marin et al. 2005; Yu et al. 2010	1.523	11	3	1670934213
39668	DL5 adPN	canonical	adPN	BAmv3	ALad1	ACh	mALT	DL5	0.956	0.998	52.927	121	uni	uPN	Marin et al. 2005; Jefferis et al. 2007; Yu et al. 2010	2.202	7	1	693483018
30891	DM1 lPN	canonical	lPN	BAlc_dorsal	ALl1_dorsal	ACh	mALT	DM1	0.911	0.996	52.729	124	uni	uPN	Wong et al. 2002; Jefferis et al. 2007	3.309	312	0	542634818
56424	DM2 lPN	canonical	lPN	BAlc_dorsal	ALl1_dorsal	ACh	mALT	DM2	0.897	0.996	52.589	131	uni	uPN	Wong et al. 2002; Jefferis et al. 2007	1.877	11	0	5901222910
67408	DM2 lPN	canonical	lPN	BAlc_dorsal	ALl1_dorsal	ACh	mALT	DM2	0.945	0.998	52.847	131	uni	uPN	Wong et al. 2002; Jefferis et al. 2007	1.791	9	0	630714299
28876	DM3 adPN	canonical	adPN	BAmv3	ALad1	ACh	mALT	DM3	0.93	0.997	52.79	126	uni	uPN	Marin et al. 2005; Jefferis et al. 2007; Yu et al. 2010	2.379	49	0	755518957
39682	DM4 adPN	canonical	adPN	BAmv3	ALad1	ACh	mALT	DM4	0.984	0.999	53.003	125	uni	uPN	Wong et al. 2002; Yu et al. 2010	2.06	83	0	573333835
5019352	DM4 vPN	non-canonical	vPN	BAla1	ALv1	GABA	mlALT	DM4	0.671	0.981	46.149	18	uni+	uPN	this study	1.464	1	1	604031203
22594	DM5 lPN	canonical	lPN	BAlc_dorsal	ALl1_dorsal	ACh	mALT	DM5	0.762	0.989	47.952	132	uni	uPN	Marin et al. 2002; Wong et al. 2002; Jefferis et al. 2007	1.647	5	0	697485362
27611	DM5 lPN	canonical	lPN	BAlc_dorsal	ALl1_dorsal	ACh	mALT	DM5	0.777	0.989	49.384	132	uni	uPN	Marin et al. 2002; Wong et al. 2002; Jefferis et al. 2007	1.513	3	3	635416407
57385	DM5 lPN	canonical	lPN	BAlc_dorsal	ALl1_dorsal	ACh	mALT	DM5	0.904	0.996	52.689	132	uni	uPN	Marin et al. 2002; Wong et al. 2002; Jefferis et al. 2007	2.205	7	1	635416407
57307	DM6 adPN	canonical	adPN	BAmv3	ALad1	ACh	mALT	DM6	0.956	0.998	52.874	133	uni	uPN	Jefferis et al. 2001; Marin et al. 2002; Wong et al. 2002; Jefferis et al. 2007; Yu et al. 2010	1.715	5	0	5813039235
60799	DM6 adPN	canonical	adPN	BAmv3	ALad1	ACh	mALT	DM6	0.926	0.997	52.797	133	uni	uPN	Jefferis et al. 2001; Marin et al. 2002; Wong et al. 2002; Jefferis et al. 2007; Yu et al. 2010	1.923	1	0	788306624
68697	DM6 adPN	canonical	adPN	BAmv3	ALad1	ACh	mALT	DM6	0.995	1.0	53.016	133	uni	uPN	Jefferis et al. 2001; Marin et al. 2002; Wong et al. 2002; Jefferis et al. 2007; Yu et al. 2010	1.5	3	5	5813070872
27048	DP1l adPN	canonical	adPN	BAmv3	ALad1	ACh	mALT	DP1l	0.917	0.997	52.65	143	uni	uPN	Costa et al. 2016; this study	2.786	13	11	724816115
4632091	DP1l vPN	non-canonical	vPN	BAla1	ALv1	GABA	mlALT	DP1l	0.904	0.996	52.639	17	uni+	uPN	this study	1.166	5	3	730213826
58686	DP1m adPN	canonical	adPN	BAmv3	ALad1	ACh	mALT	DP1m	0.877	0.995	52.582	127	uni	uPN	Wong et al. 2002; Marin et al. 2005; Yu et al. 2010	1.847	31	0	635062078
1532304	DP1m vPN	non-canonical	vPN	BAla1	ALv1	GABA	mlALT	DP1m	0.884	0.995	52.095	20	uni	uPN	this study	2.858	24	0	634707780
6695923	DP1m vPN	non-canonical	vPN	BAla1	ALv1	GABA	mlALT	DP1m	0.911	0.996	52.686	20	uni	uPN	this study	3.144	37	0	635048729
1356477	VP3+ l2PN	non-canonical	l2PN	BAlc_ventral	ALl1_ventral	unknown	trans-lALT	VP3	0.763	0.989	45.831	177	uni	uPN	Marin et al. 2020 (VP3+ lPN2)	1.61	2	7	1788676257
27884	V ilPN	canonical	ilPN			ACh	lALT	V	0.863	0.994	51.634	167	uni	uPN	Stocker et al. 1990; Lin et al. 2013 (PNv-1)	2.584	99	9	2064165421
192547	V ilPN	canonical	ilPN			ACh	lALT	V	0.865	0.994	51.565	167	uni	uPN	Stocker et al. 1990; Lin et al. 2013 (PNv-1)	2.243	70	9	698508565
4041464	V l2PN	non-canonical	l2PN	BAlc_ventral	ALl1_ventral	unknown	trans-mALT	V	0.665	0.983	39.817	168	uni+	uPN	Tanaka et al. 2012 (AL-t1PN1); Lin et al. 2013 (VGlut-F-200269)	1.557	4	9	666818300
36390	VA1d adPN	canonical	adPN	BAmv3	ALad1	ACh	mALT	VA1d	0.978	0.999	52.964	154	uni	uPN	Jefferis et al. 2001; Marin et al. 2002; Wong et al. 2002; Jefferis et al. 2007; Yu et al. 2010	1.346	6	1	1851061177
42421	VA1d adPN	canonical	adPN	BAmv3	ALad1	ACh	mALT	VA1d	0.969	0.999	52.931	154	uni	uPN	Jefferis et al. 2001; Marin et al. 2002; Wong et al. 2002; Jefferis et al. 2007; Yu et al. 2010	1.647	6	1	5813055162
531931	VA1d vPN	non-canonical	vPN	BAla1	ALv1	GABA	mlALT	VA1d	0.912	0.997	52.63	55	uni	uPN	Tanaka et al. 2012 (AL-mlPN1)	2.404	28	11	1888524453
51080	VA1v adPN	canonical	adPN	BAmv3	ALad1	ACh	mALT	VA1v	0.903	0.996	52.711	152	uni	uPN	Marin et al. 2002; Wong et al. 2002; Jefferis et al. 2007; Yu et al. 2010	1.737	16	1	5813054697
52106	VA1v adPN	canonical	adPN	BAmv3	ALad1	ACh	mALT	VA1v	0.941	0.998	52.862	152	uni	uPN	Marin et al. 2002; Wong et al. 2002; Jefferis et al. 2007; Yu et al. 2010	2.042	12	1	1788300760
55125	VA1v adPN	canonical	adPN	BAmv3	ALad1	ACh	mALT	VA1v	0.943	0.998	52.878	152	uni	uPN	Marin et al. 2002; Wong et al. 2002; Jefferis et al. 2007; Yu et al. 2010	1.243	7	1	5813024601
57246	VA1v adPN	canonical	adPN	BAmv3	ALad1	ACh	mALT	VA1v	0.914	0.997	52.725	152	uni	uPN	Marin et al. 2002; Wong et al. 2002; Jefferis et al. 2007; Yu et al. 2010	1.786	20	1	1788300760
1722202	VA1v vPN	non-canonical	vPN	BAla1	ALv1	GABA	mlALT	VA1v	0.948	0.998	52.92	57	uni	uPN	Marin et al. 2002; Wong et al. 2002; Jefferis et al. 2007; Yu et al. 2010; Tanaka et al. 2012 (AL-mlPN1)	1.736	45	2	887105351
2227866	VA1v vPN	non-canonical	vPN	BAla1	ALv1	GABA	mlALT	VA1v	0.843	0.993	51.223	57	uni	uPN	Marin et al. 2002; Wong et al. 2002; Jefferis et al. 2007; Yu et al. 2010; Tanaka et al. 2012 (AL-mlPN1)	1.929	75	2	856071065
23432	VA2 adPN	canonical	adPN	BAmv3	ALad1	ACh	mALT	VA2	0.86	0.994	52.368	130	uni	uPN	Jefferis et al. 2001; Wong et al. 2002; Jefferis et al. 2007; Yu et al. 2010; Tanaka et al. 2012 (AL-mlPN1)	1.476	3	0	1977579449
57319	VA3 adPN	canonical	adPN	BAmv3	ALad1	ACh	mALT	VA3	0.837	0.993	50.679	111	uni	uPN	Jefferis et al. 2001; Wong et al. 2002; Jefferis et al. 2007; Yu et al. 2010	1.484	12	2	5813055025
165303	VA3 adPN	canonical	adPN	BAmv3	ALad1	ACh	mALT	VA3	0.877	0.995	51.799	111	uni	uPN	Jefferis et al. 2001; Wong et al. 2002; Jefferis et al. 2007; Yu et al. 2010	1.818	11	2	1889253785
23569	VA4 lPN	canonical	lPN	BAlc_dorsal	ALl1_dorsal	ACh	mALT	VA4	0.908	0.996	52.163	112	uni	uPN	Wong et al. 2002; Grabe et al. 2016	1.77	27	0	1630051981
22906	VA5 lPN	canonical	lPN	BAlc_dorsal	ALl1_dorsal	ACh	mALT	VA5	0.966	0.999	52.977	106	uni	uPN	Wong et al. 2002	1.367	23	5	574037281
57361	VA5 lPN	canonical	lPN	BAlc_dorsal	ALl1_dorsal	ACh	mALT	VA5	0.951	0.998	52.807	106	uni	uPN	Wong et al. 2002	1.382	13	5	574032862
57365	VA5 lPN	canonical	lPN	BAlc_dorsal	ALl1_dorsal	ACh	mALT	VA5	0.935	0.998	52.57	106	uni	uPN	Wong et al. 2002	1.794	21	5	574374051
16	VA6 adPN	canonical	adPN	BAmv3	ALad1	ACh	mALT	VA6	0.892	0.996	52.631	115	uni	uPN	Wong et al. 2002; Marin et al. 2006; Jefferis et al. 2007; Yu et al. 2010	1.485	14	3	1881751117
57410	VA7l adPN	canonical	adPN	BAmv3	ALad1	ACh	mALT	VA7l	0.918	0.997	52.777	110	uni	uPN	Jefferis et al. 2007; Yu et al. 2010	2.256	11	1	1692817033
32214	VA7m lPN	canonical	lPN	BAlc_dorsal	ALl1_dorsal	ACh	mALT	VA7m	0.908	0.996	52.74	107	uni	uPN	Jefferis et al. 2007; Costa et al. 2016	1.6	4	1	5813050729
36108	VA7m lPN	canonical	lPN	BAlc_dorsal	ALl1_dorsal	ACh	mALT	VA7m	0.906	0.996	52.613	107	uni	uPN	Jefferis et al. 2007; Costa et al. 2016	1.327	3	5	5813055180
186573	VA7m lPN	canonical	lPN	BAlc_dorsal	ALl1_dorsal	ACh	mALT	VA7m	0.839	0.993	51.945	107	uni	uPN	Jefferis et al. 2007; Costa et al. 2016	1.363	8	5	1882083076
22132	VC1 lPN	canonical	lPN	BAlc_dorsal	ALl1_dorsal	ACh	mALT	VC1	0.958	0.998	52.951	109	uni	uPN	Wong et al. 2002; Grabe et al. 2016	2.154	25	5	606090268
45242	VC2 lPN	canonical	lPN	BAlc_dorsal	ALl1_dorsal	ACh	mALT	VC2	0.931	0.997	52.831	108	uni	uPN	Jefferis et al. 2007	1.627	10	2	1850706912
23134	VC3l adPN	canonical	adPN	BAmv3	ALad1	ACh	mALT	VC3l	0.917	0.997	52.659	60	uni	uPN	Costa et al. 2016	1.612	5	1	693125078
41578	VC3l adPN	canonical	adPN	BAmv3	ALad1	ACh	mALT	VC3l	0.907	0.996	52.655	60	uni	uPN	Costa et al. 2016	1.639	2	3	5813000276
46800	VC3l adPN	canonical	adPN	BAmv3	ALad1	ACh	mALT	VC3l	0.935	0.998	52.91	60	uni	uPN	Costa et al. 2016	1.364	2	1	1914823337
59129	VC3l adPN	canonical	adPN	BAmv3	ALad1	ACh	mALT	VC3l	0.622	0.98	37.15	60	uni	uPN	Costa et al. 2016	1.196	1	5	1914823337
22277	VC3m lvPN	canonical	lvPN	BAlp4	ALlv1	ACh	mALT	VC3m	0.855	0.994	52.076	68	uni	uPN	Costa et al. 2016; this study	2.831	4	11	1818307672
22744	VC3m lvPN	canonical	lvPN	BAlp4	ALlv1	ACh	mALT	VC3m	0.883	0.995	52.081	68	uni	uPN	Costa et al. 2016; this study	2.695	3	5	1442819296
400943	VC3m lvPN	canonical	lvPN	BAlp4	ALlv1	ACh	mALT	VC3m	0.916	0.997	52.694	68	uni	uPN	Costa et al. 2016; this study	1.681	11	6	662776660
37935	VC4 adPN	canonical	adPN	BAmv3	ALad1	ACh	mALT	VC4	0.934	0.997	52.824	134	uni	uPN	Yu et al. 2010	1.308	13	0	788306724
42927	VC4 adPN	canonical	adPN	BAmv3	ALad1	ACh	mALT	VC4	0.912	0.997	52.582	134	uni	uPN	Yu et al. 2010	1.626	14	0	754854077
55085	VC4 adPN	canonical	adPN	BAmv3	ALad1	ACh	mALT	VC4	0.959	0.998	52.974	134	uni	uPN	Yu et al. 2010	1.695	11	0	5813055147
39254	VC5 adPN	canonical	adPN	BAmv3	ALad1	ACh	mALT	VC5	0.668	0.981	45.151	72	uni+	uPN	Yu et al. 2010 (VM6+VP1); this study	1.414	1	6	636789080
57130	VC5 lvPN	non-canonical	lvPN	BAlp4	ALlv1	ACh	mALT	VC5	0.824	0.992	50.415	70	uni+	uPN	this study	2.836	5	11	5812995098
57499	VL1 ilPN	canonical	ilPN			ACh	mALT	VL1	0.997	1.0	53.017	163	uni	uPN	Marin et al. 2002; Tanaka et al. 2012 (AL-mPN2)	2.951	115	11	2166133204
73937	VL1 ilPN	canonical	ilPN			ACh	mALT	VL1	0.986	1.0	53.009	163	uni	uPN	Marin et al. 2002; Tanaka et al. 2012 (AL-mPN2)	6.972	140	11	1912789965
2846667	VL1 vPN	non-canonical	vPN	BAla1	ALv1	GABA	mlALT	VL1	0.994	1.0	53.014	49	uni	uPN	Jefferis et al. 2007; Silbering et al. 2011	3.501	77	11	757556799
21999	VL2a adPN	canonical	adPN	BAmv3	ALad1	ACh	mALT	VL2a	0.969	0.999	52.96	145	uni	uPN	Wong et al. 2002; Yu et al. 2010; Grosjean et al. 2011	2.081	26	3	5813069089
1724523	VL2a vPN	non-canonical	vPN	BAla1	ALv1	GABA	mlALT	VL2a	0.662	0.981	43.551	52	uni	uPN	Tanaka et al. 2012 (AL-mlPN1); Costa et al. 2016; this study	2.102	12	6	1889883818
1903280	VL2a vPN	non-canonical	vPN	BAla1	ALv1	GABA	mlALT	VL2a	0.763	0.99	45.237	52	uni	uPN	Tanaka et al. 2012 (AL-mlPN1); Costa et al. 2016	1.72	18	3	5813077810
3813455	VL2a vPN	non-canonical	vPN	BAla1	ALv1	GABA	mlALT	VL2a	0.942	0.998	52.75	52	uni	uPN	Tanaka et al. 2012 (AL-mlPN1); Costa et al. 2016	2.073	9	11	948834414
22976	VL2p adPN	canonical	adPN	BAmv3	ALad1	ACh	mALT	VL2p	0.977	0.999	52.97	144	uni	uPN	Wong et al. 2002; Yu et al. 2010	2.707	70	1	1944507292
1702624	VL2p vPN	non-canonical	vPN	BAla1	ALv1	GABA	mlALT	VL2p	0.877	0.995	51.036	53	uni	uPN	Tanaka et al. 2012 (AL-mlPN1); Costa et al. 2016	2.117	10	3	824353701
24726	VM1 lPN	canonical	lPN	BAlc_dorsal	ALl1_dorsal	ACh	mALT	VM1	0.873	0.995	52.185	67	uni	uPN	Wong et al. 2002; Jefferis et al. 2007	2.159	20	6	1850711304
775731	VM1 lPN	canonical	lPN	BAlc_dorsal	ALl1_dorsal	ACh	mALT	VM1	0.898	0.996	52.439	67	uni	uPN	Wong et al. 2002; Jefferis et al. 2007	1.764	14	6	1850711304
51886	VM2 adPN	canonical	adPN	BAmv3	ALad1	ACh	mALT	VM2	0.928	0.997	52.803	128	uni	uPN	Jefferis et al. 2001; Wong et al. 2002; Jefferis et al. 2007; Yu et al. 2010	1.539	2	0	727472481
54072	VM2 adPN	canonical	adPN	BAmv3	ALad1	ACh	mALT	VM2	0.917	0.997	52.721	128	uni	uPN	Jefferis et al. 2001; Wong et al. 2002; Jefferis et al. 2007; Yu et al. 2010	1.904	2	0	697132371
4624374	VM2 vPN	non-canonical	vPN	BAla1	ALv1	GABA	mlALT	VM2	0.77	0.988	51.011	27	uni+	uPN	this study	1.748	5	0	481268653
27246	VM3 adPN	canonical	adPN	BAmv3	ALad1	ACh	mALT	VM3	0.944	0.998	52.829	129	uni	uPN	Wong et al. 2002; Marin et al. 2005; Jefferis et al. 2007; Yu et al. 2010	2.356	51	0	1851389175
41308	VM3 adPN	canonical	adPN	BAmv3	ALad1	ACh	mALT	VM3	0.948	0.998	52.889	129	uni	uPN	Wong et al. 2002; Marin et al. 2005; Jefferis et al. 2007; Yu et al. 2010	2.261	59	0	1977916288
23597	VM4 adPN	canonical	adPN	BAmv3	ALad1	ACh	mALT	VM4	0.943	0.998	52.844	66	uni	uPN	Wong et al. 2002; Yu et al. 2010	2.221	24	3	694834412
57003	VM4 lvPN	non-canonical	lvPN	BAlp4	ALlv1	ACh	mALT	VM4	0.928	0.997	52.807	65	uni	uPN	this study	3.908	58	11	726207450
57192	VM4 lvPN	non-canonical	lvPN	BAlp4	ALlv1	ACh	mALT	VM4	0.878	0.995	52.259	65	uni	uPN	this study	4.226	76	11	1850024931
35447	VM5d adPN	canonical	adPN	BAmv3	ALad1	ACh	mALT	VM5d	0.811	0.991	51.497	136	uni	uPN	Yu et al. 2010; Costa et al. 2016	1.715	2	1	1914140664
39139	VM5d adPN	canonical	adPN	BAmv3	ALad1	ACh	mALT	VM5d	0.923	0.997	52.671	136	uni	uPN	Yu et al. 2010; Costa et al. 2016	1.301	1	1	1006258344
62434	VM5d adPN	canonical	adPN	BAmv3	ALad1	ACh	mALT	VM5d	0.906	0.996	52.624	136	uni	uPN	Yu et al. 2010; Costa et al. 2016	1.484	4	1	1914823414
23512	VM5v adPN	canonical	adPN	BAmv3	ALad1	ACh	mALT	VM5v	0.946	0.998	52.837	135	uni	uPN	Yu et al. 2010; Costa et al. 2016	1.319	3	1	5813034571
30434	VM5v adPN	canonical	adPN	BAmv3	ALad1	ACh	mALT	VM5v	0.929	0.997	52.818	135	uni	uPN	Yu et al. 2010; Costa et al. 2016	1.724	3	1	5813034571
53671	VM5v adPN	canonical	adPN	BAmv3	ALad1	ACh	mALT	VM5v	0.928	0.997	52.798	135	uni	uPN	Yu et al. 2010; Costa et al. 2016	1.567	3	1	2010992546
40306	VM7d adPN	canonical	adPN	BAmv3	ALad1	ACh	mALT	VM7d	0.872	0.995	51.883	137	uni	uPN	Jefferis et al. 2001; Marin et al. 2002; Jefferis et al. 2007; Yu et al. 2010	1.785	20	1	1851393805
11544121	VM7d adPN	canonical	adPN	BAmv3	ALad1	ACh	mALT	VM7d	0.894	0.996	52.193	137	uni	uPN	Jefferis et al. 2001; Marin et al. 2002; Jefferis et al. 2007; Yu et al. 2010	2.019	14	1	5813050727
24251	VM7v adPN	canonical	adPN	BAmv3	ALad1	ACh	mALT	VM7v	0.928	0.997	52.595	138	uni	uPN	Jefferis et al. 2001; Marin et al. 2002; Jefferis et al. 2007; Yu et al. 2010	1.672	29	3	693479072
43539	VM7v adPN	canonical	adPN	BAmv3	ALad1	ACh	mALT	VM7v	0.941	0.998	52.852	138	uni	uPN	Jefferis et al. 2001; Marin et al. 2002; Jefferis et al. 2007; Yu et al. 2010	1.507	24	3	1889253763
192423	VP1d ivPN	non-canonical	il2PN			unknown	dlALT	VP1d	0.773	0.989	49.426	162	uni	uPN	Marin et al. 2020 (VP1d ilvPN)	2.107	14	1	1639234609
203504	VP1d ivPN	non-canonical	il2PN			unknown	dlALT	VP1d	0.771	0.99	47.053	162	uni	uPN	Marin et al. 2020 (VP1d ilvPN)	1.734	10	1	1639243580
56999	VP1l+ lvPN	non-canonical	lvPN	BAlp4	ALlv1	ACh	mALT	VP1l	0.685	0.982	48.642	103	uni+	uPN	Marin et al. 2020 (VP1l+ lv1PN1)	1.182	4	12	5812996748
57200	VP1l+ lvPN	non-canonical	lvPN	BAlp4	ALlv1	ACh	mALT	VP1l	0.725	0.985	49.244	103	uni+	uPN	Marin et al. 2020 (VP1l+ lv1PN1)	1.141	6	12	2289223313
57224	VP1l+ lvPN	non-canonical	lvPN	BAlp4	ALlv1	ACh	mALT	VP1l	0.786	0.99	50.621	103	uni+	uPN	Marin et al. 2020 (VP1l+ lv1PN1)	1.313	4	12	509626405
11524119	VP1m l2PN	non-canonical	l2PN	BAlc_ventral	ALl1_ventral	unknown	lALT	VP1m	0.825	0.992	51.373	100	uni	uPN	Lin et al. 2012 (unPN-2); Tanaka et al. 2012 (lPN1); Marin et al. 2020 (VP1m lPN)	2.075	86	3	5813056072
57516	VP2 adPN	non-canonical	adPN	BAmv3	ALad1	ACh	mALT	VP2	0.931	0.997	52.75	97	uni	uPN	Stocker et al., 1990 (VP2 uACT1); Marin et al. 2020 (VP2 adPN)	5.366	270	6	1975878958
5672990	VP2 l2PN	non-canonical	l2PN	BAlc_ventral	ALl1_ventral	unknown	lALT	VP2	0.975	0.999	52.996	93	uni	uPN	Lin et al. 2012 (unPN-4); Marin et al. 2020 (VP2 lPN)	1.899	198	7	5813069447
1712057	VP2+ adPN	non-canonical	adPN	BAmv3	ALad1	ACh	mALT	VP2	0.678	0.981	48.085	98	uni+	uPN	Marin et al. (VP2+ adPN)	2.699	7	6	1858901026
57063	VP2+SEZ lvPN	non-canonical	lvPN	BAlp4	ALlv1	ACh	mALT	VP2	0.65	0.979	46.823	90	uni+	uPN	Marin et al. 2020 (VP2+SEZ lv1PN1)	1.841	2	6	1881401277
57146	VP2+SEZ lvPN	non-canonical	lvPN	BAlp4	ALlv1	unknown	mALT	VP2	0.568	0.975	32.982	89	uni+	uPN	Marin et al. 2020 (VP2+SEZ lv1PN2)	1.13	1	8	5813077788
57166	VP2+SEZ lvPN	non-canonical	lvPN	BAlp4	ALlv1	ACh	mALT	VP2	0.681	0.982	45.962	89	uni+	uPN	Marin et al. 2020 (VP2+SEZ lv1PN2)	1.276	4	6	1974846717
11234968	VP3+ l2PN	non-canonical	l2PN	BAlc_ventral	ALl1_ventral	unknown	trans-lALT	VP3	0.827	0.992	50.839	172	uni	uPN	Marin et al. 2020 (VP3+ lPN1)	1.758	5	7	1883443112
4869882	VP3+ l2PN	non-canonical	l2PN	BAlc_ventral	ALl1_ventral	unknown	trans-lALT	VP3	0.846	0.993	51.788	177	uni	uPN	Liu et al. 2015 (fast-cool PN); Marin et al. 2020 (VP3+ lPN2)	2.042	2	7	1788676257
5471515	VP3 vPN	non-canonical	vPN	BAla1	ALv1	GABA	trans-mlALT	VP3	0.717	0.987	41.091	180	uni+	uPN	Jenett et al., 2012 (AL-t5PN1); Liu et al. 2015 (slow-cool PN); Marin et al. 2020 (VP3 v1PN)	6.332	89	6	663432544
2484510	VP4+ vPN	non-canonical	vPN	BAla1	ALv1	GABA	mlALT	VP4	0.691	0.985	42.135	102	uni+	uPN	Marin et al. 2020 (VP4+ v1PN1)	3.008	48	3	543010474
1149173	VP4 vPN	non-canonical	vPN	BAla1	ALv1	GABA	trans-mlALT	VP4	0.884	0.995	52.482	101	uni	uPN	Marin et al. 2020 (VP4 v1PN)	2.415	14	3	634759240
4672650	VP5 l2PN	non-canonical	l2PN	BAlc_ventral	ALl1_ventral	unknown	trans-lALT	VP5	0.879	0.995	52.498	173	uni	uPN	Marin et al. 2020 (VP5 lPN)	1.536	6	7	2069644133
14003783	VP5+SEZ adPN	non-canonical	adPN	BAmv3	ALad1	ACh	mALT	VP5	0.575	0.97	41.954	169	uni+	uPN	Yu et al. 2010 (poly[emb] adPN); Marin et al. 2020 (VP5+SEZ adPN)	2.306	76	6	5813063239
4876532	VP5+VP2 l2PN	non-canonical	l2PN	BAlc_ventral	ALl1_ventral	unknown	trans-lALT	VP5	0.651	0.982	38.433	173	uni	uPN	Liu et al 2015 (warm-PN); Marin et al. 2020 (VP5+VP2 lPN)	1.482	8	7	2100010400
5946848	VP5+VP2 l2PN	non-canonical	l2PN	BAlc_ventral	ALl1_ventral	unknown	trans-lALT	VP5	0.832	0.993	50.999	173	uni	uPN	Liu et al 2015 (warm-PN); Marin et al. 2020 (VP5+VP2 lPN)	1.284	3	7	2038617453
49865		canonical	adPN	BAmv3	ALad1	ACh	mALT	VM5d	0.567	0.975	33.398	136	uni	uPN		1.354	2	1	1888572074
57216		non-canonical	lvPN	BAlp4	ALlv1	ACh	mALT	DL5	0.44	0.964	23.325	103	uni+	uPN		1.225	11	12	417199910
57236		non-canonical	lvPN	BAlp4	ALlv1	ACh	mALT	VC5	0.483	0.955	37.138	70	uni+	uPN		4.445	34	11	1849684319
1533152		non-canonical	vPN	BAla1	ALv1	GABA	mlALT	VM2	0.408	0.964	22.87	27	uni+	uPN	Tanaka et al. 2012 (AL-mlPN2)	1.316	9	0	635407942
3742499	VP1l+ lvPN	non-canonical	lvPN	BAlp4	ALlv1	ACh	mALT	VP1l	0.59	0.974	39.608	103	uni+	uPN	Marin et al. 2020 (VP1l+ lv1PN2)	1.186	8	12	417199910
3813331		non-canonical	vPN	BAla1	ALv1	GABA	mlALT	DM4	0.499	0.974	25.502	18	uni+	uPN	Tanaka et al. 2012 (AL-mlPN2)	1.315	2	1	1069929827
3813343		non-canonical	vPN	BAla1	ALv1	GABA	mlALT	VM2	0.511	0.965	32.348	27	uni+	uPN	Tanaka et al. 2012 (AL-mlPN2)	1.636	2	1	1694850602
4624325		non-canonical	vPN	BAla1	ALv1	GABA	mlALT	DC4	0.49	0.965	28.988	40	uni+	uPN	Tanaka et al. 2012 (AL-mlPN2)	1.576	2	3	637462647
4812228		non-canonical	vPN	BAla1	ALv1	GABA	mlALT	DL2d	0.523	0.979	24.946	17	uni+	uPN	Tanaka et al. 2012 (AL-mlPN2)	0.965	2	2	792616185
4949516		non-canonical	vPN	BAla1	ALv1	GABA	mlALT	DM3	0.682	0.983	45.387	28	multi	mPN	this study	1.81	21	0	1570685283
8825246		non-canonical	l2PN	BAlc_ventral	ALl1_ventral	unknown	trans-mALT	VC5	0.321	0.917	18.637	176	multi	mPN	Frank et al. 2015 (slow hot and cold t3ALT PN); Marin et al. 2020 (VC5++ lPN1)	1.834	9	7	1661769627
8406430		non-canonical	l2PN	BAlc_ventral	ALl1_ventral	unknown	trans-lALT	VC5	0.313	0.94	13.885	178	multi	mPN	Lin et al. 2020 (biPN-4); Marin et al. 2020 (VC5++ lPN2)	1.574	3	7	1788685103
1363077		non-canonical	l2PN	BAlc_ventral	ALl1_ventral	unknown	trans-mALT	VC5	0.317	0.894	27.578	176	multi	mPN	Frank et al. 2015 (slow hot and cold t3ALT PN); Marin et al. 2020 (VC5++ lPN1)	1.836	13	7	1755556277
3813438		non-canonical	vPN	BAla1	ALv1	GABA	mlALT	VP1l	0.397	0.948	22.866	46	multi	mPN	Marin et al. 2020 (VP1d+VP1l v1PN)	1.727	5	10	1070613107
23005		non-canonical	l2PN	BAlc_ventral	ALl1_ventral	unknown	lALT	VP1d	0.319	0.903	24.09	77	multi	mPN	Lin et al. 2012 (biPN-2); Marin et al. 2020 (VP1d+VP4 lPN1)	1.82	34	10	1727979406
3908507		non-canonical	l2PN	BAlc_ventral	ALl1_ventral	unknown	lALT	VP4	0.509	0.966	30.382	48	multi	mPN	Stocker et al., 1990 (VP3 oACT); Marin et al. 2020 (VP1d+VP4 lPN2)	1.695	16	10	5901222731
57487		non-canonical	ilPN			unknown	mALT	VP1l	0.496	0.975	24.799	164	oligo	mPN	Stocker et al. 1990 (VP3 bilateral PN); Marin et al. 2020 (VP1l+VP3 ilPN)	3.631	7	4	603785283
57495		non-canonical	ilPN			unknown	mALT	VP1l	0.533	0.975	28.057	164	oligo	mPN	Marin et al. 2020 (VP1l+VP3 ilPN)	3.128	2	4	850717220
57142		non-canonical	lvPN	BAlp4	ALlv1	ACh	mALT	VP5	0.399	0.953	19.617	96	multi	mPN	Marin et al. 2020 (VP1m++ lv1PN)	2.583	37	6	1943812176
192430		non-canonical	lvPN	BAlp4	ALlv1	unknown	trans-mALT	VP1m	0.541	0.973	30.844	99	multi	mPN	Marin et al. 2020 (VP1m+ lv1PN2)	1.777	12	6	663787020
3813424		non-canonical	vPN	BAla1	ALv1	GABA	mlALT	VP1m	0.558	0.968	41.681	46	multi	mPN	Marin et al. 2020 (VP1m+VP1d v1PN)	2.042	4	4	947513805
57122		non-canonical	lvPN	BAlp4	ALlv1	ACh	mALT	VP1m	0.326	0.949	15.554	96	multi	mPN	Marin et al. 2020 (VP1m+VP2 lv1PN1)	2.347	29	6	1975187675
57114		non-canonical	lvPN	BAlp4	ALlv1	ACh	mALT	VP2	0.545	0.972	31.585	96	multi	mPN	Marin et al. 2020 (VP1m+VP2 lv1PN1)	1.655	5	6	1881059780
57138		non-canonical	lvPN	BAlp4	ALlv1	ACh	mALT	VP5	0.443	0.962	22.481	91	multi	mPN	Marin et al. 2020 (VP2+VP5 lv1PN)	1.713	11	7	850708783
4058666		non-canonical	lvPN	BAlp4	ALlv1	unknown	trans-mALT	VP1m	0.458	0.958	26.896	99	multi	mPN	Marin et al. 2020 (VP1m+VP2 lv1PN2)	1.959	8	6	664814903
46105		non-canonical	ilPN			unknown	mALT	VP5	0.574	0.977	31.307	166	oligo	mPN	Frank et al. 2017 (R24G07 hPN); Marin et al. 2020 (VP1m+VP5 ilPN)	2.127	53	6	1944502935
57503		non-canonical	ilPN			unknown	mALT	VP5	0.45	0.972	23.579	166	oligo	mPN	Frank et al. 2017 (R24G07 hPN); Marin et al. 2020 (VP1m+VP5 ilPN)	2.037	73	6	2069648663
2600341		non-canonical	l2PN	BAlc_ventral	ALl1_ventral	unknown	lALT	VP2	0.522	0.972	27.989	178	multi	mPN	Lin et al. 2012 (biPN-3); Marin et al. 2020 (VP2+VC5 lPN)	2.257	1	2	1225100939
7017522		non-canonical	l2PN	BAlc_ventral	ALl1_ventral	unknown	trans-lALT	VP3	0.451	0.967	23.294	178	multi	mPN	Marin et al. 2020 (VP3++ lPN)	1.783	2	7	1788680591
37513		non-canonical	ivPN			unknown	mALT	VP3	0.569	0.981	27.626	165	oligo	mPN	Frank et al. 2015 (cold-activated tPN); Marin et al. 2020 (VP3+VP1l ivPN)	2.254	92	6	1755556097
45882		non-canonical	ivPN			unknown	mALT	VP1l	0.487	0.98	23.959	165	oligo	mPN	Frank et al. 2015 (cold-activated tPN); Marin et al. 2020 (VP3+VP1l ivPN)	1.715	66	6	5813040515
1664544		non-canonical	l2PN	BAlc_ventral	ALl1_ventral	unknown	trans-mALT	VL1	0.376	0.948	18.651	175	multi	mPN	Liu et al. 2015 (warm-cool PN); Marin et al. 2020 (VP4+VP2+VL1 lPN)	1.463	4	4	1789013008
4671556		non-canonical	l2PN	BAlc_ventral	ALl1_ventral	unknown	trans-lALT	VP3	0.509	0.979	24.548	185	oligo	mPN	Lin et al. 2012 (unPN-6 ); Frank et al. 2015 (cool lALT PN); Marin et al. 2020 (VP5+VP3 lPN)	2.001	7	7	2065197353
32793		non-canonical	l2PN	BAlc_ventral	ALl1_ventral	unknown	mALT	VM1	0.08	0.581	0.536	73	pan	mPN		2.747	33	4	1037293275
32801		non-canonical	l2PN	BAlc_ventral	ALl1_ventral	unknown	mALT	D	0.1	0.631	3.731	73	pan	mPN		2.345	39	4	1733677514
37212		non-canonical	lPN	BAlc_dorsal	ALl1_dorsal	ACh	mALT	VP1d	0.277	0.867	24.224	82	multi	mPN	this study; Tanaka et al. 2012 (AL-mlPN4 with some differences)	1.764	19	1	1887163927
37235		non-canonical	lPN	BAlc_dorsal	ALl1_dorsal	ACh	mALT	VP1d	0.097	0.723	0.769	86	pan	mPN	this study; Tanaka et al. 2012 (AL-mlPN4 with some differences)	1.788	48	1	1917188956
49026		non-canonical	adPN	BAmv3	ALad1	ACh	mALT	VC3l	0.223	0.892	12.129	64	multi	mPN		1.433	1	1	1887872301
56983		non-canonical	lvPN	BAlp4	ALlv1	ACh	mALT	VA4	0.334	0.924	20.27	13	multi	mPN		1.523	1	2	1943811511
56995		non-canonical	lvPN	BAlp4	ALlv1	ACh	mALT	VM3	0.309	0.925	16.459	10	multi	mPN		0.0	0	2	5813079228
57007		non-canonical	lvPN	BAlp4	ALlv1	ACh	mALT	DP1l	0.177	0.865	6.886	104	multi	mPN		3.668	11	8	5812995298
57011		non-canonical	lvPN	BAlp4	ALlv1	ACh	mALT	DA1	0.322	0.916	20.454	148	multi	mPN		0.001	1	2	851684181
57015		non-canonical	lvPN	BAlp4	ALlv1	ACh	mALT	VC5	0.411	0.948	23.735	71	multi	mPN		0.965	19	5	1504889437
57019		non-canonical	lvPN	BAlp4	ALlv1	ACh	mALT	VC4	0.262	0.895	14.02	148	multi	mPN		1.277	1	9	1827473315
57023		non-canonical	lvPN	BAlp4	ALlv1	ACh	mALT	VC4	0.441	0.956	27.491	149	multi	mPN		0.0	0	15	730252777
57035		non-canonical	lvPN	BAlp4	ALlv1	ACh	mALT	DA1	0.389	0.94	24.575	150	multi	mPN		1.799	4	2	792023887
57039		non-canonical	lvPN	BAlp4	ALlv1	ACh	mALT	VA7m	0.327	0.907	24.3	147	multi	mPN		2.588	2	9	1732313117
57047		non-canonical	lvPN	BAlp4	ALlv1	ACh	mALT	DC4	0.233	0.873	13.31	149	multi	mPN		0.0	0	9	1765415970
57051		non-canonical	lvPN	BAlp4	ALlv1	ACh	mALT	VP2	0.44	0.969	22.51	91	multi	mPN	this study	1.223	3	7	1975187554
57059		non-canonical	lvPN	BAlp4	ALlv1	ACh	mALT	VP1m	0.427	0.966	21.333	96	multi	mPN	Marin et al. 2020 (VP1m+VP2 lv1PN1)	2.187	19	6	1943811736
57076		non-canonical	lvPN	BAlp4	ALlv1	ACh	mALT	VA5	0.258	0.91	11.432	147	multi	mPN		0.0	0	9	1795410644
57080		non-canonical	lvPN	BAlp4	ALlv1	ACh	mALT	VA7m	0.268	0.884	16.241	147	multi	mPN		1.738	1	9	697844568
57089		non-canonical	lvPN	BAlp4	ALlv1	ACh	mALT	DA1	0.258	0.899	12.805	148	multi	mPN		0.002	2	2	792024028
57126		non-canonical	lvPN	BAlp4	ALlv1	ACh	mALT	VP2	0.205	0.881	7.519	92	pan	mPN	this study	1.301	6	7	1856820042
57134		non-canonical	lvPN	BAlp4	ALlv1	ACh	mALT	VP2	0.48	0.959	31.329	91	multi	mPN	this study	1.562	10	7	1912777226
57158		non-canonical	lvPN	BAlp4	ALlv1	ACh	mALT	DC3	0.438	0.951	28.712	150	multi	mPN		1.178	1	2	757258507
57171		non-canonical	lvPN	BAlp4	ALlv1	ACh	mALT	DL2d	0.208	0.904	7.365	104	multi	mPN		3.121	3	8	5901194556
57175		non-canonical	lvPN	BAlp4	ALlv1	ACh	mALT	VC5	0.499	0.959	36.584	71	multi	mPN		1.119	4	0	632751823
57179		non-canonical	lvPN	BAlp4	ALlv1	ACh	mALT	DA1	0.517	0.968	31.273	150	multi	mPN		1.463	6	2	757591093
57196		non-canonical	lvPN	BAlp4	ALlv1	ACh	mALT	DL4	0.319	0.929	16.576	104	multi	mPN		1.112	2	12	1670597454
57204		non-canonical	lvPN	BAlp4	ALlv1	ACh	mALT	VC3l	0.275	0.918	14.297	69	multi	mPN		2.165	10	2	5812992940
57208		non-canonical	lvPN	BAlp4	ALlv1	ACh	mALT	VL2p	0.326	0.922	18.575	69	multi	mPN		4.208	32	11	1849683877
57212		non-canonical	lvPN	BAlp4	ALlv1	ACh	mALT	DL4	0.199	0.889	8.078	104	multi	mPN		2.878	6	8	5901194250
57220		non-canonical	lvPN	BAlp4	ALlv1	ACh	mALT	VA4	0.295	0.907	16.558	9	multi	mPN		0.0	0	4	1670973150
57232		non-canonical	lvPN	BAlp4	ALlv1	ACh	mALT	DA2	0.216	0.852	10.178	92	pan	mPN		2.144	9	7	1912435859
57254		non-canonical	adPN	BAmv3	ALad1	ACh	mALT	VC3m	0.214	0.867	10.179	64	multi	mPN		1.623	1	9	762982753
57258		non-canonical	adPN	BAmv3	ALad1	ACh	mALT	VL2p	0.32	0.92	20.182	61	multi	mPN		1.522	5	10	788940872
57266		non-canonical	adPN	BAmv3	ALad1	ACh	mALT	VC3l	0.175	0.842	6.976	64	multi	mPN		0.0	0	13	762982753
57270		non-canonical	adPN	BAmv3	ALad1	ACh	mALT	VC3m	0.312	0.951	14.346	62	multi	mPN		1.965	8	10	1888213190
57274		non-canonical	adPN	BAmv3	ALad1	ACh	mALT	VL2p	0.281	0.944	11.155	142	multi	mPN		2.709	15	3	1886132855
57278		non-canonical	adPN	BAmv3	ALad1	ACh	mALT	VC3l	0.164	0.84	5.196	63	pan	mPN		1.853	3	10	1916528384
57389		non-canonical	lPN	BAlc_dorsal	ALl1_dorsal	ACh	mALT	VL1	0.163	0.862	4.923	83	pan	mPN		4.73	111	8	1693486219
57394		non-canonical	lPN	BAlc_dorsal	ALl1_dorsal	ACh	mALT	VA7l	0.275	0.886	18.27	87	multi	mPN		3.321	50	8	1856833015
57426		non-canonical	lPN	BAlc_dorsal	ALl1_dorsal	ACh	mALT	VP1d	0.444	0.942	39.045	82	multi	mPN	this study	1.475	18	1	1857148391
57430		non-canonical	lPN	BAlc_dorsal	ALl1_dorsal	ACh	mALT	VP2	0.279	0.936	11.494	174	multi	mPN	this study	1.646	21	8	819993149
57434		non-canonical	lPN	BAlc_dorsal	ALl1_dorsal	unknown	mALT	VP2	0.284	0.917	14.227	174	multi	mPN	this study; Tanaka et al. 2012 (AL-mlPN4)	1.468	24	8	1630734360
57442		non-canonical	lPN	BAlc_dorsal	ALl1_dorsal	ACh	mALT	VP1l	0.253	0.865	16.609	85	pan	mPN	this study; Tanaka et al. 2012 (AL-mlPN4 with some differences)	1.996	63	8	850703925
57446		non-canonical	lPN	BAlc_dorsal	ALl1_dorsal	ACh	mALT	VP1d	0.233	0.85	15.137	82	multi	mPN	this study	1.526	10	1	1825085656
57450		non-canonical	lPN	BAlc_dorsal	ALl1_dorsal	ACh	mALT	VL1	0.241	0.913	13.066	87	multi	mPN		4.532	88	8	5812983069
57455		non-canonical	lPN	BAlc_dorsal	ALl1_dorsal	ACh	mALT	VA7l	0.36	0.924	25.559	88	multi	mPN		3.57	54	8	5813024799
57463		non-canonical	lPN	BAlc_dorsal	ALl1_dorsal	ACh	mALT	VL1	0.325	0.941	18.379	84	multi	mPN		2.964	70	8	5813044177
57467		non-canonical	lPN	BAlc_dorsal	ALl1_dorsal	ACh	mALT	DC4	0.162	0.844	5.312	85	pan	mPN	Tanaka et al. 2012 (AL-mlPN4 with some differences)	1.813	67	8	850708902
57475		non-canonical	smPN			unknown	mALT	VP3	0.558	0.974	32.062	94	multi	mPN	this study	1.434	6	8	763730414
57479		non-canonical	VUMa2			Octopamine	mALT	VL1	0.051	0.362	-0.631	158	pan	mPN		2.071	156	1	1670265016
57536		non-canonical	l2PN	BAlc_ventral	ALl1_ventral	unknown	mALT	VL2p	0.42	0.935	37.533	75	multi	mPN		1.856	45	1	1794055377
57543		non-canonical	adPN	BAmv3	ALad1	ACh	trans-mALT	V	0.141	0.784	3.912	74	pan	mPN		2.022	50	9	5813024692
73926		non-canonical	adPN	BAmv3	ALad1	ACh	mALT	DP1l	0.405	0.954	19.519	142	multi	mPN		1.704	30	3	1762674761
80008		non-canonical	adPN	BAmv3	ALad1	ACh	mALT	VC3l	0.178	0.83	7.089	63	pan	mPN		1.889	1	10	2040344064
177540		non-canonical	lvPN	BAlp4	ALlv1	ACh	mALT	DP1l	0.178	0.852	6.075	146	pan	mPN		1.445	6	9	609924156
177545		non-canonical	lvPN	BAlp4	ALlv1	ACh	mALT	VM3	0.05	0.43	-0.808	3	pan	mPN		1.724	27	4	577542489
177549		non-canonical	lvPN	BAlp4	ALlv1	ACh	mALT	DA1	0.258	0.908	11.167	12	multi	mPN		1.352	2	4	5813079228
177584		non-canonical	lvPN	BAlp4	ALlv1	ACh	mALT	VC4	0.069	0.485	0.382	3	pan	mPN		1.918	13	4	1671952694
177656		non-canonical	lvPN	BAlp4	ALlv1	ACh	mALT	VC4	0.26	0.934	12.158	9	multi	mPN		1.253	2	4	329599710
177997		non-canonical	lvPN	BAlp4	ALlv1	ACh	mALT	VL2p	0.094	0.676	0.551	6	pan	mPN		1.73	5	4	1411784734
182684		non-canonical	lPN	BAlc_dorsal	ALl1_dorsal	ACh	mALT	VP1d	0.391	0.928	32.329	82	multi	mPN	this study; Tanaka et al. 2012 (AL-mlPN4 with some differences)	1.527	13	1	1827861966
199461		non-canonical	l2PN	BAlc_ventral	ALl1_ventral	unknown	mALT	DA2	0.118	0.756	3.494	80	pan	mPN		1.87	12	8	1723506321
583167		non-canonical	vPN	BAla1	ALv1	GABA	mlALT	VA1d	0.37	0.934	23.573	56	multi	mPN	Tanaka et al. 2012 (AL-mlPN2)	1.556	7	3	882353566
709943		non-canonical	vPN	BAla1	ALv1	GABA	mlALT	VC4	0.173	0.839	7.953	38	pan	mPN	Tanaka et al. 2012 (AL-mlPN2)	0.0	0	2	1415829574
856254		non-canonical	VUMa2			Octopamine	mALT	VL2a	0.064	0.557	-0.413	159	pan	mPN		2.473	115	1	638481581
1136366		non-canonical	lvPN	BAlp4	ALlv1	ACh	mALT	DM3	0.236	0.874	11.161	11	pan	mPN		0.0	0	0	1670969304
1136923		non-canonical	lvPN	BAlp4	ALlv1	ACh	mALT	DM1	0.45	0.971	23.21	9	multi	mPN		0.0	0	4	1759999022
1137895		non-canonical	lvPN	BAlp4	ALlv1	ACh	mALT	VM3	0.216	0.913	7.997	12	multi	mPN		1.535	1	4	1672293837
1142316		non-canonical	lvPN	BAlp4	ALlv1	ACh	mALT	DL5	0.202	0.872	7.883	7	multi	mPN		1.535	1	4	639276164
1144225		non-canonical	lvPN	BAlp4	ALlv1	ACh	mALT	DM2	0.256	0.91	13.648	7	multi	mPN		1.412	3	4	1730656082
1144402		non-canonical	lvPN	BAlp4	ALlv1	ACh	mALT	DM1	0.327	0.947	15.548	8	multi	mPN		1.803	6	4	5812995328
1334915		non-canonical	l2PN	BAlc_ventral	ALl1_ventral	unknown	lALT	DM4	0.086	0.52	2.392	5	pan	mPN		1.798	16	4	1700307582
1339810		non-canonical	l2PN	BAlc_ventral	ALl1_ventral	unknown	lALT	V	0.308	0.887	28.087	81	multi	mPN	Lin et al. 2013 (VGlut-F-F100184); Tanaka et al. 2012 (AL-lPN2)	1.564	14	9	1793403571
1372988		non-canonical	lvPN	BAlp4	ALlv1	ACh	mALT	VP5	0.316	0.941	14.486	91	multi	mPN	this study	1.885	4	7	850708783
1533901		non-canonical	vPN	BAla1	ALv1	GABA	mlALT	VM5d	0.294	0.921	16.107	26	multi	mPN	Tanaka et al. 2012 (AL-mlPN2)	1.905	2	0	697145036
1695556		non-canonical	adPN	BAmv3	ALad1	ACh	mALT	DL2v	0.557	0.976	30.092	142	multi	mPN		1.465	14	3	788945049
1720254		non-canonical	lvPN	BAlp4	ALlv1	ACh	mALT	DA3	0.166	0.842	5.296	151	pan	mPN		1.682	22	2	757569579
1722886		non-canonical	vPN	BAla1	ALv1	GABA	mlALT	VM7v	0.173	0.867	6.532	37	pan	mPN	Tanaka et al. 2012 (AL-mlPN2)	1.554	4	3	1570685257
1724508		non-canonical	vPN	BAla1	ALv1	GABA	mlALT	DA2	0.318	0.935	18.449	14	multi	mPN		0.002	2	5	5813008771
1725235		non-canonical	vPN	BAla1	ALv1	GABA	mlALT	VA7l	0.188	0.847	7.984	50	pan	mPN	Tanaka et al. 2012 (AL-mlPN2)	1.396	1	4	823037476
1727913		non-canonical	l2PN	BAlc_ventral	ALl1_ventral	unknown	lALT	DP1l	0.108	0.664	4.244	2	pan	mPN		1.943	20	4	1671638278
1759551		non-canonical	vPN	BAla1	ALv1	GABA	mlALT	DM3	0.272	0.891	15.197	35	multi	mPN	Tanaka et al. 2012 (AL-mlPN2)	1.212	5	2	727855437
1909670		non-canonical	vPN	BAla1	ALv1	GABA	mlALT	VA1d	0.335	0.927	21.312	58	multi	mPN	Tanaka et al. 2012 (AL-mlPN2)	2.473	28	10	1415825344
2050178		non-canonical	vPN	BAla1	ALv1	GABA	mlALT	VM7d	0.227	0.898	8.767	26	multi	mPN	Tanaka et al. 2012 (AL-mlPN2)	1.491	8	0	1447205602
2070199		non-canonical	ilPN			unknown	trans-mALT	DL4	0.088	0.62	1.99	78	pan	mPN		3.248	46	1	1671608112
2182498		non-canonical	vPN	BAla1	ALv1	GABA	mlALT	DC3	0.374	0.94	21.019	54	multi	mPN		1.579	9	2	882353566
2645953		non-canonical	vPN	BAla1	ALv1	GABA	mlALT	DL3	0.466	0.967	24.849	155	oligo	mPN	Tanaka et al. 2012 (AL-mlPN2)	1.368	2	2	886812643
2766186		non-canonical	vPN	BAla1	ALv1	GABA	mlALT	VA4	0.051	0.296	1.172	4	pan	mPN	Lin et al. 2013 (GH146-M-000001); Tanaka et al. 2012 (AL-mlPN3)	4.897	124	4	610274046
2845576		non-canonical	vPN	BAla1	ALv1	GABA	mlALT	D	0.299	0.938	14.825	33	multi	mPN	Tanaka et al. 2012 (AL-mlPN2)	3.233	16	5	1322353824
2992998		non-canonical	vPN	BAla1	ALv1	GABA	mlALT	VC2	0.288	0.916	13.199	30	multi	mPN	Tanaka et al. 2012 (AL-mlPN2)	2.014	3	3	761938645
3003322		non-canonical	vPN	BAla1	ALv1	GABA	mlALT	VM4	0.041	0.286	-1.024	4	pan	mPN	Lin et al. 2013 (GH146-M-000001); Tanaka et al. 2012 (AL-mlPN3)	2.224	117	4	610274029
3020362		non-canonical	vPN	BAla1	ALv1	GABA	mlALT	VC1	0.472	0.974	24.118	32	multi	mPN	Tanaka et al. 2012 (AL-mlPN2)	1.646	20	5	1447205712
3139915		non-canonical	vPN	BAla1	ALv1	GABA	mlALT	VA1d	0.477	0.957	32.627	58	multi	mPN	Tanaka et al. 2012 (AL-mlPN2)	3.911	135	10	1099911913
3467989		non-canonical	vPN	BAla1	ALv1	GABA	mlALT	DC2	0.494	0.96	34.001	15	multi	mPN	Tanaka et al. 2012 (AL-mlPN2)	2.602	5	5	1570684665
3648956		non-canonical	lPN	BAlc_dorsal	ALl1_dorsal	ACh	mALT	VP3	0.369	0.947	17.441	174	multi	mPN	this study	1.512	12	8	819993149
3663498		non-canonical	vPN	BAla1	ALv1	GABA	mlALT	VA1v	0.389	0.935	26.918	59	multi	mPN	Tanaka et al. 2012 (AL-mlPN2)	2.484	129	10	1322012611
3771419		non-canonical	vPN	BAla1	ALv1	GABA	mlALT	VM2	0.259	0.901	11.042	25	multi	mPN	Tanaka et al. 2012 (AL-mlPN2)	1.933	2	5	572663539
3813278		non-canonical	vPN	BAla1	ALv1	GABA	mlALT	DA3	0.29	0.925	16.306	16	multi	mPN		1.193	3	5	1570685033
3813282		non-canonical	vPN	BAla1	ALv1	GABA	mlALT	VM3	0.235	0.891	10.384	21	multi	mPN	Tanaka et al. 2012 (AL-mlPN2)	0.0	0	0	729544359
3813322		non-canonical	vPN	BAla1	ALv1	GABA	mlALT	DC1	0.217	0.912	7.758	42	multi	mPN	Tanaka et al. 2012 (AL-mlPN2)	2.09	6	5	5813045696
3813335		non-canonical	vPN	BAla1	ALv1	GABA	mlALT	DM2	0.364	0.95	20.742	26	multi	mPN	Tanaka et al. 2012 (AL-mlPN2)	1.357	4	0	573669915
3813347		non-canonical	vPN	BAla1	ALv1	GABA	mlALT	VM7d	0.279	0.911	13.329	35	multi	mPN	Tanaka et al. 2012 (AL-mlPN2)	1.398	8	3	1701325725
3813351		non-canonical	vPN	BAla1	ALv1	GABA	mlALT	DA2	0.279	0.929	10.986	42	multi	mPN	Tanaka et al. 2012 (AL-mlPN2)	1.291	4	5	541632990
3813399		non-canonical	vPN	BAla1	ALv1	GABA	mlALT	DP1m	0.523	0.966	34.584	184	multi	mPN	Tanaka et al. 2012 (AL-mlPN2)	1.709	12	0	5813034081
3813430		non-canonical	vPN	BAla1	ALv1	GABA	mlALT	VM5v	0.335	0.934	16.292	32	multi	mPN	Tanaka et al. 2012 (AL-mlPN2)	1.808	10	5	604726283
3813434		non-canonical	vPN	BAla1	ALv1	GABA	mlALT	VM7d	0.323	0.935	20.174	25	multi	mPN	Tanaka et al. 2012 (AL-mlPN2)	1.626	12	0	5813013823
3813442		non-canonical	vPN	BAla1	ALv1	GABA	mlALT	VP1d	0.296	0.929	13.611	45	multi	mPN	this study	0.0	0	3	5812983053
3813447		non-canonical	vPN	BAla1	ALv1	GABA	mlALT	VP1d	0.35	0.937	18.772	45	multi	mPN	this study	0.0	0	10	976830572
3813451		non-canonical	vPN	BAla1	ALv1	GABA	mlALT	VM7v	0.206	0.885	6.812	41	pan	mPN	Tanaka et al. 2012 (AL-mlPN2)	1.881	24	0	698526273
3813483		non-canonical	vPN	BAla1	ALv1	GABA	mlALT	DA2	0.372	0.939	22.501	39	multi	mPN	Tanaka et al. 2012 (AL-mlPN2)	1.725	2	3	5813054911
3813487		non-canonical	vPN	BAla1	ALv1	GABA	mlALT	VM7v	0.229	0.889	12.882	39	multi	mPN	Tanaka et al. 2012 (AL-mlPN2)	1.597	1	3	759922408
3813495		non-canonical	vPN	BAla1	ALv1	GABA	mlALT	VM7v	0.527	0.965	36.763	39	multi	mPN	Tanaka et al. 2012 (AL-mlPN2)	1.89	3	3	729219639
3813499		non-canonical	vPN	BAla1	ALv1	GABA	mlALT	DA4m	0.232	0.899	9.565	14	multi	mPN		0.0	0	5	294792184
3842493		non-canonical	vPN	BAla1	ALv1	GABA	mlALT	DL1	0.24	0.898	10.0	33	multi	mPN	Tanaka et al. 2012 (AL-mlPN2)	2.225	14	4	5813071409
3903440		non-canonical	vPN	BAla1	ALv1	GABA	mlALT	DC3	0.331	0.948	14.582	31	multi	mPN	Tanaka et al. 2012 (AL-mlPN2)	2.186	19	6	1037518512
3922783		non-canonical	vPN	BAla1	ALv1	GABA	mlALT	VL2p	0.336	0.923	20.609	59	multi	mPN	Tanaka et al. 2012 (AL-mlPN2)	1.984	71	10	977866721
3959520		non-canonical	vPN	BAla1	ALv1	GABA	mlALT	D	0.313	0.909	19.81	33	multi	mPN	Tanaka et al. 2012 (AL-mlPN2)	3.174	8	11	1322353841
3998193		non-canonical	vPN	BAla1	ALv1	GABA	mlALT	VA1d	0.5	0.958	38.562	58	multi	mPN	Tanaka et al. 2012 (AL-mlPN2)	2.301	41	10	1857143769
3999003		non-canonical	vPN	BAla1	ALv1	GABA	mlALT	VL2a	0.327	0.925	20.773	59	multi	mPN	Tanaka et al. 2012 (AL-mlPN2)	1.824	87	10	5813041247
4002166		non-canonical	lv2PN			unknown	trans-lALT	VP2	0.388	0.935	26.549	179	multi	mPN	this study	1.484	5	7	1888178718
4195469		non-canonical	l2PN	BAlc_ventral	ALl1_ventral	unknown	lALT	VP1m	0.222	0.871	12.412	76	multi	mPN	Lin et al. 2012 (unPN-5)	1.571	4	1	1917866877
4491591		non-canonical	vPN	BAla1	ALv1	GABA	mlALT	VA6	0.359	0.936	20.1	54	multi	mPN	Tanaka et al. 2012 (AL-mlPN2)	1.702	8	2	1539978151
4624321		non-canonical	vPN	BAla1	ALv1	GABA	mlALT	VA4	0.471	0.956	32.185	21	multi	mPN	Tanaka et al. 2012 (AL-mlPN2)	0.0	0	0	5813090752
4624334		non-canonical	vPN	BAla1	ALv1	GABA	mlALT	VM7d	0.364	0.939	19.508	26	multi	mPN	Tanaka et al. 2012 (AL-mlPN2)	1.456	3	0	5813013823
4624338		non-canonical	vPN	BAla1	ALv1	GABA	mlALT	DM3	0.464	0.961	26.612	28	multi	mPN	Tanaka et al. 2012 (AL-mlPN2)	2.076	10	0	1571025824
4624346		non-canonical	vPN	BAla1	ALv1	GABA	mlALT	DP1m	0.244	0.911	10.234	19	multi	mPN	Tanaka et al. 2012 (AL-mlPN2)	1.118	3	1	636418270
4624362		non-canonical	vPN	BAla1	ALv1	GABA	mlALT	VM3	0.525	0.972	27.422	28	multi	mPN	Tanaka et al. 2012 (AL-mlPN2)	1.718	10	0	603349484
4624378		non-canonical	vPN	BAla1	ALv1	GABA	mlALT	VM7d	0.306	0.917	18.742	36	multi	mPN	Tanaka et al. 2012 (AL-mlPN2)	2.342	3	3	5812996003
4631791		non-canonical	vPN	BAla1	ALv1	GABA	mlALT	DA2	0.262	0.932	10.792	39	multi	mPN	Tanaka et al. 2012 (AL-mlPN2)	1.665	3	2	975457916
4632023		non-canonical	vPN	BAla1	ALv1	GABA	mlALT	VP1d	0.37	0.959	17.07	45	multi	mPN	this study	0.0	0	6	976830572
4632101		non-canonical	vPN	BAla1	ALv1	GABA	mlALT	VM7v	0.376	0.942	19.537	39	multi	mPN	Tanaka et al. 2012 (AL-mlPN2)	2.086	18	0	760264077
4632128		non-canonical	vPN	BAla1	ALv1	GABA	mlALT	VA3	0.366	0.923	27.936	22	multi	mPN	Tanaka et al. 2012 (AL-mlPN2)	1.295	24	0	791298858
4632208		non-canonical	vPN	BAla1	ALv1	GABA	mlALT	DC4	0.243	0.854	16.696	24	pan	mPN	Tanaka et al. 2012 (AL-mlPN2)	1.259	3	0	697848868
4662243		non-canonical	vPN	BAla1	ALv1	GABA	mlALT	VM7v	0.374	0.954	18.272	44	multi	mPN	Tanaka et al. 2012 (AL-mlPN2)	1.136	3	5	542665377
4905365		non-canonical	spPN			unknown	trans-mALT	DP1l	0.18	0.753	14.691	1	pan	mPN	Tanaka et al. 2012 (AL-t4PN1, without PLP branch)	1.938	8	4	1316245799
4926877		non-canonical	vPN	BAla1	ALv1	GABA	mlALT	VA3	0.227	0.88	9.977	51	pan	mPN	Tanaka et al. 2012 (AL-mlPN3)	2.233	17	4	2383731281
4927529		non-canonical	vPN	BAla1	ALv1	GABA	mlALT	VM3	0.414	0.947	25.86	28	multi	mPN	Tanaka et al. 2012 (AL-mlPN2)	2.159	11	0	1819326555
4954519		non-canonical	vPN	BAla1	ALv1	GABA	mlALT	VP1m	0.231	0.901	11.14	47	multi	mPN	this study	2.162	8	4	1322353714
4954525		non-canonical	imPN			unknown	lALT	VM5v	0.063	0.565	0.03	160	pan	mPN	Tanaka et al. 2012 (AL-lPN3)	2.431	113	4	1701299822
5169854		non-canonical	lvPN	BAlp4	ALlv1	ACh	mALT	VL1	0.28	0.927	12.291	105	multi	mPN		2.865	3	8	5812992942
5485737		non-canonical	vPN	BAla1	ALv1	GABA	mlALT	VA6	0.279	0.915	12.962	29	multi	mPN	Tanaka et al. 2012 (AL-mlPN2)	1.816	22	9	5813071369
5494609		non-canonical	lvPN	BAlp4	ALlv1	ACh	mALT	VM3	0.382	0.928	29.561	9	multi	mPN		0.002	2	4	5813069532
6622015		non-canonical	vPN	BAla1	ALv1	GABA	mlALT	VM7d	0.331	0.942	17.51	43	multi	mPN	Tanaka et al. 2012 (AL-mlPN2)	1.273	1	1	542652506
6649190		non-canonical	l2PN	BAlc_ventral	ALl1_ventral	unknown	trans-mALT	VL1	0.338	0.924	21.456	171	multi	mPN		1.712	1	9	1978573010
6696675		non-canonical	vPN	BAla1	ALv1	GABA	mlALT	VC2	0.289	0.906	18.46	34	multi	mPN	Tanaka et al. 2012 (AL-mlPN2)	1.684	20	0	760250511
6698696		non-canonical	vPN	BAla1	ALv1	GABA	mlALT	DL4	0.286	0.928	12.135	29	multi	mPN	Tanaka et al. 2012 (AL-mlPN2)	2.258	31	9	1570685132
6699444		non-canonical	vPN	BAla1	ALv1	GABA	mlALT	DA2	0.362	0.94	19.407	42	multi	mPN	Tanaka et al. 2012 (AL-mlPN2)	0.0	0	5	480927537
6700447		non-canonical	vPN	BAla1	ALv1	GABA	mlALT	DP1m	0.414	0.95	23.414	19	multi	mPN	Tanaka et al. 2012 (AL-mlPN2)	1.128	1	3	667823920
6701307		non-canonical	vPN	BAla1	ALv1	GABA	mlALT	VC4	0.351	0.952	17.686	28	multi	mPN	Tanaka et al. 2012 (AL-mlPN2)	0.0	0	0	634379734
6701319		non-canonical	vPN	BAla1	ALv1	GABA	mlALT	VC4	0.397	0.966	17.903	28	multi	mPN	Tanaka et al. 2012 (AL-mlPN2)	1.043	2	0	635407942
6702019		non-canonical	vPN	BAla1	ALv1	GABA	mlALT	VA3	0.203	0.894	7.68	22	multi	mPN	Tanaka et al. 2012 (AL-mlPN2)	1.401	13	0	605050789
6967069		non-canonical	vPN	BAla1	ALv1	GABA	mlALT	DA3	0.29	0.921	14.545	14	multi	mPN		0.002	1	0	1570685224
8566851		non-canonical	lv2PN			unknown	lALT	VA1d	0.371	0.926	27.535	170	multi	mPN	Tanaka et al. 2012 (AL-lPN4)	1.769	8	7	1825440160
8715672		non-canonical	ilPN			unknown	trans-mALT	DA2	0.105	0.687	2.529	161	pan	mPN		2.851	33	1	1702306047
8777795		non-canonical	spPN			unknown	trans-lALT	DM4	0.162	0.837	5.604	181	pan	mPN		0.0	0	14	1733370882
10078400		non-canonical	l2PN	BAlc_ventral	ALl1_ventral	unknown	trans-mALT	VP5	0.297	0.928	13.652	95	multi	mPN	this study	1.547	3	1	5813083723
11546775		non-canonical	smPN			unknown	trans-mALT	VP1m	0.21	0.795	18.92	79	pan	mPN	this study	1.934	161	8	5812982656
12070989		non-canonical	imPN			unknown	lALT	VM5v	0.08	0.567	1.324	160	pan	mPN	Tanaka et al. 2012 (AL-mlPN3)	2.486	129	4	1701299822
