# Supplementary material for: Complete Connectomic Reconstruction of Olfactory Projection Neurons in the Fly Brain
Source: Curr Biol. 2020 Aug 17;30(16):3183–3199.e6. doi: 10.1016/j.cub.2020.06.042 (PMC7443706; doi:10.1016/j.cub.2020.06.042)
Supplement: Data S4 — LHN Metadata, Related to Figures 4, 5, and 6 CSV file containing meta data for lateral horn neurons: unique skeleton id (skid), cell type, lineage, hemilineage and cross-references to other names in the literature including the Janelia Research Campus hemibrain data set [105]). [file mmc5.csv]

skid	ItoLee_Hemilineage	Hartenstein_Hemilineage	type	cell_type	cell	hemibrain_match	closest_light_match	status	transmitter	other_names	citation	all_citations
6852116	LHa3	BLVa2	ON	ADL22a	ADL22a#1	478928628	Cha-F-700265	rough	unknown	none	Marin et al. 2020	Marin et al. 2020
1309241	LHa3	BLVa2	ON	ADL24b	ADL24b#1	294445804	Cha-F-700265	rough	unknown	none	Marin et al. 2020	Marin et al. 2020
11524452	Primary	Primary	ON	aMe23	aMe23#1	5813021615	fru-M-200431	rough	unknown	none	Marin et al. 2020	Marin et al. 2020
2477473	LHl2_medial	DPLal2_medial	ON	aSP-g1b	aSP-g1b#1	855414220	Gad1-F-200365	complete	acetylcholine	none	Bates & Schlegel et al. 2020	Bates & Schlegel et al. 2020; Frechter et al. 2019; Dolan et al. 2019
1149437	SLPal2_ventral	DPLal3_ventral	ON	aSP-g1b	aSP-g1b#2	421992069	Gad1-F-200365	complete	acetylcholine	none	Dolan et al. 2019	Bates & Schlegel et al. 2020; Frechter et al. 2019; Dolan et al. 2019
8927505	VPNp&v1_posterior	BLP1_posterior	IN	AVLP-PN1	AVLP-PN1#1	973436416	Trh-M-500183	preliminary	acetylcholine	none	Dolan et al. 2019	Dolan et al. 2019
4129363	Primary	Primary	ON	DN1a	DN1a#1	5813022274	fru-M-200431	preliminary	unknown	none	Marin et al. 2020	Marin et al. 2020
3973434	Primary	Primary	ON	DN1a	DN1a#2	264083994	fru-M-200431	preliminary	unknown	none	Marin et al. 2020	Marin et al. 2020
3094186	Primary	Primary	DN	DNp44	DNp44#1	542751938	VGlut-F-200225	rough	unknown	none	Marin et al. 2020	Marin et al. 2020
1546454	DL1_dorsal	CP2_dorsal	ON	FB2H	FB2H#1	732034061	L528#1	preliminary	unknown	none	Dolan et al. 2019	Dolan et al. 2019
7739922	VESa1	BAla3	IN	GNG-PN1	GNG-PN1#1	608166388	none	preliminary	acetylcholine	none	Dolan et al. 2019	Dolan et al. 2019
11519370	SLPal2_ventral	DPLal3_ventral	ON	LHAD1a1	LHAD1a1#1	454045389	L1740#8	complete	acetylcholine	L1	Bates & Schlegel et al. 2020	Bates & Schlegel et al. 2020; Frechter et al. 2019; Dolan et al. 2019; Jeanne et al. 2018
6536624	LHl2_medial	DPLal2_medial	ON	LHAD1b1	LHAD1b1#1	543412198	140514c1	complete	acetylcholine	ML1	Dolan et al. 2019	Bates & Schlegel et al. 2020; Frechter et al. 2019; Dolan et al. 2019; Jeanne et al. 2018
4744251	LHl2_medial	DPLal2_medial	ON	LHAD1b2	LHAD1b2#1	5813052205	L2278#3	complete	acetylcholine	ML3	Bates & Schlegel et al. 2020	Bates & Schlegel et al. 2020; Frechter et al. 2019; Dolan et al. 2019; Jeanne et al. 2018; Otto et al. 2020
4970161	LHl2_medial	DPLal2_medial	ON	LHAD1b2	LHAD1b2#2	606461310	L1539#3	complete	acetylcholine	ML3	Bates & Schlegel et al. 2020	Bates & Schlegel et al. 2020; Frechter et al. 2019; Dolan et al. 2019; Jeanne et al. 2018; Otto et al. 2020
5030649	LHl2_medial	DPLal2_medial	ON	LHAD1b2	LHAD1b2#3	483017681	120714c4	complete	acetylcholine	ML3	Bates & Schlegel et al. 2020	Bates & Schlegel et al. 2020; Frechter et al. 2019; Dolan et al. 2019; Jeanne et al. 2018; Otto et al. 2020
5031366	LHl2_medial	DPLal2_medial	ON	LHAD1b2	LHAD1b2#4	573683438	L2278#2	complete	acetylcholine	ML3	Bates & Schlegel et al. 2020	Bates & Schlegel et al. 2020; Frechter et al. 2019; Dolan et al. 2019; Jeanne et al. 2018; Otto et al. 2020
4513533	LHl2_medial	DPLal2_medial	ON	LHAD1b2	LHAD1b2#5	544107243	L1539#8	complete	acetylcholine	ML3	Bates & Schlegel et al. 2020	Bates & Schlegel et al. 2020; Frechter et al. 2019; Dolan et al. 2019; Jeanne et al. 2018; Otto et al. 2020
3877150	LHl2_medial	DPLal2_medial	ON	LHAD1b2	LHAD1b2#6	483017681	Gad1-F-200039	complete	acetylcholine	ML3	Bates & Schlegel et al. 2020	Bates & Schlegel et al. 2020; Frechter et al. 2019; Dolan et al. 2019; Jeanne et al. 2018; Otto et al. 2020
3080225	LHl2_medial	DPLal2_medial	ON	LHAD1b2	LHAD1b2#7	573683438	Gad1-F-200039	complete	acetylcholine	ML3	Bates & Schlegel et al. 2020	Bates & Schlegel et al. 2020; Frechter et al. 2019; Dolan et al. 2019; Jeanne et al. 2018; Otto et al. 2020
3080086	LHl2_medial	DPLal2_medial	ON	LHAD1b2	LHAD1b2#8	574040939	Gad1-F-200039	complete	acetylcholine	ML3	Bates & Schlegel et al. 2020	Bates & Schlegel et al. 2020; Frechter et al. 2019; Dolan et al. 2019; Jeanne et al. 2018; Otto et al. 2020
3078257	LHl2_medial	DPLal2_medial	ON	LHAD1b2	LHAD1b2#9	5813022459	Gad1-F-200039	complete	acetylcholine	ML3	Bates & Schlegel et al. 2020	Bates & Schlegel et al. 2020; Frechter et al. 2019; Dolan et al. 2019; Jeanne et al. 2018; Otto et al. 2020
3075158	LHl2_medial	DPLal2_medial	ON	LHAD1b2	LHAD1b2#10	824349873	L1539#8	complete	acetylcholine	ML3	Bates & Schlegel et al. 2020	Bates & Schlegel et al. 2020; Frechter et al. 2019; Dolan et al. 2019; Jeanne et al. 2018; Otto et al. 2020
2842610	LHl2_medial	DPLal2_medial	ON	LHAD1b2	LHAD1b2#11	730562988	L2278#4	complete	acetylcholine	ML3	Dolan et al. 2019	Bates & Schlegel et al. 2020; Frechter et al. 2019; Dolan et al. 2019; Jeanne et al. 2018; Otto et al. 2020
1703751	LHl2_medial	DPLal2_medial	ON	LHAD1b2	LHAD1b2#12	762274975	L1539#3	complete	acetylcholine	ML3	Bates & Schlegel et al. 2020	Bates & Schlegel et al. 2020; Frechter et al. 2019; Dolan et al. 2019; Jeanne et al. 2018; Otto et al. 2020
3080183	LHl2_medial	DPLal2_medial	ON	LHAD1c1	LHAD1c1#1	705139000	Gad1-F-400233	complete	unknown	ML4	Bates & Schlegel et al. 2020	Bates & Schlegel et al. 2020; Frechter et al. 2019; Jeanne et al. 2018
2969221	LHl2_medial	DPLal2_medial	ON	LHAD1c1	LHAD1c1#2	705139000	fru-M-600162	preliminary	unknown	none	Dolan et al. 2019	Dolan et al. 2019
2402951	LHl2_medial	DPLal2_medial	ON	LHAD1d1	LHAD1d1#1	511617404	L2446#1	preliminary	acetylcholine	none	Dolan et al. 2019	Dolan et al. 2019
2115466	SLPal1	DPLal1	ON	LHAD1f1	LHAD1f1#1	453350926	Cha-F-100223	rough	unknown	none	Huoviala et al. 2020	Huoviala et al. 2020
1879479	SLPal1	DPLal1	ON	LHAD1f4	LHAD1f4#1	577835762	L1721#3	complete	acetylcholine	none	Dolan et al. 2019	Bates & Schlegel et al. 2020; Frechter et al. 2019; Dolan et al. 2019
1105308	VLPd1	DPLam	ON	LHAD2e1	LHAD2e1#1	390952738	none	preliminary	unknown	none	Huoviala et al. 2020	Huoviala et al. 2020
533772	LHd1	DPLd	ON	LHAD3a1	LHAD3a1#1	361955275	L1828#1	preliminary	acetylcholine	none	Dolan et al. 2019	Dolan et al. 2019
1803633	LHd1	DPLd	ON	LHAD3a10	LHAD3a10#1	360578907	none	complete	unknown	none	Bates & Schlegel et al. 2020	Bates & Schlegel et al. 2020
1812558	LHd1	DPLd	ON	LHAD3a8	LHAD3a8#1	580926331	none	complete	unknown	none	Bates & Schlegel et al. 2020	Bates & Schlegel et al. 2020
2659704	VLPl&p1_anterior	BLVp2_anterior	ON	LHAV1a1	LHAV1a1#1	883338122	Cha-F-300357	complete	acetylcholine	V3; VLPn	Huoviala et al. 2020	Bates & Schlegel et al. 2020; Frechter et al. 2019; Dolan et al. 2019; Jeanne et al. 2018; Mohamed et al. 2019;Huoviala et al. 2020
2684792	VLPl&p1_anterior	BLVp2_anterior	ON	LHAV1a1	LHAV1a1#2	820563959	Cha-F-300357	complete	acetylcholine	V3; VLPn	Huoviala et al. 2020	Bates & Schlegel et al. 2020; Frechter et al. 2019; Dolan et al. 2019; Jeanne et al. 2018; Mohamed et al. 2019;Huoviala et al. 2020
1967862	VLPl&p1_anterior	BLVp2_anterior	ON	LHAV1a2	LHAV1a2#1	855384597	Gad1-F-700100	complete	unknown	none	Dolan et al. 2019	Bates & Schlegel et al. 2020; Frechter et al. 2019; Dolan et al. 2019
2794070	VLPl&p1_anterior	BLVp2_anterior	ON	LHAV1a3	LHAV1a3#1	1041253084	Gad1-F-900217	complete	acetylcholine	none	Dolan et al. 2019	Bates & Schlegel et al. 2020; Frechter et al. 2019; Dolan et al. 2019
1870230	LHa2	BLVa1	ON	LHAV2a3	LHAV2a3#1	5813013530	Gad1-F-800214	complete	unknown	none	Dolan et al. 2019	Bates & Schlegel et al. 2020; Frechter et al. 2019; Dolan et al. 2019
2638597	VLPl2_dorsal	BLAv2_dorsal	ON	LHAV2b1	LHAV2b1#1	1006142645	L2087#2	preliminary	acetylcholine	none	Dolan et al. 2019	Dolan et al. 2019
2198365	VLPl2_dorsal	BLAv2_dorsal	ON	LHAV2b2	LHAV2b2#1	1037510115	L2087#1	preliminary	acetylcholine	none	Dolan et al. 2019	Dolan et al. 2019
11543519	Primary	Primary	ON	LHAV2d1	LHAV2d1#1	574377562	Gad1-F-500321	complete	unknown	none	Marin et al. 2020	Bates & Schlegel et al. 2020; Frechter et al. 2019; Dolan et al. 2019
5341336	LHa3	BLVa2	ON	LHAV3a1	LHAV3a1#1	419929377	VGlut-F-500109	complete	unknown	none	Bates & Schlegel et al. 2020	Bates & Schlegel et al. 2020; Huoviala et al. 2019; Frechter et al. 2019; Dolan et al. 2019
3047410	SLPpl3_lateral	new_lateral	ON	LHAV3a1	LHAV3a1#2	296120593	Cha-F-000174	rough	unknown	none	Huoviala et al. 2020	Huoviala et al. 2020
2633111	SLPav1_lateral	BLAl_lateral	ON	LHAV3a1	LHAV3a1#3	296120593	VGlut-F-300265	complete	unknown	none	Huoviala et al. 2020	Bates & Schlegel et al. 2020; Huoviala et al. 2019; Frechter et al. 2019; Dolan et al. 2019
1706875	LHa3	BLVa2	ON	LHAV3a2	LHAV3a2#1	480257914	none	preliminary	unknown	none	Huoviala et al. 2020	Huoviala et al. 2020
1706774	SLPpl3_lateral	new_lateral	ON	LHAV3c1	LHAV3c1#1	358538040	VGlut-F-600716	complete	unknown	none	Huoviala et al. 2020	Bates & Schlegel et al. 2020; Huoviala et al. 2019; Frechter et al. 2019; Dolan et al. 2019
4954486	SLPpl3_lateral	new_lateral	ON	LHAV3d1	LHAV3d1#1	665454282	Cha-F-000395	rough	unknown	none	Huoviala et al. 2020	Huoviala et al. 2020
1705052	SLPav1_lateral	BLAl_lateral	ON	LHAV3e3	LHAV3e3#1	5813009781	none	rough	unknown	none	Huoviala et al. 2020	Huoviala et al. 2020
11545803	SLPpl3_lateral	new_lateral	ON	LHAV3f1	LHAV3f1#1	574377845	Cha-F-000470	complete	unknown	none	Marin et al. 2020	Bates & Schlegel et al. 2020
1705004	SLPpl3_lateral	new_lateral	ON	LHAV3g1	LHAV3g1#1	544699051	VGlut-F-800054	rough	unknown	none	Huoviala et al. 2020	Huoviala et al. 2020
2705119	LHa3	BLVa2	ON	LHAV3o1	LHAV3o1#1	480586157	none	preliminary	unknown	none	Huoviala et al. 2020	Huoviala et al. 2020
2315173	LHa3	BLVa2	ON	LHAV3q1	LHAV3q1#1	633097828	Cha-F-700265	rough	unknown	none	Marin et al. 2020	Marin et al. 2020
11524190	LHl1_lateral	BLD4_lateral	ON	LHAV4a1	LHAV4a1#1	728483069	L788#1	complete	GABA	Local4	Bates & Schlegel et al. 2020	Bates & Schlegel et al. 2020; Frechter et al. 2019; Dolan et al. 2019; Jeanne et al. 2018
1288534	LHl1_lateral	BLD4_lateral	ON	LHAV4a1	LHAV4a1#2	822289778	L788#3	complete	GABA	Local4	Dolan et al. 2019	Bates & Schlegel et al. 2020; Frechter et al. 2019; Dolan et al. 2019; Jeanne et al. 2018
2101395	LHl1_lateral	BLD4_lateral	ON	LHAV4a2	LHAV4a2#1	637121971	Cha-F-000524	complete	unknown	Local1	Bates & Schlegel et al. 2020	Bates & Schlegel et al. 2020; Frechter et al. 2019; Dolan et al. 2019; Jeanne et al. 2018
1911124	LHl1_lateral	BLD4_lateral	ON	LHAV4a4	LHAV4a4#1	980198319	L240#12	complete	unknown	Local7	Dolan et al. 2019	Bates & Schlegel et al. 2020; Frechter et al. 2019; Dolan et al. 2019; Jeanne et al. 2018
1853423	LHl1_lateral	BLD4_lateral	ON	LHAV4a4	LHAV4a4#2	5813014585	Gad1-F-400436	complete	unknown	Local7	Dolan et al. 2019	Bates & Schlegel et al. 2020; Frechter et al. 2019; Dolan et al. 2019; Jeanne et al. 2018
1967891	LHl4_lateral	BLD1_lateral	ON	LHAV4b2	LHAV4b2#1	635091875	L1385#3	preliminary	GABA	none	Dolan et al. 2019	Dolan et al. 2019
488055	LHl1_lateral	BLD4_lateral	ON	LHAV4c1	LHAV4c1#1	826762561	L421#14	complete	unknown	Local7	Dolan et al. 2019	Bates & Schlegel et al. 2020; Frechter et al. 2019; Dolan et al. 2019; Jeanne et al. 2018
1812530	LHl1_lateral	BLD4_lateral	ON	LHAV4c2	LHAV4c2#1	764006565	L421#1	preliminary	unknown	none	Dolan et al. 2019	Dolan et al. 2019
2639558	LHl1_lateral	BLD4_lateral	ON	LHAV4d1	LHAV4d1#1	5813012083	none	complete	unknown	none	Huoviala et al. 2020	Bates & Schlegel et al. 2020; Huoviala et al. 2019
1103745	LHl1_lateral	BLD4_lateral	ON	LHAV4d3	LHAV4d3#1	948812702	none	rough	unknown	none	Huoviala et al. 2020	Huoviala et al. 2020
5990596	LHl1_lateral	BLD4_lateral	ON	LHAV4e7	LHAV4e7#1	579169910	131011c0	preliminary	GABA	none	Dolan et al. 2019	Dolan et al. 2019
2851242	LHl4_lateral	BLD1_lateral	ON	LHAV4g1	LHAV4g1#1	946123380	L247#5	complete	unknown	none	Dolan et al. 2019	Bates & Schlegel et al. 2020; Frechter et al. 2019; Dolan et al. 2019
3439570	LHl1_lateral	BLD4_lateral	ON	LHAV4i1	LHAV4i1#1	698180393	Cha-F-200329	rough	unknown	none	Marin et al. 2020	Marin et al. 2020
3587600	VPNl&d1_dorsal	BLAvm2_dorsal	ON	LHAV5a1	LHAV5a1#1	391625677	L1594#1	preliminary	acetylcholine	none	Dolan et al. 2019	Dolan et al. 2019
3967814	VPNl&d1_dorsal	BLAvm2_dorsal	ON	LHAV5a8	LHAV5a8#1	419884905	none	preliminary	unknown	none	Huoviala et al. 2020	Huoviala et al. 2020
1709487	VPNl&d1_dorsal	BLAvm2_dorsal	ON	LHAV5a8	LHAV5a8#2	419884905	none	preliminary	unknown	none	Huoviala et al. 2020	Huoviala et al. 2020
3968214	VPNl&d1_dorsal	BLAvm2_dorsal	ON	LHAV5a9	LHAV5a9#1	603003871	none	preliminary	unknown	none	Huoviala et al. 2020	Huoviala et al. 2020
1492649	SLPav2_dorsal	BLD2_dorsal	ON	LHAV5e1	LHAV5e1#1	480276374	none	rough	unknown	none	Huoviala et al. 2020	Huoviala et al. 2020
1415926	LHa1_medial	BLAd1_medial	ON	LHAV6a1	LHAV6a1#1	574011220	130725c4	complete	acetylcholine	L11; Type II	Dolan et al. 2019	Bates & Schlegel et al. 2020; Frechter et al. 2019; Dolan et al. 2019; Jeanne et al. 2018; Fisek et al. 2014
1707578	LHa1_medial	BLAd1_medial	ON	LHAV6a10	LHAV6a10#1	5813047255	none	preliminary	unknown	none	Huoviala et al. 2020	Huoviala et al. 2020
1298816	LHa1_medial	BLAd1_medial	ON	LHAV6a3	LHAV6a3#1	423330124	none	complete	unknown	none	Bates & Schlegel et al. 2020	Bates & Schlegel et al. 2020
4902612	LHa1_medial	BLAd1_medial	ON	LHAV6b1	LHAV6b1#1	452677169	L452#4	preliminary	unknown	none	Dolan et al. 2019	Dolan et al. 2019
6772893	SIPa1_ventral	BLAd2_ventral	ON	LHAV6c1	LHAV6c1#1	607212413	L2382#1	preliminary	glutamate	none	Dolan et al. 2019	Dolan et al. 2019
2417820	LHa1_medial	BLAd1_medial	ON	LHAV6f2	LHAV6f2#1	425803370	none	preliminary	unknown	none	Huoviala et al. 2020	Huoviala et al. 2020
4176088	AOTUv2	DALl1	ON	LHAV7a1	LHAV7a1#1	580231908	L2001#1	preliminary	acetylcholine	none	Dolan et al. 2019	Dolan et al. 2019
57110	Primary?	Primary?	ON	LHAV8a1	LHAV8a1#1	636789034	none	preliminary	unknown	none	Marin et al. 2020	Marin et al. 2020
3394015	Primary	Primary	CENT	LHCENT1	LHCENT1#1	328861282	none	rough	unknown	none	Bates & Schlegel et al. 2020	Bates & Schlegel et al. 2020
13565080	Primary	Primary	CENT	LHCENT2	LHCENT2#1	327499164	none	rough	unknown	none	Bates & Schlegel et al. 2020	Bates & Schlegel et al. 2020
11543484	Primary	Primary	CENT	LHCENT3	LHCENT3#1	487144598	none	rough	unknown	none	Bates & Schlegel et al. 2020	Bates & Schlegel et al. 2020
563760	Primary	Primary	CENT	LHCENT4	LHCENT4#1	517506265	none	rough	unknown	none	Bates & Schlegel et al. 2020	Bates & Schlegel et al. 2020
11519897	Primary	Primary	CENT	LHCENT5	LHCENT5#1	579912201	none	rough	unknown	none	Bates & Schlegel et al. 2020	Bates & Schlegel et al. 2020
1288606	Primary	Primary	CENT	LHCENT6	LHCENT6#1	5813068669	none	rough	unknown	none	Bates & Schlegel et al. 2020	Bates & Schlegel et al. 2020
1866895	Primary	Primary	CENT	LHCENT7	LHCENT7#1	328533761	TH-F-000012	rough	unknown	none	Bates & Schlegel et al. 2020	Bates & Schlegel et al. 2020
181551	Primary	Primary	CENT	LHCENT8	LHCENT8#1	511271574	none	rough	unknown	none	Bates & Schlegel et al. 2020	Bates & Schlegel et al. 2020
554327	Primary	Primary	CENT	LHCENT8	LHCENT8#2	360284300	none	rough	unknown	none	Bates & Schlegel et al. 2020	Bates & Schlegel et al. 2020
11519759	Primary	Primary	CENT	LHCENT9	LHCENT9#1	330268940	none	rough	unknown	none	Bates & Schlegel et al. 2020	Bates & Schlegel et al. 2020
1299740	Primary	Primary	ON	LHMB1	LHMB1#1	5813020988	none	rough	unknown	none	Bates & Schlegel et al. 2020	Bates & Schlegel et al. 2020
1299700	VLPd&p1_dorsal	DPLl2_dorsal	ON	LHPD2a1	LHPD2a1#1	573329304	L989#9	complete	acetylcholine	ML9; Type I	Dolan et al. 2018	Bates & Schlegel et al. 2020; Frechter et al. 2019; Dolan et al. 2019; Jeanne et al. 2018; Dolan et al. 2018; Fisek et al. 2014
2205218	VLPd&p1_dorsal	DPLl2_dorsal	ON	LHPD2a1	LHPD2a1#2	573337611	L989#9	complete	acetylcholine	ML9; Type I	Bates & Schlegel et al. 2020	Bates & Schlegel et al. 2020; Frechter et al. 2019; Dolan et al. 2019; Jeanne et al. 2018; Dolan et al. 2018; Fisek et al. 2014
1415893	VLPd&p1_dorsal	DPLl2_dorsal	ON	LHPD2a1	LHPD2a1#3	571666434	L989#7	complete	acetylcholine	ML9; Type I	Bates & Schlegel et al. 2020	Bates & Schlegel et al. 2020; Frechter et al. 2019; Dolan et al. 2019; Jeanne et al. 2018; Dolan et al. 2018; Fisek et al. 2014
1454234	VLPd&p1_dorsal	DPLl2_dorsal	ON	LHPD2a1	LHPD2a1#4	571666434	L989#7	complete	acetylcholine	ML9; Type I	Bates & Schlegel et al. 2020	Bates & Schlegel et al. 2020; Frechter et al. 2019; Dolan et al. 2019; Jeanne et al. 2018; Dolan et al. 2018; Fisek et al. 2014
11547665	VLPd&p1_dorsal	DPLl2_dorsal	ON	LHPD2a1	LHPD2a1#5	542634516	L989#9	complete	acetylcholine	ML9; Type I	Bates & Schlegel et al. 2020	Bates & Schlegel et al. 2020; Frechter et al. 2019; Dolan et al. 2019; Jeanne et al. 2018; Dolan et al. 2018; Fisek et al. 2014
1606113	VLPd&p1_dorsal	DPLl2_dorsal	ON	LHPD2b1	LHPD2b1#1	509928512	37G11#5	complete	acetylcholine	ML8; Type I	Dolan et al. 2018	Bates & Schlegel et al. 2020; Frechter et al. 2019; Dolan et al. 2019; Jeanne et al. 2018; Dolan et al. 2018; Fisek et al. 2014
3345012	VLPd&p1_dorsal	DPLl2_dorsal	ON	LHPD2b1	LHPD2b1#2	509928512	37G11#5	complete	acetylcholine	ML8; Type I	Bates & Schlegel et al. 2020	Bates & Schlegel et al. 2020; Frechter et al. 2019; Dolan et al. 2019; Jeanne et al. 2018; Dolan et al. 2018; Fisek et al. 2014
4182038	LHd2_dorsal	DPLm2_dorsal	ON	LHPD3a2	LHPD3a2#1	480922968	L1749#3	complete	glutamate	none	Dolan et al. 2019	Bates & Schlegel et al. 2020; Frechter et al. 2019; Dolan et al. 2019
3481901	LHd2_dorsal	DPLm2_dorsal	ON	LHPD3a5	LHPD3a5#1	510934715	Cha-F-500011	complete	glutamate	Local6	Dolan et al. 2019	Bates & Schlegel et al. 2020; Frechter et al. 2019; Dolan et al. 2019; Jeanne et al. 2018
1093041	LHd2_dorsal	DPLm2_dorsal	ON	LHPD3b1	LHPD3b1#1	358865451	Cha-F-100103	rough	unknown	none	Huoviala et al. 2020	Huoviala et al. 2020
5982276	SLPpm3_lateral	DPLc3_lateral	ON	LHPD5a1	LHPD5a1#1	514068564	fru-F-000092	rough	unknown	none	Marin et al. 2020	Marin et al. 2020
369583	DM1	DPMm1	ON	LHPV10c1	LHPV10c1#1	544361987	Trh-F-100072	rough	unknown	none	Marin et al. 2020	Marin et al. 2020
11545702	Primary	Primary	ON	LHPV12a1	LHPV12a1#1	480590566	Gad1-F-600202	rough	unknown	none	Bates & Schlegel et al. 2020	Bates & Schlegel et al. 2020; Huoviala et al. 2019; Frechter et al. 2019; Dolan et al. 2019
2051048	Primary	Primary	ON	LHPV12a1	LHPV12a1#2	574688051	Gad1-F-600202	rough	unknown	none	Bates & Schlegel et al. 2019	Bates & Schlegel et al. 2020; Huoviala et al. 2019; Frechter et al. 2019; Dolan et al. 2019
3469191	unknown2	unknown2	ON	LHPV1c1	LHPV1c1#1	5812981753	none	rough	unknown	none	Huoviala et al. 2020	Huoviala et al. 2020
79579	VPNp&v1_posterior	BLP1_posterior	LN	LHPV2a1	LHPV2a1#1	853717974	L258#17	preliminary	unknown	none	Marin et al. 2020	Marin et al. 2020
4181593	VPNp&v1_posterior	BLP1_posterior	LN	LHPV2a1	LHPV2a1#2	5813090530	L258#17	rough	unknown	none	Marin et al. 2020	Marin et al. 2020
5183432	VPNp&v1_posterior	BLP1_posterior	LN	LHPV2a1	LHPV2a1#3	822005494	L258#3	rough	unknown	none	Marin et al. 2020	Marin et al. 2020
3931886	VPNp&v1_posterior	BLP1_posterior	ON	LHPV2a1	LHPV2a1#4	822005494	L2013#2	preliminary	unknown	none	Dolan et al. 2019	Dolan et al. 2019
3932461	VPNp&v1_posterior	BLP1_posterior	ON	LHPV2a1	LHPV2a1#5	758903321	L1847#1	preliminary	GABA	none	Dolan et al. 2019	Dolan et al. 2019
1703872	VPNp&v1_posterior	BLP1_posterior	ON	LHPV2a2	LHPV2a2#1	791311618	L258#5	complete	unknown	none	Dolan et al. 2019	Bates & Schlegel et al. 2020; Huoviala et al. 2019; Frechter et al. 2019; Dolan et al. 2019
1104156	VPNp&v1_posterior	BLP1_posterior	ON	LHPV2a3	LHPV2a3#1	698194389	131028c0	rough	unknown	none	Huoviala et al. 2020	Huoviala et al. 2020
1316519	VPNp&v1_posterior	BLP1_posterior	ON	LHPV2b5	LHPV2b5#1	698194389	none	complete	unknown	none	Bates & Schlegel et al. 2020	Bates & Schlegel et al. 2020
1710886	VLPp&l1_dorsal	DPLpv_dorsal	ON	LHPV2c1	LHPV2c1#1	917842566	L568#6	complete	unknown	none	Bates & Schlegel et al. 2020	Bates & Schlegel et al. 2020; Frechter et al. 2019; Dolan et al. 2019
11524508	VLPp&l1_dorsal	DPLpv_dorsal	ON	LHPV2c1	LHPV2c1#2	819220237	Cha-F-000242	complete	acetylcholine	none	Bates & Schlegel et al. 2020	Bates & Schlegel et al. 2020; Frechter et al. 2019; Dolan et al. 2019
3136591	VLPp&l1_dorsal	DPLpv_dorsal	ON	LHPV2c1	LHPV2c1#3	913345831	L1328#1	preliminary	acetylcholine	none	Dolan et al. 2019	Dolan et al. 2019
3416395	VPNp&v1_posterior	BLP1_posterior	IN	LHPV2f2	LHPV2f2#1	912390224	L85#1	rough	unknown	none	Bates & Schlegel et al. 2020	Bates & Schlegel et al. 2020
3931736	VPNp1_posterior	BLD5_posterior	ON	LHPV3b1	LHPV3b1#1	1068912795	Gad1-F-700071	preliminary	acetylcholine	none	Dolan et al. 2019	Dolan et al. 2019
11522927	LHp1	BLP4	ON	LHPV4a1	LHPV4a1#1	790918098	L1467#27	complete	glutamate	none	Bates & Schlegel et al. 2020	Bates & Schlegel et al. 2020; Frechter et al. 2019; Dolan et al. 2019; Varela et al. 2019
7483643	LHp1	BLP4	ON	LHPV4a1	LHPV4a1#2	790918133	L1467#13	complete	glutamate	none	Bates & Schlegel et al. 2020	Bates & Schlegel et al. 2020; Frechter et al. 2019; Dolan et al. 2019; Varela et al. 2019
3897655	LHp1	BLP4	ON	LHPV4a1	LHPV4a1#3	760566169	L1467#13	complete	glutamate	none	Bates & Schlegel et al. 2020	Bates & Schlegel et al. 2020; Frechter et al. 2019; Dolan et al. 2019; Varela et al. 2019
2548003	LHp1	BLP4	ON	LHPV4a10	LHPV4a10#1	572642334	Cha-F-600207	complete	glutamate	Local1	Dolan et al. 2019	Bates & Schlegel et al. 2020; Frechter et al. 2019; Dolan et al. 2019; Jeanne et al. 2018; Varela et al. 2019
5918547	LHp1	BLP4	ON	LHPV4a2	LHPV4a2#1	5813064407	L1473#8	complete	glutamate	none	Bates & Schlegel et al. 2020	Bates & Schlegel et al. 2020; Frechter et al. 2019; Dolan et al. 2019; Varela et al. 2019
4044614	LHp1	BLP4	ON	LHPV4a2	LHPV4a2#2	790918176	L1473#8	complete	glutamate	none	Dolan et al. 2019	Bates & Schlegel et al. 2020; Frechter et al. 2019; Dolan et al. 2019; Varela et al. 2019
1710793	LHp1	BLP4	ON	LHPV4a2	LHPV4a2#3	760566735	L1467#16	complete	glutamate	none	Bates & Schlegel et al. 2020	Bates & Schlegel et al. 2020; Frechter et al. 2019; Dolan et al. 2019; Varela et al. 2019
11524386	LHp1	BLP4	ON	LHPV4a2	LHPV4a2#4	760566735	L1354#1	complete	glutamate	none	Bates & Schlegel et al. 2020	Bates & Schlegel et al. 2020; Frechter et al. 2019; Dolan et al. 2019; Varela et al. 2019
6825565	LHp1	BLP4	ON	LHPV4a4	LHPV4a4#1	760566454	130625c0	complete	glutamate	none	Bates & Schlegel et al. 2020	Bates & Schlegel et al. 2020; Frechter et al. 2019; Dolan et al. 2019; Varela et al. 2019
4215506	LHp1	BLP4	ON	LHPV4a4	LHPV4a4#2	760566744	130704c1	complete	glutamate	none	Dolan et al. 2019	Bates & Schlegel et al. 2020; Frechter et al. 2019; Dolan et al. 2019; Varela et al. 2019
4100701	LHp1	BLP4	ON	LHPV4a6	LHPV4a6#1	729867427	L1467#24	complete	glutamate	none	Dolan et al. 2019	Bates & Schlegel et al. 2020; Frechter et al. 2019; Dolan et al. 2019; Varela et al. 2019
3367291	LHp1	BLP4	ON	LHPV4a7	LHPV4a7#1	729530620	L1473#1	preliminary	unknown	none	Dolan et al. 2019	Dolan et al. 2019
4355299	LHp1	BLP4	ON	LHPV4a9	LHPV4a9#1	820581604	130627c0	preliminary	glutamate	none	Dolan et al. 2019	Dolan et al. 2019
6203604	SLPp&v1_posterior	DPLp2_posterior	ON	LHPV4b1	LHPV4b1#1	604398262	L1827#4	preliminary	acetylcholine	none	Dolan et al. 2019	Dolan et al. 2019
2435769	SLPp&v1_posterior	DPLp2_posterior	ON	LHPV4b3	LHPV4b3#1	513323340	L1842#4	rough	glutamate	none	Huoviala et al. 2020	Huoviala et al. 2020
2096700	SLPp&v1_posterior	DPLp2_posterior	ON	LHPV4b3	LHPV4b3#2	513323340	VGlut-F-400084	complete	glutamate	none	Dolan et al. 2019	Bates & Schlegel et al. 2020; Frechter et al. 2019; Dolan et al. 2019
2633914	SLPp&v1_posterior	DPLp2_posterior	ON	LHPV4b4	LHPV4b4#1	912022802	L1842#4	rough	glutamate	none	Huoviala et al. 2020	Huoviala et al. 2020
1869224	LHp1	BLP4	ON	LHPV4b9	LHPV4b9#1	604735961	L979#1	preliminary	glutamate	none	Dolan et al. 2019	Dolan et al. 2019
6292583	SLPp&v1_posterior	DPLp2_posterior	ON	LHPV4c1	LHPV4c1#1	694813676	L2316#2	rough	glutamate	none	Marin et al. 2020	Marin et al. 2020
3968249	SLPp&v1_posterior	DPLp2_posterior	ON	LHPV4c1	LHPV4c1#2	540998783	L2392#2	rough	glutamate	none	Marin et al. 2020	Marin et al. 2020
1120955	SLPp&v1_posterior	DPLp2_posterior	ON	LHPV4c1	LHPV4c1#3	5813058028	L2316#2	rough	glutamate	none	Marin et al. 2020	Marin et al. 2020
5605174	SLPp&v1_posterior	DPLp2_posterior	ON	LHPV4c3	LHPV4c3#1	356153135	L2316#2	rough	unknown	none	Marin et al. 2020	Marin et al. 2020
1091854	SLPp&v1_posterior	DPLp2_posterior	ON	LHPV4c4	LHPV4c4#1	417890128	L2316#2	rough	unknown	none	Marin et al. 2020	Marin et al. 2020
1103232	SLPp&v1_posterior	DPLp2_posterior	ON	LHPV4c4	LHPV4c4#2	386833812	L2316#2	preliminary	glutamate	none	Dolan et al. 2019	Dolan et al. 2019
4292232	SLPp&v1_posterior	DPLp2_posterior	ON	LHPV4g1	LHPV4g1#1	880987844	L1397#1	preliminary	glutamate	none	Dolan et al. 2019	Dolan et al. 2019
4044728	LHp1	BLP4	ON	LHPV4h1	LHPV4h1#1	5813012970	Cha-F-500298	preliminary	unknown	none	Marin et al. 2020	Marin et al. 2020
3081576	LHp1	BLP4	ON	LHPV4h3	LHPV4h3#1	485387561	Cha-F-100278	rough	unknown	none	Huoviala et al. 2020	Huoviala et al. 2020
3788293	DL2_lateral	CP3_lateral	ON	LHPV5a1	LHPV5a1#1	609941228	120708c1	complete	acetylcholine	LHON-I	Bates & Schlegel et al. 2020	Bates & Schlegel et al. 2020; Frechter et al. 2019; Dolan et al. 2019; Aso et al. 2014
5937632	DL2_dorsal	CP3_dorsal	ON	LHPV5a1	LHPV5a1#2	573683455	Gad1-F-900137	complete	acetylcholine	LHON-I	Bates & Schlegel et al. 2020	Bates & Schlegel et al. 2020; Frechter et al. 2019; Dolan et al. 2019; Aso et al. 2014
11522498	DL2_dorsal	CP3_dorsal	ON	LHPV5a1	LHPV5a1#3	609941228	L378#1	complete	acetylcholine	LHON-I	Bates & Schlegel et al. 2020	Bates & Schlegel et al. 2020; Frechter et al. 2019; Dolan et al. 2019; Aso et al. 2014
2204528	DL2_dorsal	CP3_dorsal	ON	LHPV5a1	LHPV5a1#4	609941228	L378#1	complete	acetylcholine	LHON-I	Bates & Schlegel et al. 2020	Bates & Schlegel et al. 2020; Frechter et al. 2019; Dolan et al. 2019; Aso et al. 2014
2831091	DL2_dorsal	CP3_dorsal	ON	LHPV5a1	LHPV5a1#5	604368022	Gad1-F-400275	complete	acetylcholine	LHON-I	Bates & Schlegel et al. 2020	Bates & Schlegel et al. 2020; Frechter et al. 2019; Dolan et al. 2019; Aso et al. 2014
5807209	DL2_dorsal	CP3_dorsal	ON	LHPV5a1	LHPV5a1#6	573333903	L224#1	complete	acetylcholine	LHON-I	Bates & Schlegel et al. 2020	Bates & Schlegel et al. 2020; Frechter et al. 2019; Dolan et al. 2019; Aso et al. 2014
5807321	DL2_dorsal	CP3_dorsal	ON	LHPV5a1	LHPV5a1#7	573333903	L166#6	complete	acetylcholine	LHON-I	Bates & Schlegel et al. 2020	Bates & Schlegel et al. 2020; Frechter et al. 2019; Dolan et al. 2019; Aso et al. 2014
2425247	DL2_lateral	CP3_lateral	ON	LHPV5a2	LHPV5a2#1	579576294	L166#5	complete	acetylcholine	LHON-I	Dolan et al. 2019	Bates & Schlegel et al. 2020; Frechter et al. 2019; Dolan et al. 2019; Aso et al. 2014
1299626	DL2_dorsal	CP3_dorsal	ON	LHPV5a2	LHPV5a2#2	573670049	L166#4	complete	unknown	none	Bates & Schlegel et al. 2020	Bates & Schlegel et al. 2020; Frechter et al. 2019
5806820	DL2_dorsal	CP3_dorsal	ON	LHPV5a5	LHPV5a5#1	572651463	Gad1-F-100099	complete	acetylcholine	LHON-I	Bates & Schlegel et al. 2020	Bates & Schlegel et al. 2020; Frechter et al. 2019; Dolan et al. 2019; Aso et al. 2014
5292219	DL1_dorsal	CP2_dorsal	ON	LHPV5b2	LHPV5b2#1	5901203559	130425c1	preliminary	acetylcholine	none	Dolan et al. 2019	Dolan et al. 2019
4945705	DL1_dorsal	CP2_dorsal	ON	LHPV5b3	LHPV5b3#1	575750788	L849#1	preliminary	unknown	none	Dolan et al. 2019	Dolan et al. 2019
5676478	DL1_dorsal	CP2_dorsal	ON	LHPV5c2	LHPV5c2#1	485728655	E0585-F-300050	complete	acetylcholine	none	Dolan et al. 2019	Bates & Schlegel et al. 2020; Frechter et al. 2019; Dolan et al. 2019
6197374	DL1_dorsal	CP2_dorsal	ON	LHPV5c3	LHPV5c3#1	611620813	L173#1	preliminary	acetylcholine	none	Dolan et al. 2019	Dolan et al. 2019
2042935	DL2_dorsal	CP3_dorsal	ON	LHPV5d1	LHPV5d1#1	696082279	120708c1	complete	acetylcholine	LHON-I	Bates & Schlegel et al. 2020	Bates & Schlegel et al. 2020; Frechter et al. 2019; Dolan et al. 2019; Aso et al. 2014
5807249	DL2_dorsal	CP3_dorsal	ON	LHPV5d3	LHPV5d3#1	454706029	130118c0	complete	acetylcholine	LHON-I	Bates & Schlegel et al. 2020	Bates & Schlegel et al. 2020; Frechter et al. 2019; Dolan et al. 2019; Aso et al. 2014
5807241	DL2_dorsal	CP3_dorsal	ON	LHPV5d3	LHPV5d3#2	454706029	160121c1	complete	acetylcholine	none	Bates & Schlegel et al. 2020	Bates & Schlegel et al. 2020; Frechter et al. 2019; Dolan et al. 2019
5807269	DL2_dorsal	CP3_dorsal	ON	LHPV5d3	LHPV5d3#3	454706029	160121c1	complete	acetylcholine	none	Bates & Schlegel et al. 2020	Bates & Schlegel et al. 2020; Frechter et al. 2019; Dolan et al. 2019
1621078	DL2_dorsal	CP3_dorsal	ON	LHPV5g1	LHPV5g1#1	639958133	L374#2	preliminary	acetylcholine	none	Dolan et al. 2019	Dolan et al. 2019
5807217	DL2_dorsal	CP3_dorsal	ON	LHPV5g2	LHPV5g2#1	608240515	L374#8	preliminary	acetylcholine	none	Dolan et al. 2019	Dolan et al. 2019
8739442	LHp2_medial	DPLp1_medial	ON	LHPV6a1	LHPV6a1#1	511626068	L62#1	preliminary	acetylcholine	none	Dolan et al. 2019	Dolan et al. 2019
1101751	LHp2_medial	DPLp1_medial	ON	LHPV6a3	LHPV6a3#1	574372960	L2185#1	complete	acetylcholine	none	Huoviala et al. 2020	Bates & Schlegel et al. 2020; Frechter et al. 2019; Dolan et al. 2019
2130631	LHp2_medial	DPLp1_medial	ON	LHPV6a3	LHPV6a3#2	388863775	L2185#1	preliminary	acetylcholine	none	Dolan et al. 2019	Dolan et al. 2019
2466931	LHp2_medial	DPLp1_medial	ON	LHPV6c1	LHPV6c1#1	387870860	L2220#2	rough	unknown	none	Marin et al. 2020	Marin et al. 2020
1102557	LHp2_medial	DPLp1_medial	ON	LHPV6c1	LHPV6c1#2	387870860	none	preliminary	unknown	none	Huoviala et al. 2020	Huoviala et al. 2020
11128057	LHp2_medial	DPLp1_medial	ON	LHPV6f1	LHPV6f1#1	5813022453	L374#5	rough	unknown	none	Marin et al. 2020	Marin et al. 2020
8808525	LHp2_medial	DPLp1_medial	ON	LHPV6f1	LHPV6f1#2	5813022453	L374#5	rough	unknown	none	Marin et al. 2020	Marin et al. 2020
5824712	LHp2_medial	DPLp1_medial	ON	LHPV6f1	LHPV6f1#3	695167675	L374#5	rough	unknown	none	Marin et al. 2020	Marin et al. 2020
4182361	LHp2_medial	DPLp1_medial	ON	LHPV6f1	LHPV6f1#4	694471913	L374#5	rough	unknown	none	Marin et al. 2020	Marin et al. 2020
4182148	LHp2_medial	DPLp1_medial	ON	LHPV6f1	LHPV6f1#5	694471913	L374#5	rough	unknown	none	Marin et al. 2020	Marin et al. 2020
1868440	LHp2_medial	DPLp1_medial	ON	LHPV6g1	LHPV6g1#1	5813049920	Gad1-F-500258	preliminary	unknown	none	Marin et al. 2020	Marin et al. 2020
9069835	LHp2_medial	DPLp1_medial	ON	LHPV6h1	LHPV6h1#1	449910481	none	rough	unknown	none	Marin et al. 2020	Marin et al. 2020
5062598	unknown6_ventral	BLP3_ventral	ON	LHPV6k2	LHPV6k2#1	604070461	L258#9	preliminary	unknown	none	Marin et al. 2020	Marin et al. 2020
3376158	VPNp&v1_posterior	BLP1_posterior	ON	LHPV6o1	LHPV6o1#1	727527845	L1328#2	complete	acetylcholine	none	Bates & Schlegel et al. 2020	Bates & Schlegel et al. 2020; Frechter et al. 2019; Dolan et al. 2019
1093554	VLPl&p2_posterior	BVLp2_posterior	ON	LHPV7a2	LHPV7a2#1	511685955	none	rough	unknown	none	Huoviala et al. 2020	Huoviala et al. 2020
4191753	VLPp&l1_ventral	DPLpv_ventral	IN	LO-PN1	LO-PN1#1	5812993257	none	preliminary	unknown	none	Dolan et al. 2019	Dolan et al. 2019
8521115	VLPp&l1_ventral	DPLpv_ventral	IN	LO-PN2	LO-PN2#1	1067223806	none	preliminary	acetylcholine	none	Dolan et al. 2019	Dolan et al. 2019
535060	VPNp&v1_posterior	BLP1_posterior	ON	MB-C1	MB-C1#1	5813075020	L1900#1	preliminary	unknown	none	Dolan et al. 2019	Dolan et al. 2019
4214681	LHp2_medial	DPLp1_medial	ON	PDL14d	PDL14d#1	694472667	L374#5	rough	unknown	none	Marin et al. 2020	Marin et al. 2020
6292134	SLPpl1	DPLl1	ON	PDL20c	PDL20c#1	325122109	Cha-F-400287	preliminary	unknown	none	Marin et al. 2020	Marin et al. 2020
6292328	SLPpl1	DPLl1	ON	PDL20c	PDL20c#2	325122109	Cha-F-400287	preliminary	unknown	none	Marin et al. 2020	Marin et al. 2020
4294123	SLPpm3_lateral	DPLc3_lateral	ON	PDM07s	PDM07s#1	480331310	fru-F-000092	rough	unknown	none	Marin et al. 2020	Marin et al. 2020
8820702	SLPpm3_lateral	DPLc3_lateral	ON	PDM07s	PDM07s#2	449634539	none	preliminary	unknown	none	Marin et al. 2020	Marin et al. 2020
11210831	SLPpm3_lateral	DPLc3_lateral	ON	PDM10og	PDM10og#1	417558532	fru-F-000092	rough	unknown	none	Marin et al. 2020	Marin et al. 2020
4974403	VPNp&v1_posterior	BLP1_posterior	ON	PLP-PN1	PLP-PN1#1	882400424	none	preliminary	acetylcholine	none	Dolan et al. 2019	Dolan et al. 2019
30571	unknown2	unknown2	ON	PPL202	PPL202#1	5813071348	TH-F-000011	rough	unknown	none	Marin et al. 2020	Marin et al. 2020
1478950	unknown2	unknown2	IN	PPL2ab-PN1	PPL2ab-PN1#1	294436967	MB583B#1	rough	GABA	none	Marin et al. 2020	Marin et al. 2020
8880705	DPMpl1/2	SMPpv1/2	ON	PV7c1	PV7c1#1	none	fru-F-000092	rough	unknown	none	Marin et al. 2020	Marin et al. 2020
9951834	SLPpm3_lateral	DPLc3_lateral	ON	SMP306c	SMP306c#1	449244969	fru-F-000092	rough	unknown	none	Marin et al. 2020	Marin et al. 2020
4017748	unknown	unknown	IN	VNC-PN1	VNC-PN1#1	2095549849	none	preliminary	acetylcholine	none	Dolan et al. 2019	Dolan et al. 2019
2122447	WEDa2	BAlp3	IN	WEDPN1A	WEDPN1A#1	2030342003	L112#1	rough	GABA	none	Bates & Schlegel et al. 2020	Bates & Schlegel et al. 2020; Dolan et al. 2019
2227995	WEDa2	BAlp3	IN	WEDPN1A	WEDPN1A#2	2030342003	L112#1	complete	GABA	none	Dolan et al. 2019	Bates & Schlegel et al. 2020; Dolan et al. 2019
4267053	WEDa2	BAlp3	IN	WEDPN1A	WEDPN1A#3	2214504597	L112#1	rough	GABA	none	Bates & Schlegel et al. 2020	Bates & Schlegel et al. 2020; Dolan et al. 2019
5002989	WEDa2	BAlp3	IN	WEDPN1A	WEDPN1A#4	1069223047	L112#1	rough	GABA	none	Bates & Schlegel et al. 2020	Bates & Schlegel et al. 2020; Dolan et al. 2019
4280558	WEDa2	BAlp3	IN	WEDPN1B	WEDPN1B#1	2214846055	L112#1	rough	GABA	none	Bates & Schlegel et al. 2020	Bates & Schlegel et al. 2020; Dolan et al. 2019
4946893	WEDa2	BAlp3	IN	WEDPN2B	WEDPN2B#1	885788485	L1524#1	rough	acetylcholine	none	Bates & Schlegel et al. 2020	Bates & Schlegel et al. 2020; Dolan et al. 2019
9249174	WEDa2	BAlp3	IN	WEDPN2B	WEDPN2B#2	853726809	L1524#1	complete	acetylcholine	none	Dolan et al. 2019	Bates & Schlegel et al. 2020; Dolan et al. 2019
3799421	WEDa2	BAlp3	IN	WEDPN2B	WEDPN2B#3	915451074	L1518#1	rough	unknown	none	Bates & Schlegel et al. 2020	Bates & Schlegel et al. 2020; Dolan et al. 2019
1313071	WEDa2	BAlp3	IN	WEDPN3	WEDPN3#1	1006854683	L1518#1	complete	unknown	none	Bates & Schlegel et al. 2020	Bates & Schlegel et al. 2020; Dolan et al. 2019
3933006	WEDa2	BAlp3	IN	WEDPN3	WEDPN3#2	5813013913	L1518#1	rough	unknown	none	Bates & Schlegel et al. 2020	Bates & Schlegel et al. 2020; Dolan et al. 2019
1313334	WEDa2	BAlp3	IN	WEDPN3	WEDPN3#3	5813020138	L1518#1	preliminary	unknown	none	Dolan et al. 2019	Bates & Schlegel et al. 2020; Dolan et al. 2019
2153398	WEDa2	BAlp3	IN	WEDPN4	WEDPN4#1	5813032740	none	complete	unknown	none	Dolan et al. 2019	Bates & Schlegel et al. 2020; Dolan et al. 2019
4672476	WEDa2	BAlp3	IN	WEDPN5	WEDPN5#1	1573741727	L1337#1	complete	acetylcholine	none	Dolan et al. 2019	Bates & Schlegel et al. 2020
6082926	WEDa2	BAlp3	IN	WEDPN5	WEDPN5#2	1573741727	L1337#1	rough	acetylcholine	none	Bates & Schlegel et al. 2020	Bates & Schlegel et al. 2020
4946872	VPNp&v1_posterior	BLP1_posterior	IN	WEDPN6A	WEDPN6A#1	1131310385	L85#1	complete	unknown	none	Dolan et al. 2019	Bates & Schlegel et al. 2020
3954226	new2_ventral	BAlp2_dorsal	IN	WEDPN7A	WEDPN7A#1	5813056323	none	rough	unknown	none	Bates & Schlegel et al. 2020	Bates & Schlegel et al. 2020
4947032	new2_ventral	BAlp2_dorsal	IN	WEDPN7A	WEDPN7A#2	5813015982	none	complete	unknown	none	Bates & Schlegel et al. 2020	Bates & Schlegel et al. 2020
5810932	new2_ventral	BAlp2_dorsal	IN	WEDPN7A	WEDPN7A#3	5813015982	none	rough	unknown	none	Bates & Schlegel et al. 2020	Bates & Schlegel et al. 2020
9206583	WEDd1	DALd	IN	WEDPN8B	WEDPN8B#1	2061028219	none	rough	unknown	none	Bates & Schlegel et al. 2020	Bates & Schlegel et al. 2020
4027387	WEDd1	DALd	IN	WEDPN8C	WEDPN8C#1	1565802648	none	complete	unknown	none	Bates & Schlegel et al. 2020	Bates & Schlegel et al. 2020
7481072	WEDd1	DALd	IN	WEDPN8C	WEDPN8C#2	2096909904	none	rough	unknown	none	Bates & Schlegel et al. 2020	Bates & Schlegel et al. 2020
9206998	WEDd1	DALd	IN	WEDPN8C	WEDPN8C#3	2065879191	none	rough	unknown	none	Bates & Schlegel et al. 2020	Bates & Schlegel et al. 2020
